# Supplementary material for: New Insights into the Relationships between Bacterial Dynamics and Water Quality of Aquaculture Systems Supplemented with Carbon Source and Biofilm Substratum
Source: Microorganisms. 2021 Oct 18;9(10):2168. doi: 10.3390/microorganisms9102168 (PMC8537099; doi:10.3390/microorganisms9102168)
Supplement: Supplementary file 1 [file microorganisms-09-02168-s001.zip]

Archive with 1 entries (1 files):
- microorganisms-1385904-supplementary.xlsx
