# Supplementary material for: New Insights into the Relationships between Bacterial Dynamics and Water Quality of Aquaculture Systems Supplemented with Carbon Source and Biofilm Substratum
Source: Microorganisms. 2021 Oct 18;9(10):2168. doi: 10.3390/microorganisms9102168 (PMC8537099; doi:10.3390/microorganisms9102168)
Supplement: Supplementary file 1 [file microorganisms-09-02168-s001.zip › microorganisms-1385904-supplementary.xlsx]

## Sheet: Table S1
Table S1. Water quality parameters
CTRL	CW	BW	CBW	Time	Parameters
0.021088	0.167787	0.269662	0.324674	10	TAN
0.0180318	0.155562	0.216687	0.272718	10	TAN
0.128056	0.189181	0.268643	0.210575	10	TAN
0.315505	0.0934189	0.347086	0.0598003	15	TAN
0.262531	0.181031	0.300224	0.226874	15	TAN
0.886002	0.767828	0.229931	0.201406	15	TAN
0.0878158	0.0704971	0.0358598	-0.00183374	20	TAN
0.100041	0.0603097	0.0409535	0.0297474	20	TAN
0.109209	0.0501222	0.106153	0.0541972	20	TAN
2.82569	-0.000305623	-0.0216993	-0.119499	25	TAN
2.45691	1.12337	0.021088	0.0526691	25	TAN
2.77272	2.50784	0.0587816	0.120925	25	TAN
3.04269	0.151487	0.126019	-0.00641809	30	TAN
2.85422	0.984821	0.171862	0.270681	30	TAN
3.02333	2.59138	0.171862	0.197331	30	TAN
2.89548	0.0455379	0.0149756	0.338936	40	TAN
2.77272	2.11359	0.00275061	0.0659128	40	TAN
2.84505	2.34179	0.0394254	0.0801752	40	TAN
1.61797	1.0327	0.254381	0.681235	50	TAN
1.69489	1.25275	0.887021	0.558985	50	TAN
0.536573	1.47076	0.185106	0.880909	50	TAN
2.80532	1.81204	2.00458	2.49358	60	TAN
2.94489	2.57101	1.88845	2.85829	60	TAN
3.11705	2.62296	1.95263	2.98054	60	TAN
0.536486	0.321015	0.875697	0.672582	10	NO2-N
0.406941	0.305665	0.875136	0.562881	10	NO2-N
0.410873	0.309596	0.854356	0.790333	10	NO2-N
0.41574	0.260174	0.670523	0.126137	15	NO2-N
0.301733	0.332809	0.30866	0.106481	15	NO2-N
0.167135	0.310158	0.249317	0.240705	15	NO2-N
0.30398	0.528436	0.186229	0.419671	20	NO2-N
0.405444	0.45655	0.190535	0.762252	20	NO2-N
0.33075	0.488188	0.17949	0.23537	20	NO2-N
0.311655	0.454678	0.128945	0.305103	25	NO2-N
0.359018	0.386349	0.159459	0.569246	25	NO2-N
0.374368	0.407316	0.158711	0.243701	25	NO2-N
0.720132	0.271781	0.142798	0.175372	30	NO2-N
0.306039	0.296866	0.131192	0.19222	30	NO2-N
0.36557	0.54622	0.106855	0.1735	30	NO2-N
0.177056	0.231907	0.100303	0.230971	40	NO2-N
0.219177	0.520199	0.0931896	0.136059	40	NO2-N
0.406005	0.321015	0.0978696	0.158336	40	NO2-N
0.21562	0.288255	0.104422	0.421543	50	NO2-N
0.564379	0.470965	0.128758	0.307162	50	NO2-N
0.453368	0.452806	0.0937512	0.240331	50	NO2-N
0.274776	0.297428	0.181924	0.233966	60	NO2-N
0.362762	0.276274	0.182485	0.389532	60	NO2-N
0.228163	0.254558	0.188663	0.390468	60	NO2-N
6.55744	6.75417	6.76991	4.71923	10	NO3-N
6.38432	6.57948	6.66918	2.93296	10	NO3-N
6.60623	6.31193	6.60151	3.91659	10	NO3-N
4.61064	4.97419	5.66667	0.909034	15	NO3-N
4.60434	4.8892	5.50142	0.827195	15	NO3-N
4.91281	4.51306	5.31256	2.39156	15	NO3-N
7.33176	7.38055	7.3176	6.4819	20	NO3-N
7.43091	7.35065	7.27982	6.54171	20	NO3-N
7.45609	7.2153	7.32074	7.23576	20	NO3-N
6.76204	6.96664	7.1492	5.5565	25	NO3-N
6.88322	6.83286	7.07523	7.05477	25	NO3-N
6.82657	6.71325	7.11929	7.22946	25	NO3-N
7.03903	7.1429	7.33176	7.18067	30	NO3-N
7.18225	7.23733	7.36638	7.2452	30	NO3-N
5.20475	7.0107	7.4498	7.09726	30	NO3-N
7.27038	7.17438	7.41832	7.6481	40	NO3-N
7.33176	7.36166	7.35222	7.52534	40	NO3-N
7.50173	7.18067	7.35379	7.51275	40	NO3-N
5.226	4.73812	3.48379	2.23576	50	NO3-N
4.68303	4.61379	3.67107	4.29116	50	NO3-N
2.89991	5.20711	4.96789	3.86623	50	NO3-N
6.92729	7.32389	7.55209	7.55681	60	NO3-N
6.87063	7.19799	7.48442	7.55367	60	NO3-N
7.00126	6.8848	7.48914	7.57255	60	NO3-N
1.51408	1.89696	1.36881	0.890203	10	PO4-P
1.51408	1.4589	1.14921	0.955518	10	PO4-P
1.61092	1.48367	1.10304	1.06813	10	PO4-P
2.48255	2.33164	1.75056	0.694257	15	PO4-P
2.31926	2.40372	1.60304	0.923986	15	PO4-P
2.61543	2.46678	1.70214	1.57376	15	PO4-P
2.37556	2.42061	2.38119	1.68525	20	PO4-P
2.51408	2.49606	2.2348	2.12444	20	PO4-P
2.45101	2.40709	2.32601	2.04899	20	PO4-P
4.06363	3.42736	2.65597	2.3125	25	PO4-P
3.73029	3.7089	2.82264	2.63232	25	PO4-P
4.02309	3.72466	2.94538	2.9161	25	PO4-P
5.38232	3.94088	3.47128	2.62444	30	PO4-P
5.34291	4.55912	3.49043	2.99381	30	PO4-P
5.07601	4.72016	3.47128	3.42962	30	PO4-P
5.18581	4.8902	3.87894	3.78097	40	PO4-P
5.1143	5.17736	3.8339	3.89133	40	PO4-P
4.8384	4.83727	3.51858	3.67399	40	PO4-P
3.27646	3.24268	3.24944	3.37894	50	PO4-P
3.30912	3.39471	3.35417	3.77872	50	PO4-P
3.25507	3.00056	2.96227	3.73029	50	PO4-P
6.46385	5.83474	5.24319	2.26197	10	TN
7.02254	5.67042	5.22911	1.91455	10	TN
8.2385	5.21502	4.75493	2.43099	10	TN
15.1915	16.9897	18.6	4.83474	15	TN
15.215	16.3465	17.7455	10.2244	15	TN
16.0601	15.0507	17.2338	15.3981	15	TN
19.1493	19.4404	20.2573	16.7408	20	TN
19.0272	19.1728	19.9192	18.9944	20	TN
19.2432	18.7408	19.9568	19.6469	20	TN
12.6	12.6939	15.384	13.7268	25	TN
12.3042	12.816	15.2995	15.2291	25	TN
13.215	11.6892	14.8347	15.6094	25	TN
13.0601	11.9615	17.2385	15.0742	30	TN
12.7737	13.3277	17.093	17.5531	30	TN
14.1258	12.4826	16.1211	17.2761	30	TN
15.3629	12.1681	15.7549	13.6939	40	TN
14.7221	14.093	16.0789	15.6939	40	TN
14.3136	13.4967	14.4075	12.3324	40	TN
15.2948	16.5249	17.8254	17.3559	50	TN
15.8817	16.2667	18.046	17.9991	50	TN
15.7737	14.4638	17.9427	18.5812	50	TN
20.7127	21.5812	22.4685	21.9662	60	TN
20.7315	21.2808	22.2291	23.0131	60	TN
21.0789	20.0742	22.2479	22.9803	60	TN
2.59882	2.27923	1.8531	1.0513	10	TP
2.5792	2.16148	1.92879	1.58116	10	TP
3.36698	2.20914	1.56434	1.53631	10	TP
3.51976	3.03476	4.21222	0.318195	15	TP
3.18054	3.20297	3.82534	1.52649	15	TP
4.07766	2.93944	3.07962	3.00673	15	TP
5.99523	4.47014	5.38408	2.33389	20	TP
5.76535	4.4337	5.69807	3.89263	20	TP
5.71208	5.08691	5.12896	4.78694	20	TP
6.65405	5.03925	5.55509	4.24026	25	TP
6.55593	5.34763	5.24671	4.88506	25	TP
6.34567	5.7261	6.23914	5.61957	25	TP
7.72498	5.49902	6.99047	4.52621	30	TP
7.95206	6.27278	7.07738	6.16905	30	TP
7.63807	7.33249	6.3681	6.51388	30	TP
9.56336	7.07527	6.47253	4.29983	40	TP
9.66849	7.87426	6.87903	5.66653	40	TP
8.58915	6.94912	5.09882	5.71559	40	TP
7.83431	6.55032	6.75778	5.62237	50	TP
7.13064	6.75217	6.56995	7.14746	50	TP
6.58116	6.14802	5.78778	6.86992	50	TP
8.90524	8.68937	7.0942	7.63527	60	TP
9.31455	8.73703	6.8587	9.18839	60	TP
7.83712	7.7446	6.80544	8.7062	60	TP
319.146	200.992	286.491	148.183	10	Chlo-a
354.12	149.974	240.84	342.897	10	Chlo-a
145.508	76.5608	273.255	187.601	10	Chlo-a
241.915	173.469	327.269	191.23	15	Chlo-a
339.07	155.784	195.579	61.296	15	Chlo-a
368.17	48.1852	332.373	323.468	15	Chlo-a
253.898	141.544	357.552	258.013	20	Chlo-a
382.312	103.374	382.026	347.594	20	Chlo-a
210.128	89.62	349.202	312.582	20	Chlo-a
133.016	120.04	288.54	332.065	25	Chlo-a
342.695	92.3968	377.417	307.31	25	Chlo-a
184.779	101.714	395.978	235.75	25	Chlo-a
369.83	207.803	390.686	297.806	30	Chlo-a
203.54	74.0744	481.556	253.998	30	Chlo-a
74.5168	148.727	390.23	329.918	30	Chlo-a
105.301	202.021	478.586	107.783	40	Chlo-a
376.552	69.9744	657.562	174.394	40	Chlo-a
144.23	278.01	314.447	183.58	40	Chlo-a
99.6192	125.155	418.326	56.496	50	Chlo-a
217.896	102.586	330.644	166.291	50	Chlo-a
158.98	134.478	405.903	244.454	50	Chlo-a
153.974	124.062	0	50.0024	60	Chlo-a
215.602	122.619	202.195	67.5272	60	Chlo-a
112.636	268.586	0	118.189	60	Chlo-a
30.3	30	30	29.7	20	Temperature
30.6	29.8	29.6	29.4	20	Temperature
29.9	29.7	29.7	29.6	20	Temperature
28.8	28.7	28.6	28.3	40	Temperature
29.1	28.7	28.5	28.3	40	Temperature
28.6	28.7	28.6	28.6	40	Temperature
29.5	29.3	28.9	28.6	60	Temperature
29.9	29.1	28.9	28.8	60	Temperature
29.4	29.2	28.9	29	60	Temperature
4.42	3.48	4.12	5.24	20	DO
4.68	4.11	3.92	5.01	20	DO
4.16	4.37	4.06	4.57	20	DO
4.51	3.55	4.92	2.63	40	DO
4.87	3.78	4.88	4.96	40	DO
4.58	4.6	4.94	4.76	40	DO
5.57	5.1	5.14	5.24	60	DO
5.65	5.32	5.14	5.24	60	DO
5.25	5.64	5.14	5.27	60	DO
5.77	6.63	7.07	7.69	20	pH
5.79	6.48	7.07	7.37	20	pH
5.99	6.28	7.01	7.18	20	pH
5.98	6.72	6.94	6.83	40	pH
5.58	6.53	6.98	6.64	40	pH
5.56	6.18	6.95	6.7	40	pH
5.83	6.16	5.73	6.32	60	pH
5.4	5.65	5.73	5.95	60	pH
5.32	5.57	5.73	5.88	60	pH
57	20	48	40	20	COD
41	40	56	66	20	COD
39	54	32	49	20	COD
208	175	255	200	40	COD
227	208	247	195	40	COD
153	143	216	158	40	COD
77	77	102	106	60	COD
200	88	77	112	60	COD
162	78	49	131	60	COD
501.07	594.83	352.22	452.04	20	Total_phytoplankton
450.34	642.5	591.44	410.71	20	Total_phytoplankton
403.87	300.87	403.91	412.18	20	Total_phytoplankton
498.59	626.4	723.87	692.85	40	Total_phytoplankton
497.49	679.47	702.18	625.92	40	Total_phytoplankton
501.14	589.71	529.91	578.95	40	Total_phytoplankton
741.86	751.06	632.95	719.7	60	Total_phytoplankton
755.8	696.52	622.54	722.76	60	Total_phytoplankton
750.6	654.13	629.91	721.38	60	Total_phytoplankton

## Sheet: Table S2
Table S2. Statistics of raw sequence data and DADA2 denoising
sample-id	input	filtered	percentage of input passed filter	denoised	merged	percentage of input merged	non-chimeric	percentage of input non-chimeric
BB21	31521	30231	95.91	28237	24886	78.95	24091	76.43
BB22	31507	30167	95.75	28719	26327	83.56	25827	81.97
BB23	30957	29696	95.93	27576	24150	78.01	23689	76.52
BB41	31429	29106	92.61	27624	24451	77.8	23259	74
BB42	31196	29014	93.01	28118	25281	81.04	24134	77.36
BB43	31529	28646	90.86	27766	25473	80.79	24593	78
BB61	31295	30258	96.69	29003	26346	84.19	26189	83.68
BB62	31269	30480	97.48	28819	26522	84.82	26147	83.62
BB63	31697	30714	96.9	29353	26707	84.26	26498	83.6
BW21	29921	28855	96.44	27065	24334	81.33	23548	78.7
BW22	26297	25252	96.03	23732	21149	80.42	20438	77.72
BW23	31549	30114	95.45	28824	26497	83.99	25919	82.15
BW41	31043	29915	96.37	28230	25665	82.68	25051	80.7
BW42	31332	30075	95.99	28303	25799	82.34	25180	80.37
BW43	31549	30481	96.61	29019	26380	83.62	25533	80.93
BW61	31008	29336	94.61	27736	25502	82.24	25348	81.75
BW62	31604	30280	95.81	28821	26503	83.86	26315	83.26
BW63	31185	29977	96.13	27922	25233	80.91	25064	80.37
CBB21	31119	28047	90.13	27088	24606	79.07	23314	74.92
CBB22	31312	29412	93.93	27741	24460	78.12	22975	73.37
CBB23	31167	28727	92.17	27161	24611	78.96	22821	73.22
CBB41	30894	29943	96.92	28945	25648	83.02	23726	76.8
CBB42	30012	29006	96.65	28155	25174	83.88	23506	78.32
CBB43	31062	30016	96.63	29164	26040	83.83	24210	77.94
CBB61	31201	30549	97.91	29411	27436	87.93	26801	85.9
CBB62	31061	30354	97.72	29227	27014	86.97	26470	85.22
CBB63	29342	28686	97.76	27908	26606	90.68	26434	90.09
CBW21	31591	30318	95.97	29415	27105	85.8	25628	81.12
CBW22	31445	30350	96.52	29200	26790	85.2	25082	79.76
CBW23	31530	30372	96.33	29072	26966	85.52	24934	79.08
CBW41	31282	30102	96.23	28454	25665	82.04	25444	81.34
CBW42	31390	30624	97.56	28082	25275	80.52	24935	79.44
CBW43	31217	29998	96.1	27343	23850	76.4	23702	75.93
CBW61	31296	29781	95.16	28164	25778	82.37	25384	81.11
CBW62	31417	30143	95.94	28695	26800	85.3	26503	84.36
CBW63	31505	30410	96.52	29113	27449	87.13	27240	86.46
CTRL21	31104	29842	95.94	28396	25632	82.41	25111	80.73
CTRL22	31066	29580	95.22	27961	25117	80.85	24827	79.92
CTRL23	31625	30113	95.22	28538	25556	80.81	25147	79.52
CTRL41	31019	30091	97.01	28513	26069	84.04	24882	80.22
CTRL42	31317	30059	95.98	28565	26248	83.81	25157	80.33
CTRL43	31043	29900	96.32	28570	26446	85.19	25106	80.87
CTRL61	31353	29973	95.6	28727	26412	84.24	25521	81.4
CTRL62	31745	30453	95.93	29060	26522	83.55	25615	80.69
CTRL63	31491	30422	96.61	28852	26421	83.9	25035	79.5
CW21	31250	30338	97.08	27959	25268	80.86	24898	79.67
CW22	31321	29942	95.6	28401	25784	82.32	25521	81.48
CW23	31033	29770	95.93	27633	24574	79.19	24111	77.69
CW41	31117	29872	96	27685	24771	79.61	24379	78.35
CW42	31701	30374	95.81	28972	26464	83.48	26352	83.13
CW43	31118	30131	96.83	27523	24542	78.87	24356	78.27
CW61	29320	28425	96.95	26916	25248	86.11	24315	82.93
CW62	31207	30216	96.82	29060	27310	87.51	26405	84.61
CW63	30835	30108	97.64	29112	27795	90.14	27022	87.63
W01	31418	30585	97.35	28323	25032	79.67	23697	75.42
W02	31479	30516	96.94	28434	24818	78.84	23483	74.6
W03	31654	30700	96.99	28513	24489	77.36	23255	73.47

## Sheet: Table S3
Table S3. ASVs table
ASV ID	BB21	BB22	BB23	BB41	BB42	BB43	BB61	BB62	BB63	BW21	BW22	BW23	BW41	BW42	BW43	BW61	BW62	BW63	CBB21	CBB22	CBB23	CBB41	CBB42	CBB43	CBB61	CBB62	CBB63	CBW21	CBW22	CBW23	CBW41	CBW42	CBW43	CBW61	CBW62	CBW63	CTRL21	CTRL22	CTRL23	CTRL41	CTRL42	CTRL43	CTRL61	CTRL62	CTRL63	CW21	CW22	CW23	CW41
ASV1	2635	2739	2661	10103	12881	13598	501	517	528	108	104	110	208	232	216	179	158	174	9913	7481	7497	3515	3984	4082	916	788	652	38	38	41	32	44	55	50	54	58	121	131	149	59	56	56	56	61	88	124	82	120	0
ASV2	180	29	43	124	77	77	3794	3657	3706	0	15	14	9	0	0	0	0	204	11	0	15	34	37	48	12597	13255	14086	0	0	0	0	0	0	30	21	29	0	0	0	29	13	10	112	97	80	0	0	0	17
ASV3	0	0	0	168	123	626	0	0	0	0	0	0	0	0	0	0	0	0	0	0	0	9763	9260	9455	41	45	32	0	0	0	14	40	28	0	0	0	0	0	0	0	0	0	0	0	0	0	0	0	0
ASV4	0	0	9	0	0	0	0	0	0	272	299	573	0	0	0	0	0	0	275	173	196	40	44	62	74	94	87	8426	5605	6555	158	68	77	11	19	22	0	0	0	0	0	0	0	0	0	1076	1668	965	588
ASV5	0	0	0	0	0	0	0	0	0	61	46	58	0	0	0	0	0	0	0	0	0	0	7	0	0	0	3	0	0	0	0	0	0	32	34	7	0	0	0	0	0	0	0	0	3	352	320	342	1193
ASV6	0	0	0	0	0	0	0	0	0	1998	1734	1921	115	123	137	0	0	0	0	101	110	0	22	0	0	0	0	3166	3367	3251	49	53	0	0	0	0	0	0	0	0	0	0	0	0	0	856	770	886	43
ASV7	0	0	0	0	0	25	0	0	0	182	212	307	0	0	0	0	0	0	0	0	0	310	307	236	13	0	0	490	425	518	2393	1643	1540	69	82	92	0	0	0	0	0	0	0	0	0	726	964	805	1577
ASV8	0	0	0	2358	2404	2097	207	242	232	0	0	0	0	12	15	16	0	21	0	0	34	345	391	385	2351	2193	1879	0	0	0	56	91	74	93	103	134	0	0	0	0	25	23	136	134	132	0	0	0	0
ASV9	476	318	674	21	9	7	45	46	47	1016	855	786	132	139	67	90	97	98	21	78	65	15	23	18	31	24	13	39	64	71	153	298	235	87	99	99	2334	2408	2418	197	235	203	172	215	190	351	240	334	0
ASV10	33	33	23	0	0	0	13	27	14	1035	985	930	1447	1399	1470	523	525	507	0	0	5	0	0	0	28	29	18	54	71	54	0	12	0	1664	1791	1898	74	74	79	258	212	236	45	49	72	0	0	0	11
ASV11	61	68	87	31	19	51	63	64	66	26	22	20	81	75	58	253	369	329	40	75	61	846	767	600	102	78	84	47	39	28	1942	1579	1945	400	371	354	19	11	19	303	271	246	63	69	84	109	120	140	152
ASV12	0	0	0	0	0	0	128	147	107	0	0	0	222	206	222	617	673	581	0	0	0	0	0	0	0	0	45	0	0	0	0	0	0	140	173	182	58	61	0	1512	1455	1528	1755	1690	1886	0	0	0	0
ASV13	57	0	0	356	262	166	362	396	394	37	30	45	2581	2667	2529	93	109	108	35	79	73	0	0	16	0	0	0	697	659	613	49	77	55	0	0	0	0	0	0	6	0	0	0	0	0	0	0	0	0
ASV14	0	0	0	0	0	0	0	0	0	23	0	26	0	0	0	0	0	0	0	0	0	0	0	0	0	0	0	0	0	0	0	0	0	0	0	0	0	0	0	0	0	0	0	0	0	109	103	117	644
ASV15	8	0	0	0	0	0	0	0	0	2576	2206	2846	756	803	747	0	0	0	0	0	0	0	0	0	0	0	0	11	19	0	37	51	55	0	0	0	0	0	0	0	0	0	0	0	0	429	362	480	202
ASV16	606	808	550	140	0	47	0	0	0	61	48	72	44	63	61	0	0	0	2692	1904	1928	397	404	450	0	0	0	32	28	19	123	134	121	0	0	0	0	22	0	0	0	0	0	0	0	162	167	138	45
ASV17	0	0	0	143	96	98	184	220	195	0	0	0	1030	1003	1163	305	316	359	0	0	0	0	0	0	13	24	8	0	0	0	0	0	0	87	86	104	0	0	0	1833	2176	1876	0	8	8	0	0	0	0
ASV18	63	52	187	209	35	60	0	0	0	0	0	0	0	0	0	0	0	0	2715	2458	2232	252	282	378	339	281	208	0	0	0	0	0	0	0	0	0	0	0	0	0	0	0	0	0	0	0	0	0	0
ASV19	0	0	0	0	0	0	0	0	0	0	0	0	0	0	0	0	9	0	0	0	0	0	0	0	0	0	0	0	0	0	0	0	0	2952	2795	2746	0	0	0	0	0	0	236	247	226	0	0	0	0
ASV20	321	350	327	86	69	82	166	114	160	25	32	72	460	529	531	265	270	254	15	19	18	0	7	8	39	37	48	0	0	0	173	159	151	77	97	86	476	537	486	585	526	496	221	190	236	18	17	18	13
ASV21	0	0	11	0	0	0	0	0	0	537	459	560	0	0	0	0	0	0	93	90	93	0	0	0	0	0	0	1536	1537	1492	0	0	0	0	0	0	0	0	0	0	0	0	0	0	0	717	658	664	24
ASV22	604	704	589	736	825	832	0	17	17	0	0	0	4	0	0	0	0	0	721	816	765	402	472	455	0	0	0	0	9	4	17	10	0	0	0	0	0	0	0	0	0	0	0	0	0	0	13	0	0
ASV23	0	0	0	0	0	0	124	145	118	0	0	0	55	78	45	354	416	443	0	0	0	0	0	0	57	51	49	0	0	0	0	0	0	766	730	704	20	23	23	291	389	372	303	270	327	0	0	0	0
ASV24	203	247	170	25	25	18	64	31	45	363	298	501	266	300	383	265	259	222	0	15	0	0	0	0	0	0	0	14	9	15	120	68	89	105	112	109	295	269	274	298	310	307	322	289	208	95	94	74	114
ASV25	160	151	107	27	13	14	0	0	15	433	444	634	109	124	149	22	23	21	13	0	8	0	0	0	0	0	0	0	0	0	25	0	0	0	0	0	550	534	511	457	482	492	558	570	427	32	42	29	12
ASV26	0	0	0	0	0	0	0	0	0	0	0	0	0	0	0	0	0	0	0	0	0	0	0	0	0	0	0	237	239	230	0	0	0	0	0	0	0	0	0	0	0	0	0	0	0	0	0	0	0
ASV27	0	0	0	0	0	0	0	0	0	243	217	260	77	86	69	0	17	0	65	94	140	0	0	0	16	21	29	1169	1566	1504	0	0	0	0	18	30	0	0	0	0	0	0	0	0	0	106	120	137	20
ASV28	0	0	0	72	35	177	0	0	0	0	0	4	0	9	0	0	0	0	0	0	5	2068	1996	2097	45	40	44	0	0	0	24	36	27	0	0	0	0	0	0	0	0	0	0	0	0	0	0	0	0
ASV29	0	0	0	5	10	0	43	78	39	0	0	0	68	58	41	202	235	236	0	0	0	0	0	0	0	9	0	0	0	0	0	27	23	187	164	162	328	230	238	378	337	410	977	979	1157	0	0	0	0
ASV30	571	485	577	140	108	98	163	195	184	78	44	49	156	140	148	32	40	45	61	88	93	76	58	55	114	82	71	0	0	0	85	108	110	24	37	31	156	145	181	124	160	138	88	91	78	33	29	40	36
ASV31	112	95	93	71	95	91	757	586	664	0	0	0	74	84	71	260	275	212	115	91	111	0	0	0	244	269	259	0	0	0	0	0	0	54	86	55	53	41	43	62	41	73	202	182	217	0	0	0	0
ASV32	0	0	0	0	0	0	0	0	0	107	106	95	0	0	0	0	0	0	0	0	0	0	2	0	0	0	0	0	4	0	10	16	23	7	13	3	0	0	0	0	0	0	0	0	0	34	49	57	14
ASV33	837	824	792	251	236	257	608	646	701	0	0	0	0	0	0	28	14	57	0	0	0	0	0	0	53	53	56	0	0	0	0	0	0	0	0	0	0	0	0	0	0	0	24	12	0	0	0	0	0
ASV34	0	0	0	0	0	0	0	0	0	125	92	138	216	192	222	0	0	0	0	0	0	0	0	0	0	0	0	349	396	383	34	46	42	0	13	0	0	0	0	0	0	0	0	0	0	139	129	120	126
ASV35	761	585	893	124	51	34	123	138	144	110	93	99	71	45	52	89	90	120	144	363	210	0	0	0	0	0	0	79	123	109	0	0	0	0	0	0	68	74	84	48	53	53	0	0	0	0	0	0	0
ASV36	0	0	0	0	0	0	52	55	64	0	0	0	89	87	83	71	87	69	0	0	0	0	0	0	123	113	139	0	0	0	0	0	0	41	51	58	654	712	673	255	194	214	254	238	281	0	0	0	0
ASV37	444	430	347	32	0	0	0	0	0	89	84	105	0	0	0	0	0	0	193	260	252	74	77	92	28	49	20	36	48	47	0	31	46	0	0	0	484	464	487	0	0	0	0	0	0	214	195	196	0
ASV38	143	155	179	10	0	5	0	0	5	347	315	450	13	14	17	0	0	10	175	336	308	29	20	13	0	0	0	347	351	299	115	117	136	6	0	0	0	0	0	0	0	0	0	0	0	183	209	184	77
ASV39	123	86	114	46	43	36	276	307	307	10	13	14	42	45	26	182	159	194	24	50	45	6	6	7	60	58	37	0	0	0	68	79	76	25	26	37	44	41	49	266	226	250	224	187	198	53	50	46	46
ASV40	0	0	0	28	0	0	94	96	96	0	0	0	147	138	127	175	192	207	0	0	0	0	0	0	30	22	22	0	0	0	0	0	0	81	101	86	33	18	31	571	707	535	293	294	295	0	0	0	0
ASV41	0	0	0	23	36	36	420	320	421	0	0	0	58	57	72	697	817	541	0	0	0	0	0	0	0	0	0	0	0	0	0	0	0	0	0	7	60	67	48	128	159	181	95	90	72	0	0	0	0
ASV42	19	0	0	97	148	133	678	489	600	0	0	0	80	98	159	53	43	56	0	0	5	147	120	110	246	223	192	0	0	0	194	121	126	66	103	81	0	0	0	0	0	0	0	0	0	0	0	0	0
ASV43	0	0	0	0	0	0	0	0	0	37	0	27	0	0	0	0	0	0	0	38	37	0	0	0	0	0	0	414	453	445	250	247	292	0	0	0	0	0	0	0	0	0	0	0	0	566	513	503	112
ASV44	321	296	269	86	63	44	119	126	105	148	155	175	201	186	258	56	49	49	36	38	45	34	48	45	20	22	16	18	0	0	174	143	145	25	22	35	8	0	0	18	13	16	6	0	0	45	40	52	95
ASV45	51	58	59	21	0	21	143	152	174	38	0	25	37	53	54	42	63	55	59	44	42	55	63	53	44	46	46	57	70	91	249	162	215	190	235	188	44	44	35	28	18	17	0	0	0	34	40	39	85
ASV46	54	68	26	0	0	0	0	0	0	31	38	42	0	17	10	0	0	0	21	18	25	5	9	23	0	0	0	7	6	7	234	166	179	0	6	9	14	15	14	0	0	0	0	0	0	409	373	388	628
ASV47	171	165	123	0	0	0	87	61	75	331	330	473	0	0	0	403	391	320	0	0	0	0	0	0	0	0	0	0	0	0	0	0	0	50	55	72	30	45	33	163	224	243	66	71	48	0	0	0	0
ASV48	0	0	0	0	0	0	0	0	0	0	0	0	0	0	0	0	0	0	0	0	0	0	0	0	0	0	0	0	0	0	0	0	0	0	0	0	0	0	0	1109	1361	1412	38	36	23	0	0	0	0
ASV49	0	0	0	0	0	0	12	11	0	0	0	0	0	0	11	9	11	0	0	0	0	0	0	0	0	0	0	0	0	0	0	0	0	0	0	0	0	0	0	991	1101	1035	259	241	213	0	0	0	0
ASV50	67	91	62	36	48	57	252	146	215	42	37	49	103	156	148	174	213	167	0	0	0	0	0	15	200	251	228	0	0	0	0	0	0	168	213	228	16	0	0	35	35	18	123	87	121	0	0	0	0
ASV51	0	0	0	14	0	15	0	0	0	0	0	0	136	133	168	44	58	49	0	0	0	11	20	18	0	20	17	0	0	0	140	157	134	77	95	122	0	0	0	19	0	0	0	0	0	0	0	0	64
ASV52	20	11	24	43	33	24	43	69	59	14	7	7	40	35	24	63	98	94	0	0	0	0	0	0	43	27	17	0	0	0	0	0	0	140	101	120	592	485	498	154	149	138	128	128	131	0	0	0	0
ASV53	22	38	45	0	6	7	44	38	47	38	38	34	220	210	219	65	67	46	0	0	0	0	0	8	86	64	68	31	34	19	57	57	51	33	31	30	308	385	325	0	0	0	0	0	0	13	16	0	36
ASV54	0	0	7	0	0	0	0	0	0	285	256	306	388	407	317	52	26	45	0	0	0	0	0	0	0	0	0	0	0	0	0	0	0	373	327	241	190	147	145	0	0	0	9	0	0	0	0	0	0
ASV55	0	0	0	0	0	0	0	0	0	58	52	91	71	64	56	156	149	160	0	0	0	0	0	0	0	0	0	0	0	0	0	0	0	328	292	232	11	14	7	356	477	459	69	88	55	0	0	0	0
ASV56	19	0	0	0	0	0	162	155	169	46	42	50	450	430	501	0	21	22	0	0	0	0	0	0	0	0	0	52	44	37	0	0	0	16	19	18	0	0	0	41	49	40	0	0	0	0	0	0	0
ASV57	0	0	11	3	3	0	0	0	5	7	0	7	127	130	114	31	31	26	0	0	0	0	0	0	0	0	0	0	0	0	0	0	0	0	0	0	857	875	1006	83	90	73	0	0	0	0	0	0	0
ASV58	0	0	0	28	24	16	40	36	25	0	0	0	311	268	344	130	94	76	0	0	0	0	0	0	0	0	0	0	0	0	0	0	0	65	51	71	275	295	308	211	292	313	75	58	41	0	0	0	0
ASV59	0	0	0	0	0	0	13	22	17	0	0	0	0	0	8	817	740	742	0	0	0	0	0	0	0	0	0	0	0	0	0	0	0	0	0	0	0	0	0	10	17	8	403	349	295	0	0	0	0
ASV60	0	0	0	85	80	68	0	0	0	0	0	0	366	377	522	0	0	0	0	0	0	0	0	0	0	0	0	0	0	0	0	0	0	98	94	100	7	0	10	363	461	397	177	140	94	0	0	0	0
ASV61	0	0	0	25	15	11	0	0	0	0	0	19	1044	988	891	0	0	0	0	0	0	0	0	0	20	22	23	0	0	0	0	0	0	40	37	40	48	52	54	0	0	0	0	0	0	0	0	0	0
ASV62	0	0	0	0	0	0	77	60	90	71	0	0	0	0	0	95	74	97	0	0	0	0	0	0	0	0	47	0	0	0	0	0	0	393	291	348	62	38	55	254	197	225	147	140	193	74	58	0	0
ASV63	0	0	0	0	0	0	0	0	0	22	13	24	0	0	0	0	0	0	0	0	0	62	51	47	10	0	0	26	31	18	590	359	306	37	43	41	0	0	0	0	0	0	0	0	0	84	79	77	393
ASV64	0	0	0	0	0	0	0	0	0	0	0	0	0	0	0	0	0	0	0	0	0	0	0	0	0	0	0	0	0	0	0	0	0	0	0	0	0	0	0	440	337	283	716	674	766	0	0	0	0
ASV65	0	0	4	19	16	7	0	0	0	0	0	0	238	207	223	89	126	113	0	0	0	2	0	0	176	140	96	0	0	0	3	4	5	605	560	533	0	0	0	45	0	0	0	0	0	0	0	0	0
ASV66	41	0	0	7	5	4	875	1123	993	0	0	0	0	3	4	32	28	84	0	0	0	0	0	0	0	0	0	0	0	0	0	0	0	0	0	0	0	0	0	0	0	0	0	0	0	0	0	0	0
ASV67	22	29	0	13	0	0	19	30	22	396	377	504	0	0	0	0	0	0	38	44	42	0	0	0	0	0	0	200	168	238	0	0	0	0	0	0	0	0	0	0	0	0	0	0	0	344	327	296	0
ASV68	95	112	86	31	40	0	0	0	0	178	163	161	70	0	79	35	39	50	0	0	0	32	37	36	0	0	0	0	0	0	0	63	0	0	0	0	264	262	290	53	58	64	43	0	66	156	117	137	56
ASV69	36	29	31	20	15	13	145	162	172	0	0	0	0	3	0	0	0	8	5	5	0	9	6	5	868	812	586	0	0	0	5	13	13	34	18	33	0	0	0	0	0	0	0	0	0	0	0	0	0
ASV70	40	27	41	55	32	38	309	357	330	12	6	0	20	14	20	39	39	74	0	29	19	28	20	25	122	142	99	0	0	0	10	24	0	34	15	19	53	78	71	245	264	243	0	0	0	4	7	0	0
ASV71	8	0	0	248	194	159	183	203	192	0	0	0	33	34	34	188	140	145	0	0	0	0	0	0	35	33	22	0	0	0	0	0	0	0	16	12	127	140	139	21	19	19	92	122	108	0	0	0	0
ASV72	29	25	28	0	0	0	0	0	0	27	26	48	0	0	0	0	0	0	0	0	0	0	0	0	0	0	0	0	0	0	0	0	0	0	0	0	1020	747	978	0	0	0	0	0	0	0	0	0	0
ASV73	0	0	0	0	0	0	0	0	0	0	0	0	0	0	0	0	0	0	0	0	0	0	0	0	0	0	0	0	0	0	0	0	0	0	0	0	0	0	0	152	176	128	744	873	749	0	0	0	0
ASV74	0	0	0	0	0	0	0	0	0	0	0	0	0	0	0	84	63	69	0	0	0	0	0	0	0	0	0	0	0	0	0	0	0	0	0	0	0	0	0	86	85	103	730	858	716	0	0	0	0
ASV75	235	214	353	37	26	39	7	0	8	19	0	14	14	0	0	0	0	0	51	139	114	263	263	304	181	163	156	0	0	0	11	10	19	0	0	14	0	0	0	9	0	6	0	0	0	16	30	18	0
ASV76	192	175	223	37	21	9	0	0	0	0	0	0	0	0	0	0	0	0	28	51	49	0	0	20	0	15	0	0	0	0	0	0	0	0	0	0	6	0	0	0	0	0	0	0	0	0	0	10	0
ASV77	298	308	263	94	81	100	60	64	79	0	0	0	0	0	0	0	0	0	30	26	22	26	18	52	400	343	393	0	0	0	0	0	0	0	13	0	0	0	0	0	0	0	0	0	0	23	0	0	0
ASV78	19	8	24	0	0	0	0	0	0	63	32	30	0	0	0	0	0	0	0	0	0	0	0	0	0	0	0	0	0	0	96	269	189	0	0	0	0	22	16	0	0	0	0	0	0	191	223	248	434
ASV79	0	0	0	0	0	0	0	0	0	0	0	0	191	189	189	52	65	50	0	0	0	0	0	0	0	0	0	60	63	76	347	611	574	23	24	26	0	0	0	0	0	0	0	0	0	0	0	0	0
ASV80	0	0	0	0	38	0	0	0	0	0	0	0	22	0	33	0	0	0	0	0	0	0	0	0	0	0	0	0	0	0	0	0	0	0	0	0	0	0	0	139	118	161	700	679	717	0	0	0	0
ASV81	0	0	0	575	979	992	0	0	0	0	0	0	0	0	0	0	0	0	0	0	0	0	0	0	0	0	0	0	0	0	0	0	0	0	0	0	0	0	0	0	0	0	0	0	0	0	0	0	0
ASV82	35	19	25	264	185	189	83	97	68	87	67	80	308	265	254	142	144	140	0	0	0	0	0	0	0	0	0	0	0	0	0	0	0	0	0	0	17	17	26	0	11	0	0	0	0	0	0	0	0
ASV83	0	0	0	0	0	0	0	20	0	0	0	0	0	12	6	51	28	40	0	0	0	0	0	0	0	0	0	0	0	0	0	0	0	0	27	0	0	0	0	757	782	790	0	9	7	0	0	0	0
ASV84	191	367	72	11	25	37	46	32	27	14	19	52	10	13	31	24	30	16	303	77	80	23	33	33	27	22	28	6	5	6	100	40	37	16	25	13	14	9	17	8	0	0	0	0	0	93	131	66	64
ASV85	440	454	483	23	11	16	0	0	0	93	63	65	0	0	0	0	0	0	30	73	59	0	0	0	21	21	0	0	0	0	0	25	24	45	55	85	69	48	59	0	0	0	0	0	0	75	51	63	0
ASV86	290	301	316	42	27	35	13	11	19	0	0	0	7	0	0	32	28	22	0	0	0	176	171	202	0	0	0	0	0	0	34	41	37	0	0	12	69	55	69	48	53	52	12	17	0	0	0	0	0
ASV87	0	0	0	0	0	0	0	0	0	0	0	0	0	0	0	0	0	0	0	0	0	0	0	0	0	0	35	5	5	7	0	0	0	0	0	0	0	0	0	0	0	0	0	0	0	0	0	0	0
ASV88	0	0	0	0	0	0	0	0	0	0	0	0	0	0	0	225	225	244	0	0	0	10	0	0	89	121	139	0	0	0	0	0	0	73	86	91	0	0	0	68	63	59	126	144	143	0	0	0	0
ASV89	0	0	0	0	0	0	0	0	0	0	0	0	0	0	0	51	0	44	0	0	0	0	0	0	0	0	0	0	0	0	0	0	0	54	0	53	162	196	168	349	292	341	182	224	277	0	0	0	0
ASV90	0	0	0	0	0	0	0	0	0	9	0	0	27	27	18	157	130	186	0	0	0	0	0	0	0	0	0	0	0	0	0	0	0	591	530	572	0	0	0	0	0	0	0	0	0	0	0	0	0
ASV91	0	0	0	0	0	0	0	0	0	31	37	0	0	0	0	0	0	0	0	0	0	0	0	0	0	0	0	306	636	474	0	44	0	13	0	20	0	0	0	0	0	0	0	0	0	49	69	105	0
ASV92	0	0	0	0	0	0	0	0	0	13	9	7	0	0	0	0	0	0	0	0	0	0	0	0	0	0	0	681	797	718	0	0	0	0	0	0	0	0	0	0	0	0	0	0	0	37	42	49	0
ASV93	0	0	0	0	0	0	17	0	21	0	0	0	0	0	0	0	40	33	0	0	0	0	0	0	0	8	3	0	0	0	0	0	0	0	0	20	0	0	0	697	707	780	7	0	0	0	0	0	0
ASV94	0	0	0	7	0	0	59	45	63	0	0	0	167	134	150	143	116	140	0	0	0	0	0	0	0	6	8	0	0	0	66	74	76	18	25	17	43	39	44	86	66	81	197	202	173	0	0	0	25
ASV95	0	0	0	0	0	0	0	0	0	149	132	166	37	43	45	30	26	37	0	0	0	0	0	0	0	0	0	0	0	0	0	0	0	302	355	405	0	0	0	0	24	22	0	0	0	0	0	0	0
ASV96	21	12	10	23	25	22	233	182	200	0	0	0	14	26	26	197	212	148	0	0	0	0	11	0	148	174	148	0	0	0	27	0	0	77	97	88	0	0	0	0	0	0	0	0	0	0	0	0	0
ASV97	101	108	95	177	167	172	62	61	51	0	0	0	0	0	0	0	0	0	178	176	141	238	256	275	0	0	0	0	0	0	0	0	0	0	7	0	0	0	0	0	0	0	0	0	0	0	0	0	0
ASV98	0	0	0	0	0	0	27	0	18	348	308	450	0	0	0	0	0	0	0	0	0	0	0	0	0	0	0	36	21	28	17	13	23	0	0	0	0	0	0	0	0	0	0	0	0	306	307	227	41
ASV99	0	0	0	0	0	0	0	0	0	0	0	0	0	0	0	0	0	0	0	0	0	0	0	0	0	0	0	0	0	0	0	0	0	0	0	0	0	0	0	30	0	27	746	702	756	0	0	0	0
ASV100	52	44	52	0	0	0	22	25	23	88	62	51	143	142	131	86	100	90	0	0	0	0	0	0	0	0	22	0	0	0	96	97	82	65	62	71	73	74	58	32	0	0	26	45	53	35	0	0	60
ASV101	0	0	0	0	0	0	0	0	0	0	0	0	0	0	0	0	0	0	0	23	9	0	0	0	0	0	0	350	753	545	29	31	52	0	9	0	0	0	0	0	0	0	0	0	0	111	79	74	53
ASV102	117	90	121	26	17	0	0	0	0	49	38	31	65	53	47	0	0	0	35	121	103	0	0	0	0	0	0	0	0	0	110	137	137	0	0	0	0	0	0	0	0	0	0	0	0	172	141	185	116
ASV103	9	0	0	0	0	0	0	0	0	136	136	103	0	0	0	28	18	25	0	0	0	0	0	0	0	0	0	0	0	0	0	0	0	9	11	11	124	88	123	79	72	76	410	366	325	0	0	0	0
ASV104	0	0	0	0	0	0	4	0	0	0	0	0	0	6	0	112	98	112	0	0	0	0	0	0	0	0	0	0	0	0	0	0	0	6	7	10	0	0	0	0	0	0	658	693	439	0	0	0	0
ASV105	24	26	54	0	0	0	8	0	4	166	107	116	20	24	0	22	11	31	4	0	0	0	0	0	0	0	0	0	21	0	22	39	29	22	27	25	315	387	339	16	21	32	64	65	76	0	0	0	0
ASV106	0	0	0	38	21	27	19	19	15	0	0	0	150	156	106	95	81	88	14	49	50	0	0	0	0	0	18	12	9	0	0	0	0	16	16	21	275	271	275	35	36	33	0	0	0	6	0	0	0
ASV107	109	82	107	42	21	28	0	0	0	28	0	0	44	49	23	0	0	0	31	92	65	20	28	19	0	0	0	0	0	0	118	204	154	0	0	0	0	0	0	0	0	0	0	0	0	88	106	99	170
ASV108	0	12	0	0	0	0	0	0	0	674	598	724	0	0	0	0	0	0	0	0	0	0	0	0	0	0	0	0	0	0	0	0	0	0	0	0	35	35	37	0	0	0	0	0	0	0	0	0	0
ASV109	160	197	145	26	17	18	16	13	18	32	38	62	81	63	99	20	18	11	13	21	18	35	29	14	0	5	0	0	0	0	152	86	100	4	0	0	7	0	8	0	0	0	0	0	0	12	15	18	69
ASV110	30	16	33	7	0	6	0	0	0	107	132	180	0	0	0	0	0	0	0	0	0	0	0	0	0	0	0	0	0	0	0	0	0	36	35	35	461	414	417	0	0	0	65	60	53	0	0	0	0
ASV111	0	0	0	0	0	0	0	11	6	0	0	0	550	561	534	131	152	149	0	0	0	0	0	0	0	0	0	0	0	0	0	0	0	0	0	0	0	0	0	0	0	0	0	0	0	0	0	0	0
ASV112	21	0	0	18	8	14	331	252	321	0	0	0	0	0	7	88	147	142	0	0	0	0	0	0	124	137	99	0	0	0	0	0	0	87	109	99	0	0	0	0	0	0	31	25	13	0	0	0	0
ASV113	66	0	0	11	0	0	33	33	37	26	23	37	55	85	72	67	0	38	0	28	15	0	0	0	0	0	0	0	0	0	35	50	41	0	0	0	124	121	113	79	71	79	53	62	55	73	95	89	97
ASV114	0	0	0	0	0	0	0	0	0	0	0	0	0	0	0	0	0	0	0	0	0	16	13	12	0	0	0	0	0	0	227	266	220	0	0	0	0	0	0	0	0	0	0	0	0	0	0	0	414
ASV115	0	0	0	0	0	0	0	0	0	247	262	378	0	0	0	0	0	0	4	0	0	0	6	9	7	0	0	85	58	58	77	44	57	165	200	225	0	0	0	0	0	0	0	4	0	14	17	19	19
ASV116	0	0	0	0	0	0	9	9	11	0	0	0	0	0	0	219	222	233	0	0	0	0	0	0	0	0	0	0	0	0	0	0	0	0	0	0	0	0	0	206	202	212	223	243	260	0	0	0	0
ASV117	0	0	0	6	0	0	61	70	58	68	52	30	55	61	48	166	111	142	0	0	0	0	0	0	0	0	0	0	0	0	14	70	83	40	45	31	116	123	95	29	36	43	67	75	60	0	0	0	54
ASV118	12	0	0	14	15	6	117	160	155	28	21	23	295	232	226	254	197	265	0	0	0	0	0	0	0	0	0	0	0	0	0	0	0	0	0	5	0	0	0	0	0	0	0	0	0	0	0	0	0
ASV119	7	13	18	0	0	0	0	0	0	92	76	79	12	0	12	0	0	0	9	28	32	0	7	6	0	6	0	216	290	235	38	65	53	0	0	0	10	0	17	0	0	0	0	0	0	143	148	152	66
ASV120	0	0	0	0	0	0	0	0	0	0	0	0	0	0	0	0	0	0	0	0	0	0	0	0	0	0	0	0	0	0	36	42	41	0	0	0	24	20	32	0	0	0	0	0	0	0	0	0	7
ASV121	16	17	11	33	23	29	202	158	194	0	0	6	0	0	9	108	109	91	0	0	0	47	55	45	62	75	67	0	0	0	119	67	48	63	72	93	0	0	0	0	0	0	4	0	5	0	0	0	65
ASV122	0	0	0	0	0	0	0	0	0	38	45	44	0	0	0	0	0	0	0	0	0	0	0	0	0	0	0	0	0	0	0	0	0	75	64	67	414	443	407	87	103	110	53	45	0	0	0	0	0
ASV123	92	109	56	23	33	22	127	66	87	100	113	125	71	61	85	70	64	43	0	0	0	0	0	0	39	39	51	0	0	0	0	0	0	24	36	67	96	101	84	0	0	38	14	12	0	0	8	8	0
ASV124	0	0	0	0	0	0	0	0	0	0	0	30	0	0	0	0	0	0	0	0	0	0	0	0	0	0	0	0	0	0	0	0	0	0	0	0	46	49	47	0	0	0	0	0	0	0	0	0	0
ASV125	0	0	0	0	0	0	0	0	0	0	0	0	0	0	0	15	0	0	0	0	0	0	0	0	0	0	0	0	0	0	0	0	0	9	13	12	0	0	0	33	31	47	603	678	519	0	0	0	0
ASV126	0	0	0	0	0	0	10	15	0	159	155	245	44	49	73	37	48	46	0	0	0	0	0	0	5	9	6	18	13	10	0	0	0	172	208	200	11	7	3	132	143	134	0	0	0	0	0	4	0
ASV127	0	0	0	0	0	0	0	6	0	258	229	248	253	282	208	59	60	79	0	0	0	0	0	0	0	0	0	0	12	12	0	0	0	0	0	0	12	0	8	0	0	0	0	0	0	0	0	0	0
ASV128	184	218	127	0	0	0	0	0	0	0	25	36	25	0	21	0	0	0	100	117	98	5	12	15	0	0	0	0	0	23	74	72	57	0	18	33	26	0	0	0	0	0	0	0	0	197	214	175	18
ASV129	0	0	0	0	0	0	39	51	27	0	0	0	0	0	0	490	612	501	0	0	0	0	0	0	0	0	0	0	0	0	0	0	0	0	0	0	0	0	0	77	66	66	0	0	0	0	0	0	0
ASV130	28	27	0	0	0	0	38	36	47	51	0	45	47	56	55	85	86	69	0	0	0	0	0	0	0	0	0	0	0	0	44	46	0	0	52	0	88	93	113	87	85	77	66	54	88	80	72	55	61
ASV131	0	0	0	0	0	0	0	0	0	0	0	32	0	0	0	0	0	0	0	0	0	0	0	0	0	0	0	0	0	0	0	0	0	0	0	0	0	0	0	0	0	0	0	0	0	97	107	97	128
ASV132	0	0	0	0	0	0	0	0	0	0	0	0	0	0	0	0	0	0	0	0	0	0	0	0	0	0	0	0	0	0	0	0	0	0	0	0	0	0	0	0	0	0	0	0	0	0	0	0	0
ASV133	0	0	0	0	0	0	22	18	0	0	0	0	26	20	0	101	79	86	0	0	0	0	0	0	0	0	0	0	0	0	0	0	0	0	0	0	0	0	0	194	171	185	329	289	349	0	0	0	0
ASV134	118	76	104	22	0	0	0	0	0	0	0	13	12	9	10	0	0	0	45	110	114	18	0	15	0	0	0	0	0	0	97	113	126	0	0	0	42	47	52	0	0	0	0	0	0	100	75	107	141
ASV135	0	33	0	0	0	0	0	0	0	0	32	36	0	0	0	0	0	0	0	0	0	0	0	0	0	0	0	0	0	0	72	67	88	0	0	0	161	192	193	0	0	0	0	0	0	124	153	127	134
ASV136	13	0	16	0	0	0	0	0	0	5	0	0	0	0	0	0	0	0	0	0	0	0	0	0	0	0	0	0	0	0	0	0	0	15	17	13	5	11	9	0	0	0	0	0	0	0	0	0	0
ASV137	0	0	0	0	0	0	18	20	16	0	0	0	79	85	82	97	84	78	0	0	0	0	0	0	11	0	0	0	0	0	0	0	0	118	136	143	0	0	0	155	157	170	132	117	129	0	0	0	0
ASV138	0	0	0	0	0	0	0	0	0	0	0	0	0	0	0	0	5	0	0	0	0	0	0	0	0	0	0	0	0	0	0	0	0	537	613	650	0	0	0	0	0	0	0	0	0	0	0	0	0
ASV139	0	89	0	291	386	377	0	0	0	0	0	0	0	0	0	0	0	0	0	0	0	193	206	233	0	0	0	0	0	0	0	0	0	0	0	0	0	0	0	0	0	0	0	0	0	0	0	0	0
ASV140	31	33	31	31	24	23	122	94	123	12	0	18	13	17	12	34	47	54	0	0	0	25	0	0	204	210	140	0	0	0	0	0	0	20	0	20	0	0	0	123	90	128	0	12	0	13	15	0	22
ASV141	118	150	107	0	0	0	0	0	0	122	88	119	0	13	21	0	0	15	35	38	32	0	0	0	0	0	0	46	0	46	29	0	0	0	0	0	0	16	0	0	0	0	0	0	0	206	214	203	46
ASV142	29	0	0	0	0	0	236	198	215	19	18	33	23	16	24	225	214	171	0	0	0	0	0	0	0	0	0	0	0	0	0	0	0	0	0	0	0	0	0	48	62	51	50	49	65	0	0	0	0
ASV143	72	77	53	14	7	0	64	40	72	0	0	14	32	38	54	191	221	143	26	21	0	0	0	0	73	67	63	0	0	0	52	47	35	58	51	80	0	0	0	0	0	0	0	0	0	0	0	0	0
ASV144	0	0	0	0	0	0	0	9	0	0	0	0	28	26	13	411	505	393	0	0	0	0	0	0	0	0	0	0	0	0	0	0	0	108	131	85	0	0	0	0	0	0	0	0	0	0	0	0	0
ASV145	0	0	0	0	0	0	0	0	0	0	0	0	0	0	0	0	0	0	0	0	0	0	0	0	0	0	36	0	0	0	0	0	0	0	0	0	0	0	0	0	0	0	0	0	0	0	0	0	0
ASV146	8	10	13	11	8	4	0	0	8	13	13	11	15	16	16	0	3	0	0	10	10	0	0	0	0	0	0	416	527	484	0	0	0	0	0	0	18	21	18	0	0	0	0	0	0	0	0	15	0
ASV147	0	0	0	0	0	0	0	0	0	194	148	166	20	0	0	0	0	0	0	0	0	0	0	0	0	0	0	0	0	0	0	0	0	4	0	6	128	97	127	246	218	273	14	0	41	0	0	0	0
ASV148	0	0	0	0	0	0	132	92	156	0	0	0	0	0	0	0	35	0	0	0	0	0	0	0	53	83	66	0	0	0	0	0	0	0	0	0	0	0	0	268	252	253	88	102	100	0	0	0	0
ASV149	68	69	58	79	77	72	61	60	71	25	20	48	95	121	149	40	32	42	0	0	0	0	0	0	34	35	26	20	16	21	21	0	0	0	15	0	0	0	0	0	0	0	0	0	0	25	28	36	0
ASV150	0	0	0	0	0	0	95	99	99	0	0	0	0	0	0	148	109	101	0	0	0	0	0	0	0	0	0	0	0	0	131	153	152	0	0	0	0	0	0	0	0	0	0	0	0	0	0	0	212
ASV151	56	45	31	29	35	44	287	250	234	38	34	61	0	0	0	0	16	0	0	0	0	0	0	0	35	36	34	61	74	53	0	0	0	0	0	0	0	0	0	0	0	0	0	0	0	29	37	32	0
ASV152	84	106	121	0	0	0	0	0	0	79	69	64	0	0	0	0	0	0	26	0	19	0	0	14	0	0	0	74	52	47	35	32	41	0	0	0	92	82	79	0	0	0	0	0	0	114	158	143	0
ASV153	0	0	0	0	0	0	74	75	73	75	68	82	0	0	0	95	108	72	0	0	0	0	0	0	0	0	0	182	141	140	0	0	0	0	19	18	0	16	16	0	17	0	19	39	28	81	99	71	20
ASV154	10	18	11	0	6	0	30	24	30	40	41	79	0	17	18	28	22	27	0	0	0	0	0	0	31	31	28	32	33	28	0	0	7	35	41	32	76	64	68	14	13	7	26	29	31	19	24	17	0
ASV155	226	230	234	237	212	217	0	0	0	0	0	0	0	0	10	0	0	0	40	49	52	30	34	47	0	0	0	0	0	0	0	0	0	0	0	0	0	0	0	0	0	0	0	0	0	0	0	0	0
ASV156	0	0	0	0	0	15	0	0	0	15	0	0	19	16	15	0	23	24	0	0	0	45	36	57	0	0	0	0	0	0	0	12	11	0	10	0	346	324	330	0	0	0	80	67	57	26	0	23	0
ASV157	52	108	26	0	0	6	46	31	35	12	26	63	0	0	18	36	36	13	66	28	24	6	6	0	17	21	36	0	0	0	28	11	0	12	16	20	94	91	76	15	24	14	103	94	77	44	74	50	17
ASV158	0	0	0	0	17	14	185	197	199	0	0	0	31	31	21	39	45	49	0	0	0	0	0	0	132	135	149	0	0	0	0	0	0	28	25	31	0	0	0	36	31	36	57	71	48	0	0	0	0
ASV159	108	93	103	0	0	0	0	0	0	32	25	40	0	0	9	0	0	7	47	84	60	15	21	26	0	0	0	0	19	0	40	30	30	11	10	0	179	189	180	0	0	0	0	0	0	62	53	67	19
ASV160	0	0	0	0	0	0	0	32	27	0	0	0	0	0	0	544	421	517	0	0	0	0	0	0	0	0	0	0	0	0	0	0	0	0	0	0	0	0	0	0	0	0	0	0	0	0	0	0	0
ASV161	0	0	0	0	0	0	0	0	0	0	0	0	0	0	0	0	0	0	0	0	0	0	0	0	0	0	0	0	0	0	0	0	0	0	0	0	0	0	0	0	0	0	0	0	0	0	0	0	0
ASV162	65	58	73	0	0	0	0	6	0	18	17	27	4	0	5	0	0	0	39	49	45	0	9	10	0	0	0	0	0	0	69	88	81	0	0	0	58	51	49	6	3	0	0	0	0	103	86	115	120
ASV163	20	24	25	46	45	32	245	279	262	0	0	0	0	9	0	19	0	29	0	0	0	0	0	0	157	121	118	0	0	0	0	0	0	30	29	26	0	0	0	0	0	0	15	29	17	0	0	0	0
ASV164	0	0	0	0	0	0	0	0	0	362	355	493	0	0	0	0	0	0	0	0	0	0	0	0	0	0	0	26	24	29	0	0	0	0	0	0	0	0	0	0	0	0	0	0	0	84	111	91	0
ASV165	0	6	0	9	11	5	7	0	8	0	0	0	154	104	84	19	25	26	0	27	0	0	0	0	35	27	22	0	0	0	0	20	17	184	204	232	8	5	0	93	106	109	0	0	7	11	0	0	0
ASV166	0	0	0	0	0	0	0	0	0	0	0	0	0	0	0	0	0	0	0	0	0	0	0	0	0	0	0	407	551	587	0	0	0	0	0	0	0	0	0	0	0	0	0	0	0	0	0	0	0
ASV167	0	0	0	0	0	0	0	0	0	0	0	0	0	0	0	0	0	0	0	0	0	0	0	0	37	32	0	0	0	0	259	215	201	149	111	124	18	0	16	110	156	120	0	0	0	0	0	0	0
ASV168	4	0	0	76	80	65	152	142	156	0	5	3	41	80	142	228	197	126	0	0	0	0	0	0	3	5	0	0	0	0	0	0	0	0	2	0	0	0	0	0	0	0	0	0	0	0	0	0	0
ASV169	0	0	0	68	52	31	64	85	79	12	5	0	31	28	33	40	57	56	0	0	0	0	0	0	203	198	139	0	0	0	0	0	0	18	0	15	71	61	71	19	14	19	12	11	11	0	0	0	0
ASV170	0	0	0	0	0	0	0	0	0	0	0	0	0	0	0	0	0	0	0	0	0	0	0	0	486	521	524	0	0	0	0	0	0	0	0	0	0	0	0	0	0	0	0	0	0	0	0	0	0
ASV171	20	20	24	0	5	0	0	0	0	16	0	11	0	0	0	0	0	0	17	55	44	11	6	10	9	3	0	10	11	11	46	83	69	0	0	5	94	92	117	5	0	5	0	0	0	85	66	97	152
ASV172	150	195	77	0	0	0	0	0	7	24	27	49	0	18	18	9	0	12	55	45	31	31	14	20	5	12	12	4	4	0	103	52	56	31	25	26	25	32	32	0	0	0	0	0	0	23	33	19	21
ASV173	54	65	23	0	0	0	0	5	9	37	40	65	14	10	10	0	0	0	15	20	21	22	25	27	7	8	0	68	36	46	106	57	65	0	9	13	8	0	10	0	0	0	0	0	0	53	89	69	81
ASV174	0	0	0	0	0	0	31	31	33	0	0	0	52	54	66	203	162	177	0	0	0	0	0	0	0	0	0	0	0	0	0	0	0	83	61	88	0	0	0	104	90	110	46	59	67	0	0	0	0
ASV175	29	26	12	0	0	0	0	0	0	11	0	0	0	0	7	5	0	0	19	16	14	7	13	0	0	0	0	0	8	10	75	66	74	0	0	5	0	0	0	4	0	0	0	0	0	163	157	213	208
ASV176	0	0	0	0	4	0	31	28	29	0	0	0	46	86	83	60	101	65	0	0	0	0	0	0	13	23	13	0	0	0	0	0	0	16	25	27	66	72	93	117	122	133	77	70	71	0	0	0	0
ASV177	58	73	71	14	0	0	0	0	0	22	34	0	0	0	0	0	0	0	56	149	100	0	0	0	0	0	0	0	23	15	43	75	78	0	0	0	41	60	48	0	0	0	0	0	0	143	126	142	23
ASV178	0	0	0	0	0	0	0	0	0	0	0	0	21	29	30	0	0	0	0	0	0	0	0	0	78	78	56	0	0	0	0	0	0	320	334	342	0	0	0	0	16	20	0	0	0	0	0	0	0
ASV179	24	18	16	0	0	0	0	0	0	45	60	64	0	5	0	0	0	0	7	16	22	0	0	0	0	0	0	116	154	141	5	9	16	0	0	0	0	0	0	0	0	0	0	0	0	189	190	181	74
ASV180	0	0	0	0	0	0	0	0	0	0	0	0	18	30	11	36	35	41	0	0	0	0	0	0	0	0	0	0	0	0	0	0	0	351	324	347	0	0	0	31	35	34	77	69	57	0	0	0	0
ASV181	7	0	0	0	0	0	0	0	0	0	0	0	55	60	37	53	53	34	0	0	0	0	0	0	0	0	15	0	0	0	0	0	0	24	14	35	120	132	117	105	114	111	114	124	155	9	0	0	0
ASV182	41	45	28	0	0	8	51	70	75	24	12	22	18	27	22	19	18	19	13	0	0	0	0	0	0	0	0	0	0	0	75	104	99	11	14	11	68	85	61	35	31	29	8	8	0	31	23	49	61
ASV183	21	15	21	0	14	7	42	30	49	0	0	0	11	10	11	14	12	19	0	15	0	0	0	10	37	42	55	0	0	0	0	0	0	8	9	8	85	85	73	144	125	128	53	50	46	34	29	23	14
ASV184	0	0	0	53	53	54	0	26	37	0	0	0	0	47	57	0	59	0	0	0	0	0	0	0	76	0	62	0	0	0	0	0	0	0	51	23	0	61	52	137	110	119	133	152	112	0	0	0	0
ASV185	17	18	28	11	3	6	73	62	61	0	0	0	17	13	22	31	51	44	0	11	0	4	13	0	20	18	13	0	0	0	12	23	13	34	26	34	25	27	26	126	100	107	100	83	86	0	2	0	0
ASV186	17	21	30	4	0	11	0	9	7	28	27	16	0	0	0	0	0	0	0	0	0	117	87	130	22	25	14	0	0	0	182	296	268	18	22	21	0	0	0	0	0	0	0	0	0	0	0	5	13
ASV187	0	0	13	19	0	0	0	0	0	0	0	0	0	0	0	0	0	0	50	247	214	0	0	0	0	0	0	217	353	268	0	0	0	0	0	0	0	0	0	0	0	0	0	0	0	0	7	9	0
ASV188	26	34	36	10	0	3	159	131	137	50	0	46	0	7	12	65	98	70	0	9	10	4	0	0	16	24	25	0	0	0	0	0	0	19	40	28	71	101	65	23	19	18	17	11	14	0	0	0	0
ASV189	0	0	0	20	0	0	87	68	89	0	0	0	11	0	16	68	66	61	0	0	0	0	0	0	26	16	19	0	0	0	0	0	0	66	86	81	0	0	0	74	83	74	120	131	148	0	0	0	0
ASV190	0	0	0	0	3	0	0	0	0	0	0	0	0	0	0	0	6	0	0	0	0	0	0	0	3	0	3	0	0	0	0	0	0	87	83	85	0	0	0	0	0	0	0	0	0	0	0	0	0
ASV191	34	29	19	0	0	0	0	0	0	0	0	0	39	43	29	39	39	32	0	0	0	0	0	0	0	0	29	0	0	0	124	85	88	0	0	0	64	52	55	0	0	0	0	0	0	67	0	0	101
ASV192	0	0	0	0	0	0	0	0	0	0	0	0	0	0	0	39	52	44	0	0	0	0	0	0	0	0	0	0	0	0	0	0	0	302	376	448	0	0	0	48	37	47	0	0	0	0	0	0	0
ASV193	31	37	0	0	0	0	0	0	0	31	44	50	0	14	9	18	16	13	16	11	16	0	0	0	13	21	15	0	0	7	20	7	9	196	228	247	50	50	45	0	0	0	0	0	0	0	0	0	0
ASV194	54	76	39	35	0	0	108	62	93	10	11	21	16	17	0	0	33	0	15	13	0	13	16	10	43	50	43	0	0	0	53	42	25	36	61	38	11	9	12	3	0	0	0	0	0	5	0	0	55
ASV195	23	12	8	36	20	16	256	224	222	12	15	11	0	0	0	167	150	166	0	0	0	0	0	0	0	0	0	0	0	0	0	0	0	0	0	0	0	0	0	0	0	0	0	0	0	0	0	0	0
ASV196	12	3	15	0	0	0	6	4	7	59	33	52	11	0	0	39	47	33	4	11	4	0	0	4	3	0	5	0	4	4	27	49	35	20	18	20	121	159	131	14	11	10	53	44	65	25	25	25	7
ASV197	0	0	0	0	0	0	0	0	15	0	0	0	18	0	0	49	23	0	0	0	0	0	0	0	0	0	0	0	0	0	0	0	0	14	18	0	192	237	231	51	71	72	113	141	82	0	0	0	0
ASV198	0	0	0	0	0	0	0	0	0	0	0	0	0	0	0	0	0	0	0	0	0	0	0	0	0	0	0	0	0	0	0	0	0	0	0	0	0	0	0	0	0	0	0	0	0	0	0	0	0
ASV199	0	0	0	0	0	5	35	37	36	0	0	0	17	21	24	238	238	283	0	0	0	0	0	0	0	0	0	0	0	0	0	0	0	0	0	0	0	0	0	0	0	0	107	123	143	0	0	0	0
ASV200	24	21	17	59	32	30	126	173	160	26	30	37	48	53	88	39	56	53	0	0	0	0	0	0	13	18	18	0	0	0	0	0	0	14	20	17	0	0	7	38	30	31	7	9	0	0	0	0	0
ASV201	3	0	3	0	0	0	0	0	0	0	0	0	0	0	0	0	0	0	0	0	0	8	12	7	0	0	0	0	0	0	81	41	30	0	7	0	0	0	0	0	0	0	0	0	0	0	0	0	298
ASV202	0	0	0	64	69	42	47	50	48	0	0	0	20	28	32	83	75	77	0	0	0	0	0	0	65	50	31	0	0	0	0	0	0	42	60	89	31	39	34	30	38	32	32	43	29	0	0	0	0
ASV203	26	28	42	210	109	105	16	13	16	38	21	27	193	164	165	0	0	0	0	6	0	0	5	5	0	0	0	5	7	0	5	4	7	0	0	0	0	0	0	0	0	2	0	0	0	5	6	5	7
ASV204	0	46	0	0	0	0	0	0	0	61	72	68	67	21	0	0	0	0	76	98	85	0	0	33	0	0	0	0	0	0	0	0	0	0	0	0	139	118	115	0	0	0	0	0	0	50	72	44	0
ASV205	0	0	0	0	0	0	0	0	0	0	0	0	0	0	0	0	0	0	0	0	0	0	0	0	38	23	29	0	0	0	0	0	0	359	361	440	0	0	0	0	0	0	0	0	0	0	0	0	0
ASV206	0	0	0	0	0	0	33	26	30	0	0	0	9	6	7	78	71	48	0	0	0	0	6	0	35	24	31	0	0	0	19	11	15	78	100	128	7	0	0	0	0	0	0	0	0	0	0	0	19
ASV207	0	0	0	0	10	10	36	36	34	4	0	0	62	74	65	167	205	191	0	0	0	0	0	0	0	0	0	0	0	0	0	0	0	0	0	0	0	0	0	0	0	0	127	114	104	0	0	0	0
ASV208	23	19	17	0	0	0	0	0	0	0	0	0	0	0	0	0	0	0	0	0	0	0	0	0	0	0	0	0	0	0	0	0	0	0	0	0	381	351	336	0	0	0	0	0	0	0	0	0	0
ASV209	24	18	18	0	0	0	0	0	0	53	33	44	17	0	0	0	0	0	15	35	23	20	11	13	0	0	0	39	60	31	54	65	88	0	0	0	0	0	0	0	0	0	0	0	0	186	159	199	10
ASV210	0	0	0	8	8	10	60	49	55	0	0	0	32	42	44	99	103	115	0	0	0	0	0	0	64	43	36	0	0	0	0	0	0	80	79	65	0	0	5	78	62	70	0	0	0	0	0	0	0
ASV211	0	0	48	34	38	30	69	75	50	14	0	17	12	21	31	41	39	38	31	0	16	0	0	0	0	39	39	0	0	0	0	0	0	51	41	35	16	9	12	30	16	32	75	89	84	0	0	22	0
ASV212	0	0	33	0	0	0	0	0	0	0	43	42	0	0	29	0	0	0	0	0	0	0	0	0	0	0	0	0	0	0	87	88	87	0	0	0	0	0	0	0	0	0	0	0	0	206	224	186	78
ASV213	0	0	0	0	0	0	25	25	22	0	0	0	23	34	15	201	295	294	0	0	0	0	0	0	0	0	0	0	0	0	0	0	0	0	0	0	0	0	0	55	53	63	36	42	28	0	0	0	0
ASV214	31	79	19	0	0	8	14	12	15	0	14	34	0	0	5	0	0	0	61	25	25	5	7	0	85	144	194	20	20	19	10	0	0	39	56	42	0	0	0	0	0	0	0	0	0	25	36	8	23
ASV215	0	0	0	0	0	0	0	0	0	0	0	0	70	53	48	49	72	74	0	0	0	0	0	0	0	0	0	0	0	0	0	0	0	114	133	93	0	0	0	131	183	184	0	0	0	0	0	0	0
ASV216	0	0	0	0	0	0	0	0	0	66	0	0	0	0	0	0	0	0	0	0	0	0	0	0	0	0	0	0	0	0	0	37	45	0	0	0	267	323	269	60	0	42	0	0	0	0	0	0	0
ASV217	141	241	127	128	118	95	0	0	0	8	9	17	0	0	0	0	0	0	14	14	18	0	22	35	0	0	0	0	0	0	57	38	38	0	0	0	0	0	0	0	0	0	0	0	0	0	0	0	21
ASV218	7	0	0	3	2	5	224	158	236	0	0	0	0	10	8	107	104	114	0	0	0	0	0	0	0	0	0	0	0	0	0	0	0	6	9	10	0	0	0	16	9	14	36	36	44	0	0	0	7
ASV219	0	0	0	0	0	0	0	0	0	0	0	0	0	0	0	0	0	0	0	0	0	0	0	0	0	0	0	0	0	0	0	0	0	376	372	417	0	0	0	0	0	0	0	0	0	0	0	0	0
ASV220	59	73	0	27	12	27	0	0	0	131	94	190	11	17	13	37	32	25	0	0	0	15	16	15	0	0	0	0	0	0	68	26	32	0	0	0	44	33	47	0	0	0	0	0	0	0	0	0	8
ASV221	30	0	32	0	0	0	0	0	0	12	8	20	15	0	0	0	0	0	0	14	0	0	0	0	0	0	0	0	0	11	55	122	97	11	0	13	14	0	16	0	0	0	0	0	0	149	123	104	91
ASV222	0	0	0	0	0	0	0	0	0	50	41	40	0	0	0	0	0	0	0	0	0	0	0	0	0	0	0	17	34	36	0	0	5	4	0	0	0	0	0	0	0	0	0	0	0	7	9	10	6
ASV223	147	195	129	0	0	0	0	0	0	51	71	71	0	0	0	0	0	0	91	55	51	0	0	0	0	0	0	26	24	15	0	0	0	0	0	0	16	10	13	0	0	0	0	0	0	48	72	36	0
ASV224	0	0	0	0	0	0	50	76	64	0	0	0	0	0	0	84	78	71	0	0	0	0	0	0	0	0	0	0	0	0	0	0	0	61	71	77	56	0	49	0	0	0	115	107	161	0	0	0	0
ASV225	0	0	0	26	0	15	0	0	0	81	98	73	0	0	0	0	0	0	0	0	0	0	0	27	0	36	0	0	0	0	0	0	0	0	0	0	170	152	164	0	0	0	0	0	0	101	92	84	0
ASV226	20	37	13	34	26	18	9	9	16	0	0	0	0	0	7	0	0	0	18	13	17	86	91	103	0	11	19	0	0	0	82	37	42	0	0	0	0	0	0	0	0	0	0	0	0	8	9	11	103
ASV227	14	19	42	24	3	0	0	0	0	28	15	33	0	0	0	0	0	0	67	124	140	0	0	12	0	0	0	72	68	69	26	20	0	0	0	0	0	0	0	0	0	0	0	0	0	130	104	106	0
ASV228	84	121	55	0	0	0	81	52	69	0	0	41	0	0	44	0	0	0	22	15	10	3	0	4	0	0	0	6	0	0	13	11	6	0	0	0	100	113	126	49	40	43	0	0	7	0	0	0	0
ASV229	72	53	74	14	8	17	20	20	15	0	11	12	19	34	36	10	19	16	0	10	0	9	0	15	8	16	11	0	0	0	0	12	13	40	28	26	130	126	131	0	0	0	8	12	5	0	0	11	7
ASV230	0	0	0	14	0	10	36	37	22	0	0	0	56	60	35	129	138	130	0	0	0	0	0	0	16	11	14	0	0	0	0	0	0	55	48	56	2	0	0	32	31	26	50	48	23	0	0	0	0
ASV231	53	40	43	0	0	0	0	0	0	10	17	0	0	0	0	0	0	0	18	21	23	0	9	0	0	0	0	0	0	0	53	36	45	0	0	0	0	0	0	0	0	0	0	0	0	93	119	101	127
ASV232	0	0	0	0	0	4	199	132	185	0	0	0	2	0	0	96	127	59	0	0	0	0	0	0	0	0	0	0	0	0	0	0	0	0	7	0	0	0	0	12	4	8	101	90	80	0	0	0	0
ASV233	0	0	0	0	0	0	0	0	0	0	0	0	0	0	0	0	7	8	0	0	0	0	0	0	0	0	15	0	0	0	0	0	0	16	10	13	0	0	0	0	0	0	0	0	0	0	0	0	0
ASV234	72	69	90	15	10	0	0	0	0	14	8	15	14	0	8	0	0	0	68	139	125	16	18	13	0	0	0	0	8	0	34	34	29	0	0	0	0	0	8	0	0	0	0	0	0	81	53	57	34
ASV235	146	176	111	0	0	0	0	0	0	28	43	42	0	0	24	0	0	0	0	0	0	0	0	0	0	0	0	0	0	0	66	38	35	40	26	0	24	27	29	0	0	0	0	0	0	37	40	25	0
ASV236	0	0	0	0	0	0	0	0	0	0	0	0	40	40	35	0	0	0	0	0	0	0	0	0	0	0	0	0	0	0	57	44	57	0	0	0	44	65	46	0	0	0	0	0	0	37	47	33	51
ASV237	99	119	94	0	0	0	0	0	0	50	78	71	0	0	0	0	0	0	0	18	10	0	0	0	0	0	0	0	0	8	0	0	0	0	0	0	0	0	0	0	0	0	0	0	0	211	164	167	0
ASV238	43	43	39	58	23	24	46	49	51	65	34	54	124	114	79	37	44	30	0	0	0	0	3	0	0	0	0	0	0	0	0	0	0	0	0	0	40	40	40	2	3	4	0	0	0	0	0	0	0
ASV239	0	0	0	0	0	0	21	17	12	0	0	0	209	237	239	49	47	50	0	0	0	0	0	0	0	0	0	0	0	0	0	0	0	19	21	19	0	0	0	37	63	41	0	0	0	0	0	0	0
ASV240	0	0	0	0	0	0	8	0	0	0	0	10	24	0	12	28	46	39	0	0	0	0	0	0	0	0	0	4	0	0	0	0	0	0	0	0	122	112	136	49	43	44	150	130	83	0	0	0	0
ASV241	0	0	0	0	0	0	0	0	0	0	0	0	0	0	0	0	0	0	0	0	0	0	0	0	0	0	0	0	0	0	0	0	0	0	0	0	0	0	0	0	0	0	0	0	0	0	0	0	0
ASV242	0	0	0	0	0	0	0	0	0	14	7	16	0	0	0	0	0	0	5	26	16	0	0	0	0	0	0	11	11	7	12	16	13	0	0	0	0	0	0	0	0	0	0	0	0	275	258	291	26
ASV243	0	0	0	0	0	0	0	0	0	0	0	0	0	0	0	0	0	0	399	351	309	0	0	0	0	0	0	0	0	0	0	0	0	0	0	0	0	0	0	0	0	0	0	0	0	0	0	0	0
ASV244	0	0	0	0	0	0	0	0	0	0	0	0	0	0	0	0	0	0	0	0	0	0	0	0	0	0	0	22	0	0	56	42	52	0	0	0	0	0	0	0	0	0	0	0	0	93	148	137	109
ASV245	0	0	0	0	0	0	0	0	0	0	0	0	0	0	0	0	0	0	0	0	0	0	0	0	0	0	0	0	0	0	0	0	0	0	0	0	0	0	0	0	0	0	0	0	0	0	0	0	0
ASV246	0	0	0	6	0	16	47	48	52	0	0	0	7	7	18	82	91	63	0	0	0	0	0	0	0	0	0	0	0	0	0	0	0	5	0	0	0	0	0	32	24	29	154	152	212	0	0	0	0
ASV247	0	0	0	0	0	0	12	0	0	0	0	0	6	10	9	0	10	0	0	0	0	0	0	0	4	0	5	0	0	0	14	8	0	320	309	289	11	0	5	0	0	5	0	0	0	0	0	0	0
ASV248	0	0	0	0	0	0	0	0	0	0	0	0	0	0	0	0	0	0	0	0	0	0	0	0	0	0	0	0	0	0	0	0	0	0	0	0	0	0	0	0	0	0	0	0	0	0	0	0	0
ASV249	31	32	56	0	0	0	0	0	0	55	46	61	33	31	23	0	0	0	0	0	0	0	0	0	0	0	0	0	0	0	80	135	120	21	21	14	15	28	14	0	0	0	0	0	0	25	17	27	28
ASV250	0	0	0	16	3	4	71	74	66	0	0	0	77	57	60	44	25	36	0	0	0	0	0	0	7	6	0	0	0	0	0	0	0	12	18	17	20	19	18	108	140	116	3	8	0	0	0	0	0
ASV251	0	0	0	0	0	0	0	0	0	0	0	0	0	0	0	0	0	0	0	16	0	0	0	0	0	0	0	28	0	0	0	0	0	0	0	0	0	0	0	0	0	0	0	0	0	0	0	0	0
ASV252	0	0	0	0	0	0	0	0	0	0	0	0	0	0	0	0	0	0	0	0	0	0	0	0	0	0	0	0	0	0	0	0	0	0	0	0	0	0	0	0	0	0	0	0	0	0	0	0	0
ASV253	0	0	0	0	0	0	0	0	0	0	0	0	0	0	0	0	0	0	0	0	0	0	0	0	0	0	0	0	0	0	0	0	0	0	0	0	0	0	0	0	0	0	0	0	0	0	0	0	0
ASV254	12	0	12	0	0	0	268	245	270	0	0	0	0	0	0	56	60	65	0	0	0	0	0	0	0	0	0	0	0	0	0	0	0	0	0	0	0	0	0	0	0	0	0	0	0	0	0	0	0
ASV255	30	16	23	0	8	6	22	18	25	0	0	8	24	18	24	30	30	21	12	18	15	24	19	19	19	21	19	0	0	0	98	66	56	32	56	59	44	40	39	0	0	0	0	0	0	0	8	0	0
ASV256	135	228	64	8	20	17	0	0	0	20	17	40	8	18	30	17	8	19	75	29	42	17	15	12	0	0	0	0	0	0	42	19	22	0	0	0	0	0	0	0	0	0	0	0	0	0	17	0	0
ASV257	0	0	0	0	0	0	0	0	0	0	0	0	0	0	0	0	0	0	0	0	0	0	0	0	0	0	0	0	0	0	0	0	0	0	13	0	77	73	61	0	0	0	244	262	267	0	0	0	0
ASV258	15	28	7	0	0	6	0	8	4	7	8	14	0	0	0	11	10	9	6	5	12	10	17	12	5	0	4	0	0	0	103	41	45	0	9	8	0	0	0	0	0	0	0	0	0	70	124	74	99
ASV259	57	50	68	32	23	5	11	11	10	28	29	23	39	33	27	12	0	22	13	28	11	12	9	18	0	0	0	0	0	0	60	100	98	5	4	3	32	32	34	0	0	0	0	0	0	0	8	0	25
ASV260	20	18	18	8	8	10	0	0	0	56	38	45	0	13	13	0	0	50	0	0	0	26	25	31	0	0	0	0	0	0	8	13	14	0	0	63	62	69	48	0	0	0	0	0	0	32	29	31	0
ASV261	0	12	23	0	0	0	0	0	0	176	152	168	41	40	33	0	0	0	0	0	0	0	0	0	0	0	4	0	0	0	0	0	0	0	0	0	97	108	112	0	0	0	0	0	0	0	0	0	0
ASV262	107	69	146	17	3	3	0	0	7	42	36	42	58	57	51	0	0	8	12	40	50	0	0	0	14	15	8	3	0	0	8	12	5	16	15	26	14	0	10	4	0	4	0	0	0	0	32	33	0
ASV263	0	0	0	22	13	6	28	19	20	16	7	25	97	136	117	145	150	104	0	0	0	0	0	0	0	0	0	0	0	0	0	0	0	0	0	0	0	0	0	0	0	0	20	20	13	0	0	0	0
ASV264	66	80	63	0	0	0	0	0	0	40	34	54	18	17	0	0	0	0	21	38	40	0	11	11	0	28	0	19	37	42	30	12	13	0	0	0	18	19	29	0	0	0	0	0	0	18	23	22	16
ASV265	23	46	67	13	0	0	0	26	15	40	20	35	73	63	30	13	11	15	0	0	0	0	0	5	0	3	0	0	0	14	31	35	42	14	8	18	0	0	0	47	56	52	47	28	40	0	0	0	9
ASV266	0	0	17	0	0	0	47	31	41	0	0	0	81	89	93	90	90	84	0	0	0	0	0	0	0	11	31	0	28	0	0	0	0	27	27	25	0	0	0	0	0	0	0	0	0	0	0	0	0
ASV267	0	0	0	0	0	0	2	0	0	0	0	0	0	0	0	0	0	0	0	0	0	0	4	4	166	151	137	0	0	0	71	112	72	73	74	80	0	0	0	0	0	0	0	0	0	0	0	0	0
ASV268	0	0	0	0	0	0	0	0	0	0	0	0	0	0	0	31	0	0	0	0	0	0	0	0	0	0	0	0	0	0	0	0	0	0	0	0	80	60	68	178	113	94	76	88	147	0	0	0	0
ASV269	104	166	110	14	3	10	37	35	32	20	33	37	37	33	50	42	23	19	15	19	20	0	0	0	0	0	0	0	0	0	8	0	0	0	0	0	15	0	10	0	0	0	0	0	0	6	8	9	0
ASV270	0	0	0	0	0	0	0	0	0	0	0	0	21	0	0	123	86	98	0	0	0	0	0	0	0	0	0	0	0	0	0	0	0	53	62	0	0	0	0	27	54	31	53	65	54	0	0	0	0
ASV271	0	0	0	64	50	49	10	12	0	0	0	0	120	108	194	21	28	19	0	0	0	0	0	0	0	0	0	0	0	0	0	0	0	0	21	0	0	0	0	93	77	64	0	0	0	0	0	0	0
ASV272	0	0	0	0	0	0	0	0	0	0	0	0	0	0	0	0	0	0	0	0	0	0	0	0	0	0	0	0	0	0	0	0	0	380	287	262	0	0	0	0	0	0	0	0	0	0	0	0	0
ASV273	0	0	0	0	0	0	0	0	0	0	0	0	13	14	18	18	16	0	0	0	0	12	0	10	0	0	0	0	0	0	32	14	15	0	0	0	19	0	13	110	71	75	81	60	116	21	23	18	56
ASV274	0	0	0	0	0	0	6	4	6	0	0	0	0	3	0	186	182	137	0	3	0	0	0	0	0	0	0	0	0	0	3	4	0	94	130	134	0	0	0	0	0	0	0	0	0	8	10	7	0
ASV275	0	0	0	0	0	0	0	0	0	0	0	0	0	0	0	0	0	0	0	0	0	0	0	0	0	0	0	0	0	0	0	0	0	0	0	0	0	0	0	0	0	0	0	0	0	0	0	0	0
ASV276	142	124	85	0	17	8	0	0	0	0	0	27	23	19	36	0	8	0	30	16	31	16	0	10	0	0	0	0	0	0	69	31	47	0	0	0	25	38	29	0	0	0	0	0	0	23	0	19	17
ASV277	0	0	0	0	0	0	0	0	0	0	0	0	9	4	4	9	9	5	0	0	0	28	12	11	18	21	5	0	0	0	38	61	57	113	111	119	30	29	16	29	28	34	10	7	0	0	0	0	0
ASV278	0	0	0	11	10	0	46	52	44	0	0	0	41	31	33	45	45	49	0	0	0	0	0	0	0	0	0	0	0	0	0	0	0	0	0	0	8	0	10	60	57	62	110	108	84	0	0	0	0
ASV279	0	0	0	0	0	22	0	0	0	0	0	0	9	0	13	0	0	0	0	0	0	279	235	243	13	0	19	0	0	0	16	16	12	0	0	0	0	0	0	0	0	0	0	0	0	0	0	0	0
ASV280	0	6	0	14	18	19	0	0	0	0	0	0	0	0	0	0	0	0	0	0	0	86	70	75	0	0	0	0	0	0	0	0	0	0	0	0	23	21	19	0	0	0	0	0	0	0	0	0	0
ASV281	0	0	0	0	0	0	0	0	0	0	0	0	0	0	0	0	0	0	0	0	0	0	0	0	0	0	0	0	0	0	0	0	0	0	0	0	80	102	82	48	56	49	186	179	123	0	0	0	0
ASV282	0	0	0	0	0	0	0	0	0	0	0	0	17	19	16	0	3	0	0	0	0	0	0	0	0	0	0	0	0	0	0	0	0	280	318	242	0	0	0	0	0	0	0	0	0	0	0	0	0
ASV283	0	0	0	0	0	0	0	0	0	0	0	0	0	0	0	0	0	0	0	0	0	0	0	0	0	0	0	0	0	0	0	0	0	0	0	0	0	0	0	0	0	0	0	0	0	0	0	0	0
ASV284	110	94	142	0	18	23	0	0	0	33	31	15	27	36	32	0	0	0	0	0	19	9	0	0	0	0	0	0	0	0	0	15	0	0	0	0	64	46	33	0	0	0	0	0	0	17	11	0	0
ASV285	58	90	50	0	0	0	0	0	0	0	0	0	16	18	24	27	18	18	0	0	0	0	0	0	0	0	0	0	0	0	0	0	0	0	0	11	139	140	160	0	0	0	0	0	0	41	0	0	51
ASV286	0	0	0	16	17	10	95	111	112	0	0	0	0	8	5	179	162	157	0	0	0	0	0	0	3	0	0	0	0	0	0	0	0	0	0	5	0	0	0	0	0	0	0	6	0	0	0	0	0
ASV287	0	0	0	0	0	0	0	0	0	0	0	0	0	0	0	0	0	0	0	0	0	0	0	0	0	0	0	0	0	0	0	0	0	0	0	0	0	0	0	0	0	0	379	303	203	0	0	0	0
ASV288	41	32	61	0	0	0	0	0	0	0	15	0	0	0	0	0	0	0	31	59	19	0	0	0	0	0	0	10	0	7	20	53	0	0	0	0	0	0	7	0	0	0	0	0	0	112	129	132	24
ASV289	55	42	50	3	0	0	0	0	0	0	0	5	0	0	0	0	0	0	39	58	42	4	0	7	0	0	0	0	0	0	50	45	56	0	0	0	5	0	0	0	0	0	0	0	0	70	67	49	79
ASV290	0	0	0	0	0	0	32	16	21	0	0	0	0	0	0	42	45	29	0	0	0	0	0	0	0	0	0	0	0	0	0	0	0	0	0	0	34	45	38	70	67	73	110	131	117	0	0	0	0
ASV291	0	20	26	0	0	0	0	0	18	23	0	0	0	10	0	0	0	0	0	0	0	0	11	0	0	0	0	0	0	0	52	42	41	7	0	13	0	30	24	0	0	0	0	0	0	78	125	98	88
ASV292	0	0	0	0	0	0	0	0	0	0	0	9	0	0	0	0	0	0	24	0	9	0	0	0	0	0	7	309	179	234	0	0	0	0	0	0	0	0	0	0	0	0	0	0	0	0	0	0	0
ASV293	0	0	0	0	0	0	0	0	0	54	46	46	0	0	0	0	0	0	6	0	7	0	0	0	0	0	0	160	175	177	8	13	9	0	0	0	0	0	0	0	0	0	0	0	0	25	54	38	8
ASV294	0	0	0	0	0	0	0	0	0	0	0	0	0	0	0	12	10	8	0	0	0	0	0	0	0	0	0	0	0	0	0	0	0	299	255	265	0	0	0	0	0	0	0	0	0	0	0	0	0
ASV295	0	0	0	0	0	0	14	16	22	0	0	0	0	0	0	17	19	0	0	0	0	0	0	0	0	0	0	0	0	0	0	0	0	0	0	12	0	0	0	20	15	19	232	213	250	0	0	0	0
ASV296	7	5	10	7	0	3	11	20	18	0	3	0	0	0	0	20	21	25	0	0	0	0	0	0	0	2	0	0	0	0	10	22	22	14	16	17	87	78	80	10	11	13	101	109	97	0	0	0	3
ASV297	0	0	0	0	0	0	5	0	0	11	0	9	0	0	0	0	0	0	0	0	0	9	12	0	0	0	0	13	0	0	26	28	25	0	0	0	0	0	0	0	0	0	0	0	0	27	37	34	119
ASV298	36	40	22	7	0	0	0	0	0	0	0	0	3	0	0	0	0	0	31	26	27	18	21	11	0	0	0	0	0	0	106	64	81	0	0	0	0	0	0	0	0	0	0	0	0	11	20	12	64
ASV299	0	0	0	0	0	0	73	52	58	0	0	0	0	0	0	41	32	31	0	0	0	0	0	0	0	13	17	0	0	0	0	0	0	22	21	24	0	0	0	0	0	0	0	0	0	0	0	0	0
ASV300	0	0	0	0	0	0	0	0	0	0	0	0	0	0	0	0	0	0	0	0	0	0	0	0	0	0	0	0	27	0	20	57	50	0	0	0	0	0	0	0	0	0	0	0	0	135	105	156	36
ASV301	0	0	0	0	0	0	0	0	0	0	0	0	0	0	0	40	54	64	0	0	0	0	0	0	0	0	0	0	0	0	0	0	0	0	0	0	24	0	20	123	108	106	96	89	106	0	0	0	0
ASV302	98	89	175	0	0	4	8	6	11	8	5	0	3	0	0	0	0	3	8	33	35	0	0	0	0	0	0	6	0	4	0	0	0	11	8	17	0	0	0	0	0	0	6	7	11	8	9	22	12
ASV303	0	0	0	0	38	40	213	169	169	0	0	0	0	0	0	76	67	55	0	0	0	0	0	0	0	0	0	0	0	0	0	0	0	0	0	0	0	0	0	0	0	0	0	0	0	0	0	0	0
ASV304	0	0	0	0	0	0	0	0	0	0	0	0	29	30	30	26	0	0	0	0	0	0	0	0	0	0	0	0	0	0	0	0	0	0	0	0	96	152	132	78	65	65	50	35	37	0	0	0	0
ASV305	17	17	12	0	0	0	0	0	0	21	26	28	0	0	0	0	0	0	0	0	10	0	0	0	0	0	0	55	0	53	27	37	35	0	0	0	0	0	0	0	0	0	0	0	0	84	109	101	56
ASV306	13	13	0	0	0	0	0	0	0	0	0	0	0	0	0	0	0	0	0	26	11	0	5	0	0	0	0	0	0	0	86	99	110	0	0	0	0	0	0	0	0	0	0	0	0	32	37	31	105
ASV307	0	0	0	0	0	0	0	0	0	0	0	0	0	54	0	0	0	0	0	0	0	0	0	0	0	0	0	0	0	0	115	111	162	67	38	47	0	0	0	0	0	0	0	0	0	0	0	0	0
ASV308	0	0	0	0	0	0	0	0	0	45	0	0	0	18	30	0	45	50	0	0	0	0	0	0	0	0	0	0	0	0	0	0	0	0	0	0	63	57	54	56	0	51	97	99	145	0	0	0	0
ASV309	65	80	79	0	0	0	0	0	0	16	14	23	0	10	9	0	0	0	0	31	26	19	26	0	0	0	0	0	0	0	49	35	39	0	0	0	15	21	33	0	0	0	0	0	0	42	38	25	0
ASV310	23	14	0	0	0	7	14	10	0	14	0	0	27	27	23	0	16	0	0	0	0	0	8	0	0	0	0	0	0	0	24	38	27	0	0	20	31	37	31	9	0	0	0	0	0	38	61	44	83
ASV311	0	0	0	0	0	0	0	0	0	0	0	0	0	0	0	0	0	0	32	76	57	183	219	198	21	17	0	0	0	0	0	0	0	0	0	0	0	0	0	0	0	0	0	0	0	0	0	0	0
ASV312	46	32	37	14	6	12	47	55	36	22	15	30	31	41	30	34	19	36	0	9	5	4	0	5	0	0	0	0	0	0	10	7	0	0	9	0	43	58	53	14	13	0	0	0	0	0	0	0	0
ASV313	0	0	0	0	0	0	168	109	156	0	0	0	0	0	0	134	143	86	0	0	0	0	0	0	0	0	0	0	0	0	0	0	0	0	0	0	0	0	0	0	0	0	0	0	0	0	0	0	0
ASV314	83	118	84	0	0	0	0	0	0	36	43	42	26	19	29	0	17	0	0	0	0	0	0	0	22	0	0	0	0	0	58	53	39	0	0	32	0	0	0	0	0	0	0	0	0	0	0	0	32
ASV315	0	0	0	0	0	0	0	0	0	0	0	0	0	0	8	0	0	0	0	0	0	16	18	17	5	0	11	0	0	0	179	131	145	7	10	11	0	0	0	0	0	0	0	0	0	0	0	0	95
ASV316	0	0	0	0	0	0	0	0	0	0	0	0	0	0	0	72	0	60	0	0	0	0	0	0	0	94	0	0	0	0	0	0	0	0	0	0	169	115	141	0	0	0	0	0	0	0	0	0	0
ASV317	44	46	47	0	0	0	0	0	0	15	21	17	14	0	0	0	8	0	9	11	15	0	0	0	0	0	0	0	0	0	9	13	10	7	0	0	118	118	138	0	0	0	0	0	0	0	0	0	0
ASV318	66	82	62	0	0	0	0	0	0	10	0	12	0	8	0	0	0	0	0	13	23	38	48	57	23	17	14	0	0	0	27	29	0	0	0	0	0	9	0	0	0	0	0	0	0	38	42	38	48
ASV319	33	56	59	0	0	0	0	0	0	15	17	0	0	0	0	0	0	0	9	39	27	10	11	6	0	0	0	0	0	0	31	29	41	0	0	0	6	7	7	0	0	0	0	0	0	94	93	93	28
ASV320	0	0	0	0	0	3	16	0	0	0	0	0	0	0	0	285	191	282	0	0	0	0	0	0	0	0	0	0	0	0	0	0	0	0	0	0	0	0	0	0	0	0	7	0	0	0	0	0	0
ASV321	189	258	96	0	0	0	0	0	0	0	31	48	41	40	66	0	0	0	0	0	0	0	0	0	0	0	0	0	0	0	0	0	0	0	0	0	0	0	0	0	0	0	0	0	0	0	0	12	0
ASV322	0	0	0	0	0	0	0	0	0	0	0	0	0	0	0	0	0	0	0	0	0	0	0	0	0	0	0	0	0	0	45	42	53	0	0	0	0	0	0	0	0	0	0	0	0	123	127	127	74
ASV323	0	0	0	3	0	0	113	87	72	0	0	0	0	0	0	125	136	87	0	0	0	0	0	0	0	0	0	0	0	0	0	0	0	16	19	18	0	0	0	20	20	21	14	17	10	0	0	0	0
ASV324	167	229	81	0	0	0	9	0	0	43	53	73	0	0	6	0	0	6	18	0	0	0	0	0	0	0	0	0	0	0	8	0	0	0	9	9	10	0	14	0	0	0	0	0	0	0	9	6	0
ASV325	0	0	0	25	43	40	184	104	155	0	4	0	9	17	24	49	36	23	0	0	0	0	0	0	0	0	20	0	0	0	0	0	0	0	0	0	0	0	0	0	0	0	0	0	0	0	0	0	0
ASV326	79	62	74	0	0	0	0	0	0	36	29	21	23	10	11	0	0	0	8	7	6	0	0	0	0	0	0	0	0	0	91	68	88	0	0	0	13	19	12	0	0	0	0	0	0	24	24	22	12
ASV327	0	0	0	0	0	0	0	0	0	0	0	0	0	0	0	0	0	0	15	24	24	0	0	0	0	0	0	33	36	35	28	32	32	0	0	0	0	0	0	0	0	0	0	0	0	161	140	151	0
ASV328	0	0	0	0	0	0	0	0	0	0	0	0	0	0	0	0	0	0	0	0	0	0	0	0	0	0	0	0	0	0	0	0	0	0	0	0	0	0	0	0	0	0	284	259	217	0	0	0	0
ASV329	0	0	0	0	0	0	0	0	0	0	0	0	0	13	0	0	4	0	0	0	0	0	0	0	0	0	0	0	0	0	0	0	0	0	0	0	0	0	0	0	0	0	0	0	0	0	0	0	0
ASV330	29	18	21	14	0	10	86	97	86	12	0	18	34	41	0	87	81	77	0	0	0	0	0	0	0	16	18	0	0	0	0	13	0	0	0	0	0	0	0	0	0	0	0	0	0	0	0	0	0
ASV331	0	0	0	0	0	0	0	0	0	0	0	0	0	0	0	0	0	0	0	0	0	0	0	0	0	0	0	0	0	0	0	0	0	0	0	0	0	0	0	0	0	0	0	0	0	0	0	0	240
ASV332	0	0	0	0	0	0	0	0	0	13	10	10	0	8	0	0	0	0	0	0	0	0	0	0	0	0	0	0	19	13	35	34	20	34	46	64	141	126	176	0	0	0	0	0	0	0	2	3	0
ASV333	0	0	0	0	0	0	0	0	0	21	12	25	135	128	101	0	0	0	0	0	0	0	0	0	0	0	0	0	0	0	0	5	0	38	42	43	37	36	34	0	0	0	0	0	0	0	0	0	0
ASV334	7	0	0	6	0	9	12	17	13	0	0	4	37	43	48	61	61	51	0	0	0	0	3	0	26	23	18	0	0	0	0	4	0	39	58	67	0	0	0	0	0	0	0	0	0	0	5	0	47
ASV335	0	0	0	0	0	0	0	0	0	0	0	0	125	94	94	0	0	0	0	0	0	0	0	0	0	0	0	0	0	0	0	0	0	172	130	133	0	0	0	0	0	0	0	0	0	0	0	0	0
ASV336	37	12	46	43	23	15	68	92	74	17	0	10	14	17	9	9	8	12	8	11	18	6	7	10	41	23	8	0	11	12	0	0	0	0	10	14	10	0	0	9	0	7	0	0	0	3	4	6	0
ASV337	0	0	0	0	0	0	0	0	0	87	64	77	0	0	0	0	0	0	0	8	0	0	0	0	0	0	0	134	185	165	0	0	0	0	0	0	0	0	0	0	0	0	0	0	0	8	10	7	0
ASV338	0	0	0	0	0	0	0	0	0	0	0	23	0	0	0	0	0	0	0	0	0	0	0	0	0	0	0	0	0	0	0	0	0	82	88	105	33	34	34	0	0	0	0	0	0	107	141	96	0
ASV339	0	0	0	0	0	0	0	0	0	0	0	0	0	0	0	0	0	0	0	0	0	0	0	0	0	0	0	0	0	0	0	0	0	0	0	0	0	0	0	172	180	185	76	66	64	0	0	0	0
ASV340	44	46	42	0	16	12	0	0	0	0	0	0	0	0	0	0	0	0	162	195	158	26	22	16	0	0	0	0	0	0	0	0	0	0	0	0	0	0	0	0	0	0	0	0	0	0	0	0	0
ASV341	0	0	0	6	0	0	14	8	0	0	0	0	16	0	0	0	0	0	0	0	0	0	0	0	0	6	0	0	0	0	0	0	0	0	9	0	27	21	34	92	64	62	59	50	68	0	0	0	0
ASV342	0	0	0	0	0	0	33	30	23	0	0	0	29	32	23	38	35	61	0	0	0	0	0	0	0	0	0	0	0	0	0	0	0	0	0	38	61	61	45	25	15	32	50	46	59	0	0	0	0
ASV343	0	0	0	0	0	0	0	0	0	16	13	16	0	0	9	24	19	21	0	0	0	0	0	0	0	0	0	0	0	0	25	37	33	0	0	8	56	45	51	29	0	30	0	14	16	23	40	33	52
ASV344	0	0	33	0	0	0	0	0	0	0	0	0	108	97	118	0	0	0	0	0	0	0	0	16	0	0	0	67	0	53	31	34	51	0	31	0	0	40	0	0	0	51	0	0	0	0	0	0	0
ASV345	0	12	0	0	0	0	0	0	0	0	0	0	0	0	0	0	0	0	0	0	9	2	5	0	0	0	0	0	0	0	20	6	0	0	0	0	0	0	0	0	0	0	0	0	0	153	252	108	60
ASV346	36	46	35	0	0	0	17	18	13	0	0	8	17	19	20	29	34	21	14	0	6	4	0	10	32	25	18	0	0	0	42	18	13	36	25	31	7	3	8	0	0	0	0	0	0	27	16	8	18
ASV347	0	0	0	0	0	0	0	0	0	0	0	0	0	0	0	0	0	0	0	0	0	0	0	0	0	0	4	0	0	0	0	0	0	0	0	0	0	0	0	0	0	0	0	0	0	0	0	0	0
ASV348	0	6	0	0	0	0	0	0	0	0	0	0	0	0	0	8	19	0	0	0	0	0	0	0	0	0	0	0	0	0	0	0	0	0	0	0	192	203	175	0	0	0	0	0	0	29	32	43	0
ASV349	0	0	0	103	52	56	0	42	0	0	0	0	114	86	95	51	62	46	0	0	0	0	0	0	0	0	0	0	0	0	0	0	0	0	0	0	0	0	0	0	0	0	0	0	0	0	0	0	0
ASV350	0	0	0	274	91	75	0	3	0	0	0	0	113	72	65	0	0	0	0	0	12	0	0	0	0	0	0	0	0	0	0	0	0	0	0	0	0	0	0	0	0	0	0	0	0	0	0	0	0
ASV351	0	0	0	21	13	6	28	18	0	0	0	0	5	7	6	0	4	4	8	28	25	0	0	7	0	8	0	0	0	0	21	33	32	0	0	0	0	7	0	0	0	0	0	0	0	28	21	21	115
ASV352	21	38	32	6	0	16	0	0	5	0	0	8	12	20	19	7	6	0	11	14	0	12	13	12	33	23	32	9	14	8	0	0	0	0	0	0	56	48	64	53	28	36	0	10	8	0	0	13	0
ASV353	43	26	30	0	0	0	29	42	54	0	0	21	0	0	0	44	41	33	0	28	0	0	0	0	0	0	0	0	0	0	31	46	53	0	33	0	0	0	0	0	0	0	0	0	0	61	48	37	0
ASV354	32	22	17	29	15	17	0	10	12	0	0	0	150	139	157	22	44	29	0	0	0	0	0	0	0	0	0	0	0	0	0	0	0	0	0	0	0	0	0	0	0	0	0	0	0	0	0	0	0
ASV355	0	0	0	0	0	0	0	0	0	0	0	0	14	23	15	0	0	0	0	0	0	0	0	0	0	0	0	16	12	16	27	22	13	0	0	0	0	0	0	62	52	58	0	0	0	19	23	26	111
ASV356	0	0	0	0	0	0	0	0	0	0	0	0	0	0	46	62	60	27	0	0	0	0	0	0	0	0	0	0	0	0	0	0	0	0	0	0	26	0	0	24	0	26	0	0	11	0	0	0	0
ASV357	27	35	16	42	34	35	0	0	12	8	12	17	19	20	16	14	22	21	6	0	0	26	32	31	34	27	23	0	0	0	31	30	19	0	0	15	12	0	6	0	0	0	0	0	0	0	15	16	0
ASV358	0	0	0	0	0	0	0	0	0	0	0	0	74	66	52	32	53	37	0	0	0	0	0	0	0	0	0	0	0	0	0	0	0	129	138	106	0	0	0	0	0	4	0	0	0	0	0	0	0
ASV359	0	0	0	8	0	10	14	9	18	0	0	0	0	0	0	0	0	0	0	0	0	0	0	0	0	0	0	0	0	0	0	0	0	0	0	0	201	218	194	0	10	7	0	0	0	0	0	0	0
ASV360	0	0	0	0	0	0	0	0	0	0	0	0	43	26	37	25	0	18	0	0	0	0	0	0	0	0	0	0	0	0	0	0	0	0	0	15	0	0	0	0	0	0	0	0	0	0	0	0	0
ASV361	22	36	26	27	22	15	0	0	0	15	31	31	0	0	0	0	0	0	35	38	57	95	74	69	19	20	11	0	0	0	0	0	0	0	0	0	25	17	0	0	0	0	0	0	0	0	0	0	0
ASV362	0	0	0	0	0	0	0	0	0	0	0	0	8	9	7	0	0	0	0	0	0	0	0	0	0	7	10	0	0	0	0	0	0	12	9	4	69	61	56	51	56	56	82	92	82	0	0	0	0
ASV363	0	0	0	0	0	0	0	0	0	0	0	6	0	0	0	0	0	0	0	0	0	0	0	0	0	0	0	0	0	0	0	0	0	0	0	0	0	0	0	0	0	0	0	0	0	0	0	0	0
ASV364	52	51	43	15	17	13	23	21	27	32	34	34	30	34	38	17	12	16	0	0	0	0	0	0	0	0	0	0	0	0	23	16	20	15	8	17	19	0	0	0	0	0	0	0	0	0	0	0	0
ASV365	32	52	40	0	0	0	0	0	0	0	0	0	9	0	0	0	0	0	35	63	73	8	0	0	0	0	0	0	0	0	69	73	61	0	0	0	0	0	0	0	0	0	0	0	0	20	0	22	38
ASV366	0	0	0	0	0	0	0	0	0	0	0	0	0	0	0	0	0	0	0	0	0	0	0	0	0	0	0	0	0	0	0	0	0	0	0	0	0	0	0	53	65	59	158	194	147	0	0	0	0
ASV367	0	0	0	0	0	0	0	0	0	0	7	4	0	0	0	0	0	0	0	0	0	0	0	0	0	0	0	0	0	3	92	199	161	0	0	0	0	0	0	0	0	0	0	0	0	19	16	11	43
ASV368	13	9	15	0	0	0	0	0	0	0	0	0	0	0	0	0	0	0	5	22	21	0	0	6	0	0	0	13	15	0	57	78	68	0	0	0	0	0	0	0	0	0	0	0	0	79	70	63	51
ASV369	0	0	0	0	0	0	0	0	0	0	0	0	0	0	0	0	0	0	0	0	0	0	0	0	0	0	0	0	0	0	0	0	0	0	0	0	112	105	105	105	122	115	0	0	0	0	0	0	0
ASV370	13	23	20	0	3	0	0	0	0	0	0	0	7	0	0	0	0	0	7	11	13	0	8	11	0	0	0	0	0	0	36	30	35	0	0	0	0	0	0	0	0	0	0	0	0	8	13	5	138
ASV371	0	0	0	0	0	0	0	0	0	0	0	0	0	0	0	0	0	0	0	0	0	0	0	0	0	0	0	0	0	0	0	0	0	13	0	0	0	0	0	0	0	0	0	0	8	0	0	0	0
ASV372	31	39	30	3	0	0	6	4	10	7	5	8	0	0	0	0	7	7	11	6	12	0	0	6	7	6	14	0	0	0	38	34	28	7	10	6	0	0	8	0	0	0	0	0	0	20	17	12	71
ASV373	0	0	0	0	0	0	0	0	0	0	0	0	0	0	0	0	0	0	0	0	0	0	0	0	0	0	0	0	0	0	0	0	0	0	0	0	0	0	0	0	0	0	0	0	0	0	0	0	0
ASV374	0	0	0	0	0	0	0	0	0	16	18	25	0	0	0	0	0	0	0	0	0	0	0	0	0	0	0	0	0	0	25	0	0	0	0	0	0	0	0	0	0	0	0	0	0	86	166	125	61
ASV375	11	7	9	0	0	0	0	0	0	20	12	16	0	0	0	10	7	12	0	0	0	0	0	0	0	0	0	0	0	0	0	0	0	0	0	0	171	152	149	0	0	0	0	0	0	30	26	21	0
ASV376	0	0	0	0	0	0	0	0	0	0	0	0	0	0	0	0	0	0	0	0	0	0	0	0	0	0	0	0	0	0	0	0	0	0	0	0	0	0	0	0	0	0	0	0	0	0	0	0	0
ASV377	0	8	0	0	0	0	0	0	0	4	6	11	0	0	0	0	0	0	10	8	0	0	0	0	0	6	0	6	8	3	29	20	0	0	14	6	14	7	13	9	7	13	20	18	16	78	87	102	41
ASV378	32	57	23	8	0	0	12	0	0	0	0	0	13	0	25	0	6	0	21	22	16	0	0	5	0	0	0	18	11	7	55	26	35	0	0	0	0	0	0	0	0	0	0	0	0	32	60	28	30
ASV379	0	0	0	6	0	0	54	66	56	0	0	0	8	0	0	22	20	15	0	0	0	0	0	0	74	58	48	0	0	0	9	17	15	35	30	44	0	0	0	0	6	0	20	17	23	0	0	0	0
ASV380	0	0	0	0	0	0	0	0	0	34	22	33	0	0	0	0	0	0	0	0	0	0	0	0	0	0	0	0	0	0	0	0	0	0	0	0	125	66	109	74	85	97	0	0	0	0	0	0	0
ASV381	0	0	0	0	0	0	0	0	0	0	0	0	83	104	140	38	50	0	0	0	0	0	0	0	0	0	0	0	0	0	0	0	0	0	0	0	0	0	0	0	0	0	79	72	79	0	0	0	0
ASV382	0	0	0	0	0	0	0	0	0	0	0	0	0	0	0	0	0	0	0	0	0	0	0	0	0	0	0	0	0	0	150	91	87	0	0	0	0	0	0	0	0	0	0	0	0	0	0	0	101
ASV383	0	9	12	0	0	0	0	0	0	0	0	0	10	14	10	0	0	0	6	12	18	7	8	13	0	0	0	0	0	0	60	85	45	0	0	0	0	0	0	0	0	0	0	0	0	44	55	48	54
ASV384	0	0	0	0	0	0	0	0	0	0	0	0	0	0	0	0	0	0	0	0	0	0	0	0	0	0	0	0	0	0	0	0	0	0	0	0	0	0	0	0	0	0	0	0	0	0	0	0	0
ASV385	22	42	37	23	9	15	15	17	15	11	11	0	14	25	10	14	12	12	9	10	6	0	0	8	8	0	13	0	0	0	30	27	30	0	0	0	5	8	0	0	0	0	0	0	0	13	14	5	39
ASV386	0	0	0	0	0	0	0	0	0	85	69	63	0	14	0	0	0	0	0	0	0	0	0	0	0	0	0	0	0	0	0	0	0	0	0	0	0	0	0	0	0	0	0	0	0	0	0	0	0
ASV387	86	86	102	0	0	0	0	0	0	42	34	38	21	19	19	0	5	0	0	0	0	0	0	0	17	15	15	0	0	0	0	14	0	0	38	24	19	19	24	0	0	0	0	0	0	0	0	0	0
ASV388	0	20	19	0	0	0	0	0	0	0	0	0	0	0	0	0	0	0	30	24	24	0	0	0	0	0	0	0	0	0	29	20	16	0	0	0	0	0	0	0	0	0	0	0	0	81	75	48	38
ASV389	5	0	7	0	0	0	0	0	0	24	11	16	0	0	0	0	0	0	0	4	9	0	0	0	0	0	0	24	22	27	8	7	12	0	0	0	0	0	0	0	0	0	0	0	0	121	110	125	22
ASV390	0	0	0	0	0	0	0	0	0	0	0	0	13	8	0	0	0	0	12	16	10	0	8	16	0	0	0	17	24	23	18	25	24	0	0	0	0	0	0	0	0	0	0	0	0	8	18	12	0
ASV391	0	0	0	0	0	0	10	6	0	0	0	0	25	24	38	35	38	25	0	10	0	0	0	0	0	0	0	63	54	48	0	0	0	0	0	0	0	0	0	0	0	0	0	0	0	0	0	0	0
ASV392	12	20	21	34	20	11	0	0	0	6	0	6	11	0	15	0	0	0	95	150	105	21	0	0	0	0	0	0	15	3	18	31	26	0	0	0	0	0	0	0	0	0	0	0	0	0	0	12	0
ASV393	0	0	0	43	13	26	29	42	31	0	0	0	37	57	56	33	57	31	0	0	0	0	0	0	0	0	0	0	0	0	0	0	0	0	11	7	41	39	29	0	7	0	18	15	8	0	0	0	0
ASV394	0	0	0	0	0	0	0	0	0	0	0	0	20	13	20	0	0	0	0	0	0	0	0	0	0	0	0	0	0	0	0	0	0	194	192	191	0	0	0	0	0	0	0	0	0	0	0	0	0
ASV395	0	0	0	0	0	0	0	0	0	0	0	0	0	0	0	0	30	41	0	0	0	0	0	0	0	0	0	0	0	0	0	0	0	0	0	0	0	0	0	150	102	115	42	53	96	0	0	0	0
ASV396	0	0	0	0	0	0	0	0	0	0	0	0	0	0	0	0	0	0	0	0	0	0	0	0	0	0	0	0	0	0	0	0	0	0	0	0	0	0	0	218	223	188	0	0	0	0	0	0	0
ASV397	8	0	0	0	0	0	0	0	0	103	96	96	0	0	0	0	0	0	11	24	15	0	0	0	0	0	0	0	0	0	0	0	7	0	0	0	0	0	0	0	0	0	0	0	0	110	72	84	0
ASV398	36	26	18	0	0	0	0	0	0	18	18	15	7	0	0	0	0	0	0	9	13	0	0	0	0	0	0	0	0	0	10	23	14	0	0	0	0	0	0	0	0	0	0	0	0	135	103	108	16
ASV399	0	0	0	0	0	0	8	7	0	0	0	0	23	16	14	59	59	51	0	0	0	0	0	11	0	0	0	0	0	0	71	106	98	26	26	33	0	0	0	0	0	0	0	0	0	0	0	0	0
ASV400	0	0	0	0	0	0	0	0	0	0	0	0	0	0	0	0	0	0	0	0	0	0	0	0	0	0	0	0	0	0	0	0	0	0	0	30	0	0	0	104	120	87	90	95	95	0	0	0	0
ASV401	108	113	99	0	0	0	0	0	0	0	0	0	0	0	0	0	0	0	65	73	102	0	20	40	0	0	0	0	0	0	0	0	0	0	0	0	0	0	0	0	0	0	0	0	0	0	0	0	0
ASV402	50	35	46	0	0	0	0	0	0	34	22	0	0	0	0	0	19	12	0	0	8	0	0	0	0	0	0	0	0	0	20	0	0	0	0	0	103	143	128	0	0	0	0	0	0	0	0	0	0
ASV403	0	0	0	0	0	0	0	0	0	0	0	0	0	0	0	0	0	0	0	0	0	0	0	0	0	0	0	0	0	0	0	0	0	0	0	0	0	0	0	0	0	20	209	208	179	0	0	0	0
ASV404	0	14	0	0	0	0	0	0	0	0	11	0	0	0	0	0	0	0	0	0	0	0	0	0	0	0	0	0	0	0	0	0	0	0	0	0	158	178	201	15	23	15	0	0	0	0	0	0	0
ASV405	0	0	0	0	0	0	0	0	0	3	0	0	0	0	0	0	0	0	0	0	0	0	0	0	0	0	0	0	0	0	3	7	5	0	0	0	0	0	0	0	0	0	0	0	0	0	0	3	0
ASV406	0	0	0	0	0	0	0	0	0	0	0	0	0	0	0	0	0	0	0	0	0	8	12	16	0	0	0	7	0	4	100	156	185	7	7	8	0	0	0	0	0	0	0	0	0	0	0	11	24
ASV407	0	0	0	0	0	0	0	0	0	0	0	0	0	0	0	0	0	0	0	0	3	0	0	0	0	0	0	0	0	0	0	0	0	0	0	0	0	0	0	0	0	0	0	0	0	0	0	0	223
ASV408	43	24	26	0	0	0	0	0	0	0	9	0	0	9	0	0	0	0	0	0	0	0	0	0	0	0	0	0	0	0	60	74	69	0	0	0	0	0	0	0	0	0	0	0	0	66	54	45	35
ASV409	11	17	18	10	0	0	0	15	8	0	0	0	0	0	0	0	8	5	0	20	29	20	14	15	7	6	5	0	0	0	35	22	24	13	17	10	32	29	25	0	0	0	0	0	0	20	14	22	8
ASV410	19	22	14	0	0	0	0	0	0	147	189	214	0	0	0	0	0	0	0	0	0	0	0	0	0	0	0	0	0	0	0	0	0	0	0	0	0	0	0	0	0	0	0	0	0	0	0	0	0
ASV411	0	0	0	0	0	0	0	0	0	0	0	0	0	0	0	0	0	0	0	0	0	0	0	0	0	0	0	0	0	0	0	0	0	194	198	212	0	0	0	0	0	0	0	0	0	0	0	0	0
ASV412	0	6	7	0	0	0	0	0	0	0	4	8	0	0	6	0	0	0	6	0	0	6	0	7	0	0	0	0	0	0	61	57	68	0	0	0	0	0	0	0	0	0	0	0	0	43	46	48	79
ASV413	40	74	32	13	7	21	25	16	22	17	11	19	19	21	28	27	28	22	0	13	15	0	0	0	12	13	12	0	0	0	0	0	0	0	0	11	23	16	13	0	0	0	0	0	0	0	0	0	0
ASV414	0	0	0	6	0	0	0	0	0	0	0	0	219	173	179	0	10	14	0	0	0	0	0	0	0	0	0	0	0	0	0	0	0	0	0	0	0	0	0	0	0	0	0	0	0	0	0	0	0
ASV415	20	28	19	0	0	0	0	0	0	10	9	12	0	0	0	0	0	0	0	8	0	0	0	11	0	6	0	0	0	0	81	29	26	0	0	0	0	0	0	0	0	0	0	0	0	0	0	0	97
ASV416	0	0	0	11	0	0	0	0	0	0	0	0	0	0	0	0	0	0	10	0	0	18	15	19	0	0	0	0	0	0	56	64	62	0	12	0	11	19	18	0	0	0	0	0	0	0	0	0	54
ASV417	91	76	95	0	0	0	0	0	0	37	22	28	0	0	0	0	0	0	0	0	0	0	0	0	0	0	0	0	0	0	0	0	31	0	0	0	0	0	0	0	0	0	0	0	0	58	75	76	0
ASV418	0	0	0	0	0	0	0	0	0	0	0	0	0	0	0	0	0	0	0	0	0	0	0	0	0	0	8	0	0	0	0	0	0	0	0	0	0	0	0	0	0	0	0	0	0	0	0	0	0
ASV419	0	0	0	0	0	0	47	34	44	0	0	0	49	59	52	45	40	49	0	0	0	0	0	0	0	0	0	0	0	0	0	0	0	0	0	0	26	0	25	0	27	29	27	20	15	0	0	0	0
ASV420	0	0	0	0	0	0	0	3	3	14	12	24	86	92	135	0	0	0	0	0	0	0	0	0	0	0	0	3	0	0	57	0	42	0	3	0	0	0	0	0	0	0	0	0	0	0	0	36	23
ASV421	25	27	20	0	0	9	21	0	27	12	0	20	0	0	9	0	0	0	0	0	0	19	16	28	45	24	29	0	0	0	37	27	23	21	27	35	0	0	0	0	0	0	0	0	0	0	0	0	11
ASV422	0	0	0	0	0	0	16	19	13	0	0	0	0	0	11	50	47	62	6	7	0	0	0	0	0	0	0	0	0	0	56	51	37	0	0	0	0	0	0	0	0	0	0	0	0	33	53	29	29
ASV423	13	11	15	0	0	0	0	0	0	10	10	19	0	0	0	0	0	0	0	0	0	0	0	0	0	0	0	0	0	0	53	61	68	19	0	21	28	37	20	0	0	0	0	0	0	19	19	23	40
ASV424	0	0	0	0	0	0	28	49	33	0	0	9	155	162	140	0	0	0	0	0	0	0	0	0	0	0	0	0	0	0	0	0	0	0	0	0	0	0	0	0	0	0	0	0	0	0	0	0	0
ASV425	0	0	0	0	0	0	0	0	0	0	0	0	0	0	0	0	0	0	0	0	0	0	0	0	0	0	0	0	0	0	0	0	0	35	40	62	0	0	0	0	0	35	142	130	132	0	0	0	0
ASV426	10	10	8	0	0	0	0	0	0	5	0	5	0	5	5	0	0	0	0	0	0	0	6	6	4	0	0	0	0	0	31	34	37	4	0	12	34	36	31	12	15	5	7	0	6	13	13	18	48
ASV427	0	0	0	0	0	0	0	0	0	0	0	0	195	174	206	0	0	0	0	0	0	0	0	0	0	0	0	0	0	0	0	0	0	0	0	0	0	0	0	0	0	0	0	0	0	0	0	0	0
ASV428	0	0	0	0	0	0	0	0	0	0	0	0	46	43	51	26	39	32	0	0	0	0	0	0	19	0	0	0	0	0	0	0	0	69	49	47	0	0	0	0	0	0	0	0	0	0	0	0	36
ASV429	22	26	25	0	0	0	0	0	24	10	9	12	28	35	16	18	0	18	0	0	0	0	0	0	0	0	10	0	0	0	6	10	8	12	18	16	33	39	38	34	36	40	0	0	0	0	0	0	5
ASV430	44	33	29	8	0	0	0	0	0	28	13	30	47	22	29	0	0	16	0	0	0	0	0	0	0	0	9	0	0	0	0	0	33	22	23	22	40	36	25	26	20	9	0	0	0	0	0	0	0
ASV431	42	57	43	0	0	0	0	0	0	0	0	0	0	0	0	0	0	0	25	30	23	18	25	0	0	0	49	0	0	0	38	48	36	0	0	0	0	0	16	0	0	0	0	0	0	11	0	0	22
ASV432	0	0	0	0	0	0	0	0	0	0	0	0	0	0	0	0	0	0	0	0	0	0	0	0	0	0	0	0	0	0	117	162	135	12	10	9	0	0	0	35	26	34	0	0	0	0	0	0	0
ASV433	21	27	15	0	0	0	0	0	0	0	0	6	0	0	0	0	0	0	13	23	17	0	0	0	0	0	0	0	0	0	0	0	0	0	0	0	0	0	0	0	0	0	0	0	0	13	25	16	0
ASV434	0	13	13	15	8	16	57	63	56	0	0	0	0	0	0	0	0	10	0	0	0	0	0	0	30	29	39	0	0	0	14	0	0	11	0	8	0	0	0	0	0	0	0	0	0	0	0	0	48
ASV435	0	0	0	0	0	0	0	0	0	0	0	0	0	0	0	0	0	0	0	0	0	0	0	0	0	0	0	187	177	195	0	0	0	0	0	0	0	0	0	0	0	0	0	0	0	0	0	0	0
ASV436	47	52	51	0	0	14	0	20	0	15	12	17	24	18	0	11	16	18	0	8	8	0	0	0	11	9	8	0	0	4	0	0	0	0	4	5	69	58	58	0	0	0	0	0	0	0	0	0	0
ASV437	0	0	0	0	0	0	0	0	0	0	0	0	0	0	0	0	0	0	0	0	0	0	0	0	0	0	0	0	0	0	0	0	0	0	0	0	42	57	61	69	101	83	58	48	38	0	0	0	0
ASV438	0	0	0	0	0	0	0	0	0	0	0	0	0	0	0	0	0	0	0	14	14	72	92	90	0	0	0	0	0	0	0	16	0	0	0	0	0	0	0	0	0	0	0	0	0	0	0	0	10
ASV439	23	15	18	0	0	0	24	18	23	11	0	0	0	23	18	0	10	0	28	43	16	13	12	0	0	0	0	0	11	9	45	31	29	0	0	0	0	0	12	0	0	0	0	0	0	20	0	17	25
ASV440	0	0	0	0	0	0	49	41	58	0	0	0	19	15	35	95	52	65	0	0	0	0	0	0	15	0	11	0	0	0	0	0	0	0	7	0	11	17	15	0	0	0	0	0	0	0	0	0	0
ASV441	15	9	8	0	0	9	0	0	0	0	0	6	0	6	8	0	0	4	12	6	5	23	32	27	24	22	32	0	0	0	91	26	37	15	16	13	0	0	0	0	0	0	0	0	0	0	0	4	0
ASV442	0	0	0	0	0	0	0	0	0	0	0	0	0	0	0	0	0	0	0	0	0	0	0	0	0	0	0	0	0	0	0	0	0	0	0	0	0	0	0	0	0	0	0	0	0	0	0	0	0
ASV443	0	0	0	10	0	0	88	95	99	0	0	0	24	23	22	42	37	51	0	0	0	0	0	0	0	0	0	0	0	0	0	0	0	0	0	0	0	0	0	0	0	0	24	0	35	0	0	0	0
ASV444	10	9	10	3	0	3	0	15	9	24	16	18	21	30	25	19	32	35	0	0	0	0	0	0	0	0	0	0	0	0	0	0	0	10	17	13	55	48	58	5	0	4	13	9	13	0	0	0	0
ASV445	22	24	0	0	0	0	5	5	0	0	0	0	12	17	4	20	16	27	0	0	0	0	0	0	7	10	8	0	0	0	0	0	0	78	81	117	26	36	32	0	0	0	0	0	0	0	0	0	0
ASV446	11	14	16	11	13	7	33	39	30	0	0	0	0	7	0	0	0	0	0	0	0	51	49	39	54	40	41	0	0	0	17	7	26	0	0	0	0	0	0	0	0	0	0	0	0	0	0	0	0
ASV447	25	33	28	0	0	0	0	0	0	0	0	0	0	0	0	0	0	22	0	0	0	0	0	0	93	84	119	0	0	0	0	0	0	32	41	49	0	0	0	0	0	0	0	0	0	0	0	0	0
ASV448	0	0	0	0	0	0	0	0	0	0	0	0	0	0	0	0	0	0	0	0	0	0	0	0	0	0	0	0	0	0	0	0	0	0	0	0	0	0	28	0	0	0	0	0	0	41	44	45	0
ASV449	0	0	0	0	0	0	0	0	0	0	0	0	0	0	0	0	0	0	0	0	0	0	0	0	0	0	0	0	0	0	0	0	0	0	0	0	0	0	0	0	0	0	0	0	0	37	35	41	0
ASV450	0	0	0	0	0	0	0	0	0	226	156	159	0	0	0	0	0	0	0	0	0	0	0	0	0	0	0	0	0	0	0	0	0	0	0	0	0	0	0	0	0	0	0	0	0	0	0	0	0
ASV451	0	0	0	0	0	0	0	0	0	0	0	0	0	0	0	0	0	0	0	33	36	0	0	0	0	0	0	5	0	0	51	55	34	0	0	0	0	0	0	0	0	0	0	0	0	40	42	59	61
ASV452	35	36	21	0	0	0	0	0	0	6	7	18	0	0	0	0	0	0	11	0	9	0	0	0	0	0	0	0	0	0	11	9	11	8	9	7	10	5	8	0	0	0	0	0	0	69	86	73	31
ASV453	0	0	0	0	0	0	7	4	11	0	0	0	0	0	0	46	49	49	0	0	0	0	0	0	5	0	0	0	0	0	0	0	0	50	43	61	0	0	0	36	45	39	37	30	17	0	0	0	0
ASV454	23	32	30	0	0	0	0	8	4	6	6	4	0	0	5	0	0	0	0	0	0	0	0	0	0	0	6	0	0	0	12	18	27	0	0	0	36	39	32	12	10	18	7	12	8	0	0	0	61
ASV455	19	20	12	0	0	0	0	0	0	15	0	14	25	19	20	0	0	0	0	0	0	0	0	0	0	0	0	0	0	0	47	65	66	0	0	0	0	0	0	0	0	0	0	0	3	34	22	26	33
ASV456	0	0	0	0	0	0	0	0	0	0	0	0	25	33	23	0	0	0	0	23	24	0	0	0	0	0	0	69	106	109	21	28	30	0	0	0	0	0	0	0	0	0	0	0	0	0	0	0	0
ASV457	0	0	0	0	0	0	0	0	0	0	0	0	0	0	0	0	0	0	0	0	0	0	0	0	0	0	0	0	0	0	0	0	0	0	0	0	0	0	0	0	0	0	170	189	169	0	0	0	0
ASV458	12	0	13	33	11	11	55	181	112	0	3	0	0	0	0	0	3	11	0	7	11	0	0	0	32	21	5	0	0	0	0	0	0	0	0	0	0	0	0	0	0	0	0	0	0	0	0	0	0
ASV459	0	11	0	0	0	0	0	0	0	0	0	7	0	0	0	0	0	0	15	15	25	10	10	0	0	0	0	51	56	56	19	17	16	0	0	0	0	0	0	0	0	0	0	0	0	44	27	32	9
ASV460	0	0	0	0	0	0	0	0	0	17	13	14	11	15	0	0	0	0	0	0	0	0	0	0	0	0	0	0	0	0	15	21	24	0	0	0	53	51	65	0	0	0	0	0	0	0	0	10	22
ASV461	0	0	0	0	0	0	0	0	0	0	0	0	0	0	0	0	0	0	0	0	0	0	0	0	0	0	0	0	0	0	0	0	0	0	0	0	0	0	0	0	0	0	0	0	0	0	0	0	0
ASV462	26	41	39	0	0	0	0	0	0	29	23	17	6	10	0	15	20	16	0	0	0	0	0	0	5	0	0	0	0	0	0	0	0	19	17	21	16	6	13	9	0	10	33	35	31	0	0	0	0
ASV463	0	0	0	0	0	0	0	0	0	0	0	0	0	0	0	0	0	0	0	0	0	0	0	0	0	0	0	0	0	0	46	63	36	0	0	0	0	0	0	0	0	0	0	0	0	122	122	130	0
ASV464	55	67	28	0	0	0	0	0	0	0	38	58	0	0	0	0	0	0	0	0	0	0	0	0	0	0	0	80	90	63	0	0	0	0	0	0	0	0	0	0	0	0	0	0	0	0	38	0	0
ASV465	0	7	0	0	0	0	0	0	0	8	9	12	0	0	0	0	0	0	4	11	0	14	9	9	0	0	0	0	0	7	6	16	16	0	0	0	0	0	0	0	0	0	0	0	0	137	118	132	0
ASV466	10	20	33	0	0	0	0	0	0	113	94	127	0	0	0	0	0	0	0	0	0	0	0	0	0	0	0	0	0	0	0	0	0	0	0	0	27	28	33	0	0	0	0	0	0	0	0	0	0
ASV467	0	0	0	11	0	0	0	23	24	0	0	0	32	55	37	45	24	28	0	0	0	0	0	0	0	0	0	0	0	0	0	0	0	22	15	21	0	0	0	23	35	32	0	0	0	0	0	0	0
ASV468	0	21	12	0	0	0	0	0	0	0	0	9	0	0	0	21	24	0	0	0	0	0	0	0	19	20	30	0	0	0	0	0	0	109	101	128	0	14	0	0	0	0	0	0	0	0	0	0	0
ASV469	0	0	0	0	0	0	0	0	0	11	26	22	0	0	0	0	0	0	6	0	11	2	0	0	0	0	0	0	9	7	6	5	0	0	0	0	0	0	0	0	0	0	0	0	0	107	155	86	12
ASV470	0	0	0	0	0	0	0	0	0	171	146	189	0	0	0	0	0	0	0	0	0	0	0	0	0	0	0	0	0	0	0	0	0	0	0	0	0	0	0	0	0	0	0	0	0	0	0	0	0
ASV471	0	0	0	8	0	0	25	52	37	0	0	0	48	28	33	88	71	115	0	0	0	0	0	0	0	0	0	0	0	0	0	0	0	0	0	0	0	0	0	0	0	0	0	0	0	0	0	0	0
ASV472	16	0	14	0	0	0	7	0	5	7	0	8	19	25	20	25	35	28	0	10	7	0	0	9	0	0	0	0	0	0	45	38	54	0	0	0	23	13	16	0	0	0	0	0	0	0	14	11	21
ASV473	11	12	9	0	0	0	17	13	15	23	20	35	0	10	7	25	16	0	0	0	0	0	0	0	0	0	0	0	0	0	13	0	10	0	0	0	27	29	42	0	0	11	0	0	0	13	21	17	0
ASV474	0	0	0	18	11	9	15	18	0	0	0	0	137	146	77	16	12	22	0	0	0	0	0	0	0	0	0	0	0	0	0	0	0	0	0	0	0	0	0	0	0	0	0	12	7	0	0	0	0
ASV475	0	15	0	0	0	0	0	0	0	19	0	22	89	73	79	0	0	0	0	0	0	0	0	0	0	0	0	0	0	0	55	63	49	0	0	0	0	0	0	0	0	0	0	0	0	12	0	22	0
ASV476	0	0	0	0	0	0	0	0	0	0	0	0	0	0	0	0	0	0	0	0	0	0	0	0	0	0	0	0	0	0	0	0	0	0	0	0	82	82	101	0	0	0	0	0	0	0	0	0	22
ASV477	0	0	0	0	0	0	0	0	0	0	0	0	0	0	0	0	0	0	0	0	0	0	0	0	0	0	0	0	0	0	0	0	0	0	0	0	0	0	0	0	0	0	0	0	0	0	0	0	155
ASV478	0	0	0	0	0	0	0	0	0	15	15	15	0	0	0	0	0	17	0	0	0	0	0	0	0	0	0	0	0	0	0	0	0	0	0	0	0	0	4	48	66	51	0	10	7	0	0	0	0
ASV479	0	0	0	0	0	0	0	0	0	0	0	0	0	0	0	174	135	186	0	0	0	0	0	0	0	0	0	0	0	0	0	0	0	0	0	0	0	0	0	0	0	0	0	0	0	0	0	0	0
ASV480	0	0	0	0	0	0	0	0	0	28	38	53	0	0	0	0	0	0	0	0	0	0	0	0	0	0	0	0	0	0	0	0	0	0	0	0	69	62	51	45	71	54	0	0	23	0	0	0	0
ASV481	17	26	9	0	0	0	0	0	0	0	5	0	0	0	0	0	0	0	12	0	8	7	0	0	0	0	0	0	0	0	42	28	30	0	0	0	0	0	0	0	0	0	0	0	0	24	54	32	54
ASV482	46	41	20	0	10	5	6	0	17	12	9	19	11	16	17	3	8	4	0	0	9	5	0	6	0	0	0	0	0	0	41	17	16	0	0	0	39	50	45	0	0	7	0	0	0	0	0	13	0
ASV483	0	0	8	6	0	0	0	20	0	9	0	14	15	16	18	25	26	0	0	0	0	0	0	0	0	0	0	0	0	0	0	0	0	0	0	0	0	0	0	43	48	47	73	70	45	0	9	0	0
ASV484	0	0	0	0	0	0	0	0	0	0	0	0	0	0	0	164	117	125	0	0	0	0	0	0	0	0	0	0	0	0	0	0	0	13	0	0	0	0	10	0	0	0	0	0	0	0	0	0	0
ASV485	0	0	0	0	0	0	0	0	0	0	0	0	0	0	0	0	0	0	0	0	0	0	0	0	0	0	0	0	0	0	0	0	0	160	145	171	0	0	0	0	0	0	0	0	0	0	0	0	0
ASV486	0	0	0	0	0	0	3	0	0	0	0	0	0	0	0	13	16	18	0	0	0	0	0	0	0	4	4	0	0	0	0	0	0	128	150	153	0	0	0	0	0	0	0	0	0	0	0	0	0
ASV487	0	0	0	0	0	0	64	70	72	0	0	0	0	0	0	38	0	19	0	0	0	15	0	13	28	23	28	0	0	0	0	0	0	0	13	23	0	0	0	0	0	0	0	0	0	0	0	0	34
ASV488	0	0	0	0	0	0	0	0	0	0	0	10	0	0	0	0	0	0	0	0	0	0	0	0	0	0	0	0	0	0	24	28	28	0	0	0	0	0	0	0	0	0	0	0	0	92	107	90	34
ASV489	0	0	0	0	0	0	0	0	0	0	0	0	0	0	0	0	0	0	0	0	0	0	0	0	0	0	0	0	0	0	0	0	0	0	0	0	0	0	0	0	0	0	0	0	0	0	0	0	0
ASV490	39	30	27	0	0	0	10	12	7	27	16	25	7	0	0	18	33	24	0	0	0	0	0	0	0	0	0	0	0	0	0	0	0	7	17	24	30	66	62	0	0	0	0	0	0	0	0	0	0
ASV491	56	34	0	0	0	0	0	0	0	0	0	0	0	0	0	0	0	0	0	20	0	15	0	7	44	0	0	0	0	0	45	21	31	0	25	0	0	0	0	0	0	0	0	0	0	12	13	0	32
ASV492	0	0	17	5	0	2	0	0	0	0	0	0	0	0	0	0	0	0	3	16	9	0	4	0	0	0	0	0	0	0	66	55	67	0	0	2	0	0	0	0	0	0	0	0	0	33	20	19	39
ASV493	0	7	14	0	0	0	0	0	0	21	7	20	0	0	0	0	0	0	0	5	0	22	22	26	0	0	7	0	3	0	0	19	0	65	67	73	17	24	0	0	0	0	0	0	0	24	22	14	0
ASV494	0	0	0	0	0	0	0	0	0	0	0	0	0	0	0	0	0	0	0	0	0	0	0	0	0	4	5	0	0	0	14	18	17	9	13	0	0	0	0	0	0	0	0	0	0	0	0	0	0
ASV495	0	0	0	0	0	0	0	0	0	0	0	0	23	31	16	0	0	0	0	0	0	0	0	0	0	0	0	22	30	19	89	117	129	0	0	0	0	0	0	0	0	0	0	0	0	0	0	0	0
ASV496	0	0	0	0	0	0	0	0	0	0	0	0	0	0	0	0	0	0	0	0	26	0	0	0	0	0	0	44	41	61	0	0	0	0	0	0	0	0	0	46	36	47	0	0	0	51	60	52	0
ASV497	7	16	14	0	0	0	0	0	0	0	0	0	0	0	0	0	0	0	0	20	13	0	0	0	0	0	0	0	0	0	31	43	58	0	0	0	0	0	0	0	0	0	0	0	0	64	47	65	24
ASV498	0	0	0	0	0	0	0	0	0	0	0	0	0	0	0	0	0	0	0	0	0	0	0	0	0	0	0	0	0	0	0	0	0	0	0	0	0	0	0	0	0	0	0	0	0	0	0	0	0
ASV499	0	0	0	10	8	0	21	16	11	0	0	0	0	4	0	51	84	84	0	0	0	0	0	0	5	4	0	0	0	0	0	0	0	9	7	12	0	0	0	0	0	0	43	49	55	0	0	0	0
ASV500	6	0	0	0	0	0	0	0	0	0	0	6	0	0	0	0	0	0	6	10	8	8	10	6	0	0	0	6	15	7	90	71	66	0	0	0	0	0	0	0	0	0	0	0	0	32	28	27	37
ASV501	0	0	0	0	0	0	0	0	0	0	0	0	0	0	0	0	0	0	0	0	0	0	0	0	0	0	0	0	0	0	16	0	20	0	0	0	0	0	0	0	0	0	0	0	0	27	15	0	85
ASV502	0	0	0	0	0	0	0	0	0	0	5	3	0	0	0	0	0	0	0	0	0	0	0	0	0	0	0	0	0	0	0	0	0	0	0	0	0	0	0	0	0	0	0	0	0	16	11	20	0
ASV503	62	86	32	8	16	0	0	6	0	0	0	15	0	0	0	0	0	0	88	43	17	0	0	0	0	0	0	0	0	0	18	8	7	0	0	0	0	0	0	0	0	0	0	0	0	19	27	11	0
ASV504	5	0	0	0	0	0	48	29	32	0	0	0	0	0	7	22	17	21	0	0	0	0	0	0	0	0	0	0	0	0	0	0	0	0	0	0	7	8	7	54	28	32	56	51	36	0	0	0	3
ASV505	14	26	13	0	0	0	0	0	0	14	0	0	0	0	0	0	0	0	34	0	30	0	0	0	0	0	0	55	48	51	0	0	0	0	0	0	0	0	0	0	0	0	0	0	0	56	67	54	0
ASV506	36	41	43	0	0	0	0	0	0	0	0	0	31	34	38	0	0	0	30	24	25	0	0	0	0	0	0	0	0	0	0	0	0	0	0	0	15	28	27	18	24	18	0	0	0	0	0	0	0
ASV507	0	0	0	0	0	0	0	0	0	0	0	0	0	0	0	0	0	0	0	0	0	0	0	0	0	0	0	0	0	0	0	0	0	0	0	0	0	0	0	0	0	0	0	0	0	0	0	0	0
ASV508	12	14	30	0	0	0	0	9	9	13	11	11	0	8	0	11	10	18	0	6	0	0	0	0	0	0	0	0	0	0	22	35	45	0	6	0	15	22	15	0	0	0	20	22	17	10	0	14	11
ASV509	93	67	102	14	0	0	0	12	0	0	0	0	0	0	0	0	0	0	0	17	9	0	0	0	51	44	46	0	0	0	0	0	0	0	0	0	0	0	0	0	0	0	0	0	0	0	0	0	0
ASV510	0	0	0	0	0	0	15	21	19	0	0	0	49	48	40	91	67	105	0	0	0	0	0	0	0	0	0	0	0	0	0	0	0	0	0	0	0	0	0	0	0	0	0	0	0	0	0	0	0
ASV511	91	101	102	0	0	0	0	0	0	22	14	22	6	0	17	0	0	0	0	0	0	0	0	6	0	0	0	0	0	0	11	0	9	0	0	0	6	12	12	0	0	0	0	0	0	0	0	0	6
ASV512	0	0	0	103	93	95	58	53	51	0	0	0	0	0	0	0	0	0	0	0	0	0	0	0	0	0	0	0	0	0	0	0	0	0	0	0	0	0	0	0	0	0	0	0	0	0	0	0	0
ASV513	0	0	0	0	0	0	21	32	32	0	0	11	17	14	20	111	114	81	0	0	0	0	0	0	0	0	0	0	0	0	0	0	0	0	0	0	0	0	0	0	0	0	0	0	0	0	0	0	0
ASV514	0	0	0	0	0	0	0	0	0	0	0	0	0	0	0	18	16	5	0	0	0	0	0	0	0	0	10	0	0	0	0	0	0	0	0	0	0	0	0	0	0	0	7	7	9	0	0	0	0
ASV515	0	0	0	0	0	0	0	0	0	0	0	0	0	0	0	0	0	0	0	0	0	0	0	0	0	0	0	0	0	0	0	0	0	0	0	0	0	0	0	0	0	0	0	0	0	0	0	0	0
ASV516	0	0	0	0	0	0	0	0	0	0	0	0	0	0	0	0	0	0	0	0	0	0	0	0	0	0	0	171	138	141	0	0	0	0	0	0	0	0	0	0	0	0	0	0	0	0	0	0	0
ASV517	0	0	0	0	0	0	0	0	0	0	0	0	0	0	0	0	0	0	0	0	0	0	0	0	0	0	0	0	0	0	0	0	0	39	39	43	0	0	0	0	0	0	0	0	0	0	0	0	0
ASV518	14	6	10	0	0	2	0	0	0	63	54	55	0	0	0	0	0	0	0	0	0	0	0	0	5	0	5	0	0	0	10	12	9	0	0	0	28	39	36	0	0	0	14	21	7	10	30	18	0
ASV519	0	0	0	47	0	0	0	0	0	0	0	0	168	127	104	0	0	0	0	0	0	0	0	0	0	0	0	0	0	0	0	0	0	0	0	0	0	0	0	0	0	0	0	0	0	0	0	0	0
ASV520	0	0	0	0	0	0	0	10	0	0	0	0	0	0	6	17	32	19	0	0	0	0	0	0	0	0	0	0	0	0	0	0	0	0	0	0	39	40	38	33	44	27	43	50	47	0	0	0	0
ASV521	31	44	33	0	0	0	0	0	0	38	46	42	0	0	0	0	0	0	0	0	0	4	0	0	0	0	0	0	0	0	24	29	0	0	0	0	0	21	9	0	0	0	0	0	0	4	12	9	34
ASV522	31	30	35	0	0	10	30	16	14	13	16	25	0	0	0	0	0	0	10	0	8	0	0	0	11	19	32	0	0	0	0	7	0	16	10	10	0	0	4	0	0	0	0	0	0	9	13	0	7
ASV523	7	10	11	0	0	9	38	20	37	0	0	0	21	24	32	94	71	57	0	0	0	0	0	0	0	0	0	0	0	0	0	0	11	0	0	0	0	0	0	0	0	0	0	0	0	0	0	0	0
ASV524	0	8	0	0	0	0	0	0	0	12	9	13	0	7	0	0	0	0	18	13	11	0	0	0	0	0	0	35	21	26	18	0	12	10	19	14	0	0	0	0	0	0	0	0	0	18	24	21	29
ASV525	42	42	50	12	0	0	0	0	0	9	0	0	0	8	7	0	0	0	0	13	17	0	0	0	0	0	0	0	0	0	25	21	31	0	0	0	0	0	0	0	0	0	0	0	0	12	0	11	41
ASV526	5	11	6	0	3	3	0	7	0	0	0	6	14	11	25	4	11	11	0	0	12	0	0	0	5	3	3	0	2	0	18	12	18	14	17	29	4	0	0	0	0	0	3	5	0	14	17	12	27
ASV527	3	0	0	0	0	0	65	139	148	0	0	0	0	0	0	13	5	18	0	0	0	0	0	0	20	24	5	0	0	0	0	0	0	0	0	0	0	0	0	0	0	0	0	0	0	0	0	0	0
ASV528	0	0	0	0	0	0	11	24	23	0	0	0	0	0	0	50	30	37	0	0	0	0	0	0	0	0	0	0	0	0	0	0	0	0	0	0	0	0	0	61	52	58	30	38	26	0	0	0	0
ASV529	0	15	19	0	0	0	0	0	0	0	8	10	0	0	0	0	0	0	0	13	0	0	0	0	0	0	0	0	0	0	0	0	19	0	0	0	0	0	0	0	0	0	0	0	0	112	99	115	12
ASV530	0	0	0	0	0	0	40	48	43	0	0	0	30	43	31	54	66	55	0	0	0	0	0	0	0	9	11	0	0	0	0	0	0	0	0	9	0	0	0	0	0	0	0	0	0	0	0	0	0
ASV531	0	0	0	0	0	0	36	42	33	0	0	0	0	0	0	64	48	81	0	0	0	0	0	0	0	0	0	0	0	0	0	31	0	0	0	0	32	36	35	0	0	0	0	0	0	0	0	0	0
ASV532	0	0	0	0	0	0	0	0	0	0	0	0	0	0	0	0	0	0	0	0	0	0	27	29	0	0	0	0	0	0	113	78	128	0	34	0	0	0	0	0	0	0	0	0	0	0	0	0	0
ASV533	0	0	0	0	0	0	8	9	0	0	0	0	0	0	0	12	12	8	0	0	0	0	0	0	0	0	0	0	0	0	0	0	0	0	0	2	0	0	0	9	5	7	127	134	103	0	0	0	0
ASV534	0	5	4	0	0	5	0	0	0	0	0	0	4	0	0	0	0	0	28	53	34	52	52	60	0	0	0	0	0	0	31	54	45	0	0	3	0	0	0	0	0	0	0	0	0	0	0	0	0
ASV535	0	0	0	16	20	12	0	0	0	0	14	10	0	0	0	0	9	0	0	0	0	0	0	0	0	0	0	0	0	0	41	48	64	0	26	15	0	0	0	0	0	0	0	0	0	22	19	19	13
ASV536	0	0	0	0	0	0	91	90	106	0	0	0	0	0	0	38	66	44	0	0	0	0	0	0	0	0	0	0	0	0	0	0	0	0	0	0	0	0	0	0	0	0	0	0	0	0	0	0	0
ASV537	0	0	0	0	0	0	0	0	0	23	23	18	0	0	0	0	0	0	0	0	0	0	0	0	0	0	0	37	33	39	0	19	0	0	0	0	0	0	0	0	0	0	0	0	0	16	13	12	43
ASV538	16	22	52	0	0	0	0	0	0	12	11	13	20	10	7	0	0	0	0	10	5	0	0	0	0	0	0	20	24	30	0	0	4	0	0	0	43	38	62	0	0	0	0	0	0	8	12	8	0
ASV539	0	0	0	0	7	0	28	22	33	0	0	0	0	0	0	0	7	0	0	0	0	0	0	0	30	8	26	0	0	0	0	0	0	7	11	0	0	18	0	26	27	18	10	9	9	0	0	0	0
ASV540	61	49	47	0	0	0	0	0	0	0	0	0	0	0	0	0	0	0	5	21	5	0	0	0	0	0	0	3	0	0	0	0	0	0	0	0	84	66	85	0	0	0	0	0	0	3	0	0	0
ASV541	0	0	0	0	0	0	13	17	15	0	0	0	0	0	0	117	124	101	0	0	0	0	10	7	8	10	0	0	0	0	0	0	0	7	0	0	0	0	0	0	0	0	0	0	0	0	0	0	0
ASV542	0	0	0	0	0	0	0	0	0	0	0	6	0	0	6	0	0	0	0	0	0	0	0	0	0	0	0	0	0	0	0	14	21	0	0	0	0	0	0	0	0	0	0	0	0	28	12	0	118
ASV543	0	0	0	0	0	0	0	0	0	0	0	0	0	0	0	0	0	0	0	0	0	0	0	0	0	7	0	0	0	0	32	64	48	102	75	101	0	0	0	0	0	0	0	0	0	0	0	0	0
ASV544	0	0	0	0	0	0	0	0	0	0	0	0	0	0	0	0	0	0	0	0	0	0	0	0	80	84	125	0	0	0	47	23	30	15	14	10	0	0	0	0	0	0	0	0	0	0	0	0	0
ASV545	0	0	0	0	0	0	0	0	0	151	123	128	0	0	0	0	0	0	0	0	0	0	0	0	0	0	0	0	0	0	0	0	0	0	0	0	11	8	6	0	0	0	0	0	0	0	0	0	0
ASV546	0	0	0	0	0	0	0	0	0	0	0	0	0	0	0	0	0	0	0	0	0	0	0	0	0	0	0	0	0	0	0	0	0	0	18	23	0	0	0	26	32	35	22	25	25	0	0	0	0
ASV547	45	57	51	20	0	0	0	0	0	0	0	0	0	0	0	0	0	0	0	0	0	0	0	0	0	0	0	0	0	0	38	39	42	0	0	0	0	0	0	0	0	0	0	0	0	0	0	0	50
ASV548	0	0	0	0	0	0	118	149	144	0	0	0	0	0	0	0	0	14	0	0	0	0	0	0	0	0	0	0	0	0	0	0	0	0	0	0	0	0	0	0	0	0	0	0	0	0	0	0	0
ASV549	0	0	0	0	0	0	8	12	11	0	0	0	0	0	0	65	87	51	0	0	0	0	0	0	0	0	0	0	0	0	0	0	0	0	0	0	0	0	0	38	37	30	23	29	34	0	0	0	0
ASV550	0	0	30	0	0	0	0	0	0	0	0	29	0	0	0	0	0	0	12	18	15	0	0	0	0	0	0	21	23	30	25	0	0	0	0	0	0	0	0	0	0	0	0	0	0	22	26	17	0
ASV551	0	0	0	0	2	0	0	0	0	0	0	0	14	16	19	19	17	13	0	0	0	0	0	0	0	0	0	0	0	0	0	0	0	8	9	11	67	75	76	20	29	27	0	0	0	0	0	0	0
ASV552	0	0	16	0	0	0	0	0	0	0	5	0	0	0	0	0	0	0	21	11	8	0	0	0	0	0	0	0	0	0	66	0	25	0	0	0	0	0	0	0	0	0	0	0	0	0	41	0	65
ASV553	0	0	0	0	0	0	0	0	0	0	0	0	0	0	0	0	0	0	0	0	0	0	0	0	0	0	0	0	0	0	0	0	0	22	15	14	0	0	0	0	0	0	0	0	0	0	0	0	0
ASV554	0	0	0	0	0	0	0	0	0	0	0	0	0	0	0	0	0	0	0	0	13	0	0	0	0	0	0	115	158	131	0	0	0	0	0	0	0	0	0	0	0	0	0	0	0	0	0	0	0
ASV555	11	10	11	0	0	0	28	39	35	0	0	0	0	0	0	7	0	0	0	0	0	0	0	0	70	59	56	0	0	0	0	0	0	0	8	0	0	0	0	19	16	20	12	13	0	0	0	0	0
ASV556	0	5	9	0	0	0	0	0	0	11	13	11	0	0	0	0	0	0	0	0	0	0	5	4	9	10	0	0	0	0	9	7	11	11	0	4	11	16	14	0	0	0	4	5	6	69	66	68	10
ASV557	0	0	0	0	0	0	0	0	0	0	22	0	0	0	0	0	14	0	0	0	0	0	0	0	0	0	0	24	29	26	0	0	0	0	0	20	0	0	0	0	0	0	0	0	0	0	0	0	0
ASV558	0	0	0	0	0	0	0	0	0	0	0	0	0	0	0	0	0	0	0	0	0	0	0	0	0	0	0	0	0	0	0	0	0	0	0	0	0	0	0	0	0	0	128	124	162	0	0	0	0
ASV559	14	6	14	0	0	0	0	0	0	10	0	0	0	0	0	0	0	0	9	14	12	0	0	0	0	0	0	0	0	0	15	20	12	0	0	0	0	0	0	0	0	0	0	0	0	47	54	54	39
ASV560	0	0	0	0	0	0	0	0	0	0	0	0	0	0	0	0	7	4	0	0	0	0	0	0	0	0	0	0	0	0	0	0	0	0	0	0	102	137	163	0	0	0	0	0	0	0	0	0	0
ASV561	0	0	0	0	0	0	0	0	0	0	0	0	0	0	0	0	0	0	0	9	0	0	0	0	4	0	0	0	0	0	56	40	44	0	0	0	0	0	0	0	0	0	0	0	0	20	22	17	66
ASV562	0	0	0	0	0	0	0	0	0	0	0	0	0	0	0	0	0	0	0	0	0	0	0	0	0	6	0	0	0	0	0	0	0	83	89	53	0	0	0	0	0	0	47	58	32	0	0	0	0
ASV563	0	0	0	0	0	0	0	0	0	0	0	0	0	0	0	0	0	0	0	0	0	0	0	0	0	0	0	0	0	0	76	61	54	0	0	0	0	0	0	0	0	0	0	0	0	23	0	0	78
ASV564	0	0	0	0	0	0	0	0	0	0	0	0	0	0	0	0	0	0	0	0	0	0	0	0	0	0	0	0	0	0	0	0	0	129	141	141	0	0	0	0	0	0	0	0	0	0	0	0	0
ASV565	0	0	0	0	0	0	0	0	0	0	0	11	0	0	0	0	0	11	0	0	0	0	0	6	5	0	0	0	0	0	37	27	31	13	13	0	0	0	0	0	0	0	0	0	0	42	27	41	38
ASV566	0	0	0	114	63	45	61	70	54	0	0	0	0	0	0	0	0	0	0	0	0	0	0	0	0	0	0	0	0	0	0	0	0	0	0	0	0	0	0	0	0	0	0	0	0	0	0	0	0
ASV567	0	0	0	4	0	0	0	0	0	45	0	47	0	0	0	0	0	0	28	26	29	0	0	0	0	0	0	78	68	81	0	0	0	0	0	0	0	0	0	0	0	0	0	0	0	0	0	0	0
ASV568	0	0	0	0	0	0	128	131	139	0	0	0	0	0	0	0	0	8	0	0	0	0	0	0	0	0	0	0	0	0	0	0	0	0	0	0	0	0	0	0	0	0	0	0	0	0	0	0	0
ASV569	6	0	0	0	0	0	0	0	0	0	7	8	0	5	0	0	12	0	0	0	0	0	0	0	0	0	0	0	0	0	0	0	0	11	17	9	49	54	48	45	46	48	14	13	13	0	0	0	0
ASV570	0	0	0	0	0	0	0	0	0	0	0	0	0	0	0	0	0	0	0	0	0	0	0	0	0	0	0	0	0	0	0	0	0	0	0	0	39	26	39	101	106	94	0	0	0	0	0	0	0
ASV571	0	0	0	0	0	0	0	0	0	0	0	0	0	0	0	0	0	0	3	0	0	0	0	0	0	0	0	0	0	0	47	24	33	0	0	0	0	0	0	0	0	0	0	0	0	16	19	11	78
ASV572	28	34	25	0	0	0	18	20	27	4	0	0	4	7	11	17	23	18	3	0	0	0	0	0	0	0	8	0	0	0	12	10	10	0	0	8	0	0	4	0	0	0	0	0	0	0	0	0	7
ASV573	22	23	26	0	0	0	0	0	0	0	0	0	0	0	0	0	0	0	28	28	30	63	49	73	0	0	12	0	0	0	0	0	0	0	0	0	0	0	0	0	0	0	0	0	0	15	18	14	0
ASV574	0	0	0	0	0	0	0	0	0	0	0	0	0	0	0	0	0	0	0	0	0	0	0	0	0	0	0	0	0	0	0	0	0	0	0	0	0	0	0	0	0	0	0	0	0	0	0	0	0
ASV575	0	0	0	0	0	0	0	0	0	0	0	0	128	135	134	0	0	0	0	0	0	0	0	0	0	0	0	0	0	0	0	0	0	0	0	0	0	0	0	0	0	0	0	0	0	0	0	0	0
ASV576	0	0	0	10	0	0	0	6	5	0	0	0	12	12	12	112	123	104	0	0	0	0	0	0	0	0	0	0	0	0	0	0	0	0	0	0	0	0	0	0	0	0	0	0	0	0	0	0	0
ASV577	0	0	0	0	0	0	32	23	47	0	0	0	0	0	0	13	11	0	0	0	0	0	0	0	0	0	0	0	0	0	0	0	0	0	0	0	0	0	0	29	0	17	71	63	90	0	0	0	0
ASV578	0	0	0	0	0	0	0	0	0	0	0	0	49	42	34	0	0	0	0	0	0	0	0	0	0	0	0	0	0	0	0	0	0	0	0	0	0	0	0	0	0	0	0	0	0	0	0	0	0
ASV579	0	0	0	0	0	0	0	0	0	0	0	0	0	0	0	0	0	0	0	0	0	0	0	0	0	0	0	0	0	0	0	0	0	0	0	0	0	0	0	0	0	0	0	0	0	0	0	0	0
ASV580	76	87	45	0	0	0	0	0	0	0	0	0	0	0	0	0	0	0	0	0	0	0	0	0	22	37	39	0	0	0	0	0	0	22	34	33	0	0	0	0	0	0	0	0	0	0	0	0	0
ASV581	4	0	0	0	0	0	34	254	97	0	0	0	0	0	0	0	0	6	0	0	0	0	0	0	0	0	0	0	0	0	0	0	0	0	0	0	0	0	0	0	0	0	0	0	0	0	0	0	0
ASV582	0	0	0	0	0	0	60	65	72	0	0	0	0	0	0	24	21	24	0	0	0	0	0	0	0	0	0	0	0	0	0	0	0	0	0	0	0	0	0	0	0	0	50	25	53	0	0	0	0
ASV583	0	0	0	0	0	0	0	0	0	0	0	0	0	0	0	0	0	0	0	0	0	0	0	0	0	0	3	0	0	0	0	0	0	0	0	0	0	0	0	0	0	0	0	0	0	0	0	0	0
ASV584	22	26	11	0	0	0	42	23	29	0	0	0	0	0	0	20	26	24	7	0	0	0	0	0	0	0	0	0	0	0	13	5	0	0	0	0	0	0	0	0	0	0	0	0	0	38	49	33	6
ASV585	25	17	14	0	0	0	0	0	0	0	0	8	0	0	0	0	0	0	0	11	15	0	4	0	0	0	0	11	0	0	53	46	66	0	0	0	0	0	0	0	0	0	0	0	0	29	21	32	15
ASV586	0	0	0	0	0	0	0	0	0	0	0	0	0	0	0	18	23	0	0	0	0	0	0	0	33	14	6	0	0	0	0	0	0	36	45	43	0	0	0	0	0	0	52	39	52	5	5	7	0
ASV587	37	28	34	6	0	0	0	0	0	0	0	0	0	0	0	44	36	19	0	18	0	0	7	0	0	0	0	0	0	0	0	0	0	0	0	0	0	0	0	0	0	0	0	0	0	0	0	0	0
ASV588	26	21	0	0	0	0	10	6	0	0	0	0	0	0	6	6	6	0	0	0	0	9	7	0	0	0	0	0	0	0	23	13	15	0	0	0	0	0	0	0	0	0	0	0	0	56	80	55	16
ASV589	22	27	19	0	0	0	0	0	0	0	0	0	0	0	0	0	0	0	27	41	48	0	0	0	0	0	0	14	0	0	11	16	0	0	0	0	0	0	0	0	0	0	0	0	0	42	21	33	18
ASV590	0	0	0	0	0	0	0	0	0	10	11	24	0	0	0	0	0	0	2	4	7	0	0	2	0	0	0	6	9	9	35	22	15	0	0	6	0	0	0	0	0	0	0	0	0	35	44	22	30
ASV591	0	0	0	0	0	0	0	0	0	0	0	0	0	0	0	0	0	0	0	0	0	0	0	0	0	0	0	0	0	0	0	0	0	0	0	0	0	0	0	0	0	0	0	0	0	0	0	0	0
ASV592	0	16	19	23	29	24	0	0	0	0	0	4	0	6	6	0	0	0	0	0	0	52	20	41	46	43	22	0	0	0	0	7	0	0	5	0	0	0	0	0	0	0	0	0	0	0	0	0	0
ASV593	0	14	11	0	0	0	0	0	0	14	13	0	0	16	15	0	0	0	0	0	0	0	0	0	0	0	0	0	0	0	0	11	15	0	0	0	0	0	0	0	0	0	0	0	0	16	13	15	57
ASV594	0	0	0	0	0	0	0	0	0	17	10	29	0	0	0	0	0	0	0	0	0	0	0	0	0	0	0	19	14	19	8	0	0	0	0	0	0	0	0	0	0	0	0	0	0	64	94	72	19
ASV595	12	0	0	0	0	0	9	14	0	0	0	4	49	51	74	4	0	0	0	0	0	0	0	0	0	0	0	11	13	9	0	0	0	0	0	0	8	7	0	0	0	0	0	0	0	6	0	6	25
ASV596	11	22	15	0	0	0	0	0	0	14	20	17	6	0	3	0	5	0	10	12	0	4	0	0	0	0	4	0	0	0	8	0	10	42	50	63	7	11	0	0	0	0	0	0	0	13	30	0	0
ASV597	0	0	0	0	11	11	0	5	0	0	0	0	0	0	0	0	0	0	0	0	0	45	0	20	71	71	48	0	0	0	0	0	0	29	41	30	0	0	0	0	0	0	0	0	0	0	0	0	0
ASV598	0	0	0	0	0	0	0	0	0	0	0	0	60	54	49	0	0	0	16	51	29	0	11	0	0	0	0	16	15	0	0	0	0	0	0	0	18	18	12	0	0	0	0	0	0	7	12	14	0
ASV599	52	49	52	0	0	0	0	0	0	11	0	0	0	0	0	0	0	0	28	31	22	25	22	31	0	0	0	0	0	0	0	0	8	0	0	0	0	0	0	0	0	0	0	0	0	14	0	13	6
ASV600	0	0	0	0	0	0	0	0	0	0	0	0	0	0	0	0	6	7	0	0	0	0	0	0	0	0	0	0	0	0	0	0	0	0	0	0	0	0	0	72	60	62	62	75	37	0	0	0	0
ASV601	0	0	0	0	6	14	19	15	25	0	0	0	0	0	0	0	0	0	0	0	0	0	0	0	29	26	18	14	0	14	0	0	0	0	0	11	6	0	0	0	0	0	0	0	0	0	0	0	18
ASV602	0	0	0	0	0	0	15	15	15	0	0	0	0	0	0	19	15	19	0	0	0	0	0	0	53	45	74	0	0	0	0	0	0	35	38	34	0	0	0	0	0	0	0	0	0	0	0	0	0
ASV603	12	10	7	0	0	0	30	22	26	0	6	0	12	16	23	0	0	40	0	0	0	0	0	0	0	0	12	0	0	0	0	0	0	0	0	0	0	0	8	64	49	39	0	0	0	0	0	0	0
ASV604	3	0	3	3	0	3	2	0	3	4	7	10	20	8	19	0	5	6	11	32	26	0	0	0	0	0	0	15	17	16	11	8	9	0	3	0	0	0	0	0	0	0	0	0	0	37	38	50	4
ASV605	0	0	0	0	0	0	0	0	0	41	42	31	0	0	0	0	0	0	0	0	0	0	0	0	0	0	0	0	23	18	0	0	0	0	0	14	0	0	0	0	0	0	0	0	0	65	66	75	0
ASV606	0	0	0	0	0	0	0	0	0	0	0	0	0	0	0	0	0	0	5	14	0	0	0	0	0	0	0	0	0	0	23	31	34	0	0	0	0	0	0	0	0	0	0	0	0	48	33	43	38
ASV607	0	0	0	0	0	0	0	0	0	0	0	0	0	0	0	0	0	0	0	0	0	0	4	0	0	0	8	0	0	0	66	57	39	0	0	7	0	0	0	0	0	0	0	0	0	19	24	18	38
ASV608	0	0	0	0	0	0	0	0	0	0	0	0	0	0	0	0	0	0	0	0	0	0	0	0	0	0	0	0	0	0	0	0	0	0	0	0	0	0	12	0	0	0	0	0	0	6	0	6	9
ASV609	13	16	24	4	0	0	0	0	0	0	0	0	0	0	11	0	0	0	6	16	15	0	0	5	0	0	0	0	0	0	41	68	62	0	0	0	0	3	6	0	0	0	0	0	0	12	15	19	16
ASV610	8	8	0	0	0	0	0	0	0	111	91	101	0	0	0	0	0	0	0	0	0	0	0	0	0	0	0	0	3	0	3	4	0	2	0	3	3	8	17	0	0	0	0	0	0	7	0	5	0
ASV611	21	19	37	0	0	0	0	0	0	0	0	0	0	0	0	0	0	0	17	14	0	25	15	24	0	0	0	0	0	0	55	61	57	0	0	0	0	0	0	0	0	0	0	0	0	0	7	0	0
ASV612	0	0	0	13	26	23	53	19	25	0	0	0	0	0	0	64	67	48	0	0	0	0	0	0	0	0	5	0	0	0	0	0	0	0	13	16	0	0	0	0	0	0	0	0	0	0	0	0	0
ASV613	22	18	0	0	0	0	0	0	0	8	11	10	21	16	0	0	0	0	0	0	7	0	0	0	0	0	0	10	0	0	21	25	32	0	0	0	0	0	0	0	0	0	0	0	0	43	35	45	17
ASV614	0	0	0	0	0	0	0	0	0	0	0	0	0	0	0	0	0	0	0	0	0	0	0	0	0	0	0	52	60	58	0	0	0	0	0	0	0	0	0	0	0	0	0	0	0	0	0	0	0
ASV615	0	0	0	5	0	0	0	0	0	2	5	2	0	0	0	0	0	0	0	0	0	0	0	0	0	0	0	7	8	4	18	38	38	0	0	0	0	0	0	0	0	0	0	0	0	25	24	31	55
ASV616	0	0	0	0	0	0	0	0	0	0	0	0	17	15	17	14	19	12	0	0	0	0	0	0	0	0	0	0	0	0	0	0	0	20	21	21	0	0	0	12	0	5	68	56	70	0	0	0	0
ASV617	0	0	0	0	0	0	0	0	0	0	0	0	0	0	0	0	0	0	0	0	0	0	0	0	0	0	0	0	0	0	0	0	0	0	0	0	0	0	0	0	0	0	0	0	0	0	0	0	0
ASV618	0	0	0	0	0	0	0	0	0	0	0	0	0	0	0	0	0	0	0	0	0	0	0	0	0	0	0	0	0	0	0	0	0	0	0	0	0	0	0	0	0	0	0	0	0	0	0	0	0
ASV619	14	14	0	0	0	0	0	3	0	8	7	7	0	7	11	3	0	0	7	9	12	0	0	0	0	0	0	0	0	0	21	19	25	0	2	0	6	4	0	0	0	0	0	0	0	20	26	23	25
ASV620	0	0	0	59	45	22	31	29	32	0	0	0	0	0	0	38	39	0	0	0	0	0	0	0	0	0	0	0	0	0	0	0	0	0	0	0	0	0	0	0	32	39	0	0	0	0	0	0	0
ASV621	0	0	0	0	0	0	0	0	0	0	0	0	0	0	0	0	0	0	0	0	0	0	0	0	0	0	0	0	0	0	0	0	5	0	0	0	0	0	0	0	0	0	0	0	0	0	0	0	106
ASV622	24	21	31	5	0	0	76	84	82	0	0	0	0	0	0	0	0	11	6	11	12	0	0	0	0	0	0	0	0	0	0	0	0	0	0	0	0	0	0	0	0	0	0	0	0	0	0	0	0
ASV623	0	0	7	0	0	0	0	0	0	0	0	0	0	0	0	5	0	0	51	86	81	18	27	17	0	0	4	0	0	0	10	0	10	0	0	0	0	0	0	0	0	0	0	0	0	13	0	0	16
ASV624	6	0	8	0	0	0	0	0	0	30	23	37	0	0	7	14	17	11	0	0	0	0	0	0	0	0	3	0	0	0	0	0	0	17	20	17	7	0	0	0	0	0	38	51	53	0	0	0	0
ASV625	35	0	0	0	0	0	0	0	0	0	0	0	0	0	0	0	0	0	0	0	0	0	0	0	0	0	0	0	0	7	0	0	0	0	0	0	0	0	0	0	0	0	0	0	0	50	76	58	56
ASV626	25	36	19	0	0	0	0	0	0	0	0	0	0	0	0	0	0	0	9	0	7	0	0	0	0	7	0	0	0	0	31	0	17	0	0	0	0	0	0	0	0	0	0	0	0	0	0	0	48
ASV627	0	0	0	19	0	0	24	39	33	0	0	0	0	0	0	29	25	0	0	0	0	0	0	0	0	0	0	0	0	0	0	0	0	0	0	0	0	23	0	47	35	0	0	40	42	0	0	0	0
ASV628	0	0	0	0	0	0	0	0	0	0	0	0	0	0	0	0	0	0	0	0	0	0	0	4	0	0	0	0	0	0	22	44	40	0	0	0	0	0	0	0	0	0	0	0	0	0	0	0	71
ASV629	6	0	0	0	0	0	0	0	0	24	21	26	0	0	0	0	0	0	0	0	0	0	0	0	0	0	0	0	0	0	15	17	0	0	0	0	0	0	0	0	0	0	0	0	0	83	71	82	0
ASV630	0	0	0	0	0	0	16	0	16	0	0	0	25	39	22	0	0	0	0	0	0	0	0	0	18	0	0	0	0	0	0	0	0	64	57	75	10	11	0	0	0	0	0	0	0	0	0	0	0
ASV631	0	0	0	0	0	0	0	0	0	0	0	0	0	0	0	0	0	0	0	0	0	0	0	0	0	0	0	0	0	0	0	0	0	0	0	0	0	0	0	0	0	0	0	0	0	0	0	0	0
ASV632	0	0	0	0	0	0	0	0	0	0	0	0	0	0	0	0	0	0	15	0	14	0	0	0	0	0	0	117	98	92	0	0	0	0	0	0	0	0	0	0	0	0	0	0	0	0	15	0	0
ASV633	0	0	0	0	0	0	0	0	0	0	0	0	0	0	0	0	0	0	0	0	0	85	75	100	59	0	32	0	0	0	0	0	0	0	0	0	0	0	0	0	0	0	0	0	0	0	0	0	0
ASV634	36	23	47	32	34	19	0	3	0	0	0	0	11	5	7	0	0	0	11	17	19	0	0	0	0	0	4	0	0	0	0	0	0	0	0	0	6	0	4	0	0	0	0	0	0	20	11	23	9
ASV635	0	0	0	12	10	6	16	17	25	0	0	0	6	0	2	3	0	5	0	0	0	0	0	0	24	24	19	0	0	0	0	0	0	0	8	0	0	0	0	15	30	38	33	28	29	0	0	0	0
ASV636	0	0	0	0	0	0	0	0	0	0	0	0	0	0	0	0	0	0	0	0	0	0	0	0	0	0	0	0	0	0	0	0	0	0	12	0	0	0	0	0	0	0	98	98	140	0	0	0	0
ASV637	0	0	0	0	0	0	0	0	0	0	0	0	0	0	0	0	0	0	0	0	0	0	0	0	0	0	0	0	0	0	0	0	0	104	126	117	0	0	0	0	0	0	0	0	0	0	0	0	0
ASV638	16	19	18	0	0	0	0	0	0	0	5	7	5	0	0	0	4	0	0	0	0	5	7	0	3	0	0	0	0	0	38	44	24	0	0	0	0	0	0	0	0	0	0	0	0	0	0	0	53
ASV639	0	0	0	0	0	0	34	20	28	0	0	0	0	0	0	52	56	56	0	0	0	0	0	0	0	0	0	0	0	0	0	0	0	11	12	10	0	0	0	0	0	0	20	27	20	0	0	0	0
ASV640	22	21	5	0	12	14	10	0	0	0	0	0	0	0	0	0	0	0	3	4	0	0	12	7	0	0	0	0	0	0	21	0	13	0	0	0	0	0	0	0	0	0	0	0	0	5	0	0	54
ASV641	0	0	0	0	0	0	0	0	0	0	0	0	0	0	0	0	0	0	0	0	0	0	0	0	0	0	20	0	0	0	0	0	0	0	0	0	0	0	0	0	0	0	0	0	0	0	0	0	0
ASV642	0	0	11	0	0	0	0	0	0	31	29	31	0	0	0	0	0	0	0	0	0	0	0	0	0	0	0	0	0	0	0	0	0	0	0	0	107	71	64	0	0	0	0	0	0	0	0	0	0
ASV643	0	0	0	0	0	0	77	107	81	0	0	0	0	0	0	0	0	0	0	0	0	0	0	0	33	28	18	0	0	0	0	0	0	0	0	0	0	0	0	0	0	0	0	0	0	0	0	0	0
ASV644	11	0	0	0	0	0	0	0	8	0	6	14	0	0	6	34	16	29	0	0	0	0	0	0	0	0	0	0	0	0	0	0	0	0	0	10	56	67	57	0	0	11	0	0	0	0	0	0	0
ASV645	5	13	12	10	0	0	0	0	0	0	0	0	8	0	5	0	0	0	0	0	0	0	0	6	0	0	0	0	0	0	40	39	37	0	0	0	0	0	0	0	0	0	0	0	0	0	0	6	45
ASV646	0	0	0	0	0	0	0	0	0	0	0	0	0	0	0	0	0	0	0	0	0	4	0	0	0	0	0	0	0	0	54	50	36	0	0	0	0	0	0	0	0	0	0	0	0	0	0	0	62
ASV647	0	0	18	0	0	0	0	0	0	0	0	0	0	0	0	0	0	0	0	7	0	0	0	6	0	0	0	0	0	0	22	17	36	0	0	0	0	0	0	0	0	0	0	0	0	38	40	48	27
ASV648	0	0	0	5	0	0	0	8	0	0	0	0	44	30	23	13	9	12	0	0	0	0	0	0	9	7	0	0	0	8	35	40	44	13	8	16	0	0	0	7	0	4	0	0	3	0	0	0	0
ASV649	0	0	0	0	0	0	0	0	0	0	0	0	13	9	10	0	0	0	0	7	11	0	0	0	0	0	0	37	51	40	11	36	31	0	0	0	0	0	0	0	0	0	0	0	0	0	9	6	24
ASV650	0	7	7	0	0	0	0	0	0	0	0	10	0	0	9	0	0	0	0	0	11	0	0	0	0	0	0	0	0	0	23	32	24	0	0	0	0	0	0	0	0	0	0	0	0	59	35	33	25
ASV651	25	19	29	0	0	0	0	0	0	0	10	13	37	28	39	0	0	0	0	8	0	0	0	0	14	19	10	0	0	0	0	0	0	6	0	5	0	15	10	0	0	0	0	0	0	0	0	0	0
ASV652	17	0	0	24	12	0	45	38	59	0	0	0	16	0	0	29	28	0	0	0	0	0	0	0	0	0	0	0	0	0	0	0	0	0	0	0	0	0	0	22	18	0	29	0	0	0	0	0	0
ASV653	0	0	0	0	0	0	0	0	0	0	0	0	0	0	0	0	0	0	0	0	0	0	0	0	9	0	0	0	0	0	32	49	35	0	0	0	0	13	0	0	0	0	0	0	0	34	14	29	41
ASV654	0	0	0	0	0	0	0	0	0	0	0	0	0	0	0	0	0	0	0	0	0	0	0	0	0	12	10	0	0	0	5	13	11	103	97	86	0	0	0	0	0	0	0	0	0	0	0	0	0
ASV655	0	0	0	0	0	0	0	0	0	0	0	0	0	0	0	106	108	122	0	0	0	0	0	0	0	0	0	0	0	0	0	0	0	0	0	0	0	0	0	0	0	0	0	0	0	0	0	0	0
ASV656	0	0	0	0	0	0	0	0	0	0	0	0	0	0	0	0	0	0	0	0	0	0	0	0	0	0	0	0	0	0	63	63	58	0	0	0	0	0	0	0	0	0	0	0	0	0	0	0	39
ASV657	0	0	0	0	0	0	0	0	0	0	0	0	0	0	0	0	0	0	22	52	51	61	64	52	0	0	0	0	0	0	0	16	17	0	0	0	0	0	0	0	0	0	0	0	0	0	0	0	0
ASV658	0	0	0	0	0	0	0	0	0	0	0	0	0	0	0	0	0	0	5	8	8	0	0	0	0	0	0	0	0	0	0	7	9	0	0	0	0	0	0	0	0	0	0	0	0	53	38	45	28
ASV659	0	0	16	0	0	0	0	0	0	0	0	0	0	0	0	0	0	0	0	20	0	0	0	34	8	14	7	0	0	0	44	55	0	0	0	0	0	0	0	0	0	0	0	0	0	0	0	0	0
ASV660	0	0	0	0	0	5	0	0	0	0	0	3	0	0	0	0	0	0	0	0	0	14	21	17	0	0	0	0	0	0	76	34	40	0	0	0	0	0	0	0	0	0	0	0	0	4	5	0	38
ASV661	0	0	0	0	0	0	0	0	0	95	60	96	0	0	0	9	0	10	0	0	0	0	0	0	0	0	0	0	0	0	0	0	0	0	0	0	20	25	19	0	0	0	0	0	0	0	0	0	0
ASV662	0	0	0	0	0	0	0	0	0	15	9	12	0	0	0	0	0	0	0	0	0	0	0	0	0	0	0	0	0	0	15	26	36	0	0	0	0	0	0	0	0	0	0	0	0	71	59	82	3
ASV663	0	0	0	0	0	0	0	0	0	0	0	0	0	0	0	0	0	0	4	11	0	15	8	10	4	7	3	15	28	31	8	10	10	0	6	0	0	0	0	0	0	0	0	0	0	0	0	0	0
ASV664	0	0	3	0	0	0	0	0	0	0	4	0	0	0	0	0	0	0	0	4	0	0	0	0	0	0	0	0	0	0	22	30	18	0	0	0	0	0	0	0	0	0	0	0	0	34	30	29	48
ASV665	0	0	0	0	0	0	40	41	64	0	0	0	0	0	13	53	80	42	0	0	0	0	0	0	0	0	0	0	0	0	0	0	0	0	0	0	0	0	0	0	0	0	0	0	0	0	0	0	0
ASV666	0	0	0	0	0	0	0	7	9	0	0	0	0	0	0	23	23	23	0	0	0	0	0	0	0	0	0	0	0	0	0	0	0	0	0	0	0	0	0	45	43	49	40	31	40	0	0	0	0
ASV667	0	0	0	0	0	0	0	0	0	0	0	0	38	31	25	0	0	0	0	0	0	0	0	0	0	0	0	0	0	0	0	0	0	30	19	27	0	0	0	0	0	0	0	0	0	0	0	0	0
ASV668	0	0	0	0	0	0	0	0	0	26	26	33	34	28	40	41	33	32	0	0	0	0	0	0	0	0	0	0	0	0	0	0	0	0	18	19	0	0	0	0	0	0	0	0	0	0	0	0	0
ASV669	0	0	0	0	0	0	0	0	0	0	0	0	11	0	17	5	0	5	0	0	0	0	0	0	0	0	0	0	0	0	0	0	0	0	0	0	0	0	0	0	0	0	0	0	0	0	0	0	0
ASV670	10	12	0	0	0	0	38	9	28	0	0	0	0	0	0	11	18	3	0	4	5	0	0	0	6	10	13	0	0	0	0	0	0	15	12	9	10	11	10	8	7	11	22	24	17	0	0	0	0
ASV671	8	9	0	0	0	0	0	0	0	0	0	0	0	0	0	0	0	0	9	14	14	0	0	0	0	0	0	0	0	4	13	18	17	0	0	0	0	0	0	0	0	0	0	0	0	55	58	57	17
ASV672	0	42	22	0	0	0	0	0	0	0	0	0	0	0	0	0	0	0	0	0	0	0	0	0	0	0	0	0	0	0	0	13	0	0	0	0	42	62	70	0	0	21	0	0	0	0	0	0	18
ASV673	0	0	0	0	0	0	0	0	0	0	0	0	0	0	0	0	0	0	0	0	0	0	0	0	0	0	0	0	0	0	0	0	0	0	0	0	36	51	55	16	24	31	36	41	30	0	0	0	0
ASV674	22	20	16	17	16	0	58	79	68	0	0	0	0	0	0	0	0	0	0	0	0	0	0	0	0	0	14	0	0	0	0	0	0	0	0	0	0	0	15	0	0	0	0	0	0	0	0	0	0
ASV675	5	8	4	6	0	0	0	0	0	5	0	14	16	36	16	0	0	0	10	11	18	0	0	0	0	0	0	0	6	0	15	21	13	0	0	0	0	0	0	0	0	0	0	0	0	26	47	48	0
ASV676	0	0	10	0	0	0	0	0	0	0	0	0	0	0	0	0	0	0	0	0	0	0	0	0	0	0	0	0	0	0	43	15	22	0	0	0	0	0	0	0	0	0	0	0	0	0	11	8	69
ASV677	0	0	0	0	0	0	0	0	0	0	0	0	0	0	0	0	0	0	0	0	0	0	0	0	0	0	0	0	0	0	37	31	38	0	0	0	0	0	0	0	0	0	0	0	0	61	73	72	0
ASV678	0	0	0	0	0	0	85	48	71	0	0	0	0	0	0	29	48	32	0	0	0	0	0	0	0	0	0	0	0	0	0	0	0	0	0	0	0	0	0	0	0	0	0	0	0	0	0	0	0
ASV679	0	0	0	0	0	0	13	16	0	0	0	0	0	0	0	30	8	7	0	0	0	0	0	0	0	0	0	0	0	0	0	0	0	0	0	0	17	11	16	0	13	0	79	70	44	0	0	0	0
ASV680	0	0	0	0	0	0	0	0	0	0	0	0	0	22	0	0	0	0	0	0	0	0	0	0	0	0	0	0	0	0	0	0	0	0	0	0	0	0	0	0	0	0	0	0	0	0	0	0	0
ASV681	35	43	24	5	0	0	0	0	0	0	7	8	0	0	0	0	0	0	43	29	20	0	0	0	0	0	0	0	0	0	18	10	6	0	0	0	0	0	0	0	0	0	0	0	0	21	25	13	0
ASV682	0	0	0	0	0	0	0	0	0	0	0	0	0	0	0	0	39	0	0	0	0	0	0	0	0	0	0	0	0	0	0	0	0	0	0	0	0	0	0	77	46	46	0	53	62	0	0	0	0
ASV683	0	0	0	0	0	0	0	0	30	0	0	0	0	0	0	0	0	0	0	0	0	5	0	0	0	0	0	0	0	0	0	14	27	23	26	12	0	0	0	0	0	0	0	0	0	47	46	42	18
ASV684	0	0	0	0	0	0	0	0	0	0	0	0	0	0	0	0	0	0	0	0	0	0	0	0	0	0	0	0	0	0	0	0	0	0	0	0	0	0	0	0	0	0	0	0	0	0	0	0	6
ASV685	0	0	0	20	0	0	0	0	0	0	0	0	33	41	44	0	0	15	0	0	0	0	0	0	0	0	17	0	0	0	0	0	0	22	0	21	0	0	0	0	39	48	0	0	21	0	0	0	0
ASV686	0	0	0	0	0	0	0	0	0	74	62	31	0	0	0	0	0	0	0	0	0	0	0	0	0	0	0	37	67	50	0	0	0	0	0	0	0	0	0	0	0	0	0	0	0	0	0	0	0
ASV687	0	0	0	0	0	0	0	0	0	0	0	0	0	0	0	0	0	0	0	0	12	0	0	0	0	0	0	19	24	14	0	0	0	0	0	0	26	31	27	37	37	34	5	0	0	21	21	13	0
ASV688	0	0	0	0	0	0	0	0	0	0	0	0	0	0	0	0	0	0	0	0	0	0	0	0	0	0	0	0	0	0	0	0	0	0	0	12	0	0	0	0	0	0	0	0	0	7	0	0	0
ASV689	0	0	0	0	0	0	0	0	0	0	0	0	33	41	24	23	18	12	0	0	0	0	0	0	0	0	0	5	0	0	0	0	0	52	68	44	0	0	0	0	0	0	0	0	0	0	0	0	0
ASV690	22	22	16	0	0	0	0	0	0	0	0	0	7	0	0	0	0	0	5	0	0	0	0	0	0	0	0	0	0	0	0	0	0	0	2	0	0	0	0	0	0	0	0	0	0	0	0	0	0
ASV691	0	14	16	0	7	0	16	30	50	0	0	0	0	9	0	0	22	0	0	0	0	0	0	0	38	23	25	0	0	0	8	0	0	0	14	0	0	0	0	0	0	0	0	0	0	0	0	0	0
ASV692	30	36	10	0	6	5	9	0	6	0	0	14	3	5	6	8	9	4	8	0	7	4	0	8	0	0	0	0	0	0	33	8	0	0	3	3	12	8	10	0	0	2	0	0	0	0	15	4	13
ASV693	0	0	0	0	0	0	0	0	0	0	0	0	0	0	0	0	0	0	0	0	0	0	0	0	0	0	0	0	0	0	0	0	0	0	0	0	0	0	0	0	0	0	0	0	0	0	0	0	0
ASV694	0	5	5	0	0	0	0	0	0	14	16	31	0	0	3	0	0	0	0	3	0	0	0	0	0	0	0	0	0	0	24	14	20	0	0	0	0	0	0	0	0	0	0	0	0	30	41	31	22
ASV695	0	0	0	0	0	0	65	56	62	0	0	0	0	0	0	33	46	55	0	0	0	0	0	0	0	0	0	0	0	0	0	0	0	0	0	0	0	0	0	0	0	0	0	0	0	0	0	0	0
ASV696	0	0	0	0	0	0	62	66	68	0	0	0	0	0	0	38	40	43	0	0	0	0	0	0	0	0	0	0	0	0	0	0	0	0	0	0	0	0	0	0	0	0	0	0	0	0	0	0	0
ASV697	0	0	0	0	0	0	0	0	0	0	0	0	0	0	0	94	127	96	0	0	0	0	0	0	0	0	0	0	0	0	0	0	0	0	0	0	0	0	0	0	0	0	0	0	0	0	0	0	0
ASV698	0	0	0	0	0	0	0	0	0	0	0	0	0	0	0	0	0	0	0	0	0	0	0	0	0	0	0	0	0	0	0	0	0	0	0	0	0	0	0	0	0	0	0	0	0	0	0	0	0
ASV699	0	0	0	0	0	0	0	0	0	0	7	0	0	0	5	0	4	9	0	0	0	0	0	0	0	0	0	0	0	0	26	20	21	0	6	7	0	0	0	0	0	0	0	0	0	13	25	34	43
ASV700	15	14	9	0	0	0	0	0	0	0	4	2	0	0	0	0	0	0	5	25	25	5	5	0	0	0	0	0	3	5	18	21	14	0	0	0	0	3	0	0	0	0	0	0	0	12	14	14	27
ASV701	0	2	0	0	0	0	0	0	0	4	0	3	0	0	0	0	0	0	0	0	0	0	0	0	0	0	0	0	0	2	25	31	17	0	0	0	0	0	0	0	0	0	0	0	0	26	27	20	38
ASV702	0	0	0	0	8	14	14	7	10	0	0	0	0	0	0	0	0	0	0	0	0	14	22	22	26	12	19	0	0	0	0	16	15	0	0	0	0	0	0	0	0	0	0	0	0	0	0	0	32
ASV703	0	0	0	0	0	0	0	0	0	0	0	0	24	31	39	0	0	44	0	0	0	0	0	0	0	0	0	0	0	0	0	0	0	0	0	0	0	0	0	38	47	40	0	52	0	0	0	0	0
ASV704	45	68	50	0	0	0	0	0	0	9	11	0	0	7	12	0	0	0	12	6	11	0	0	0	0	0	0	0	0	0	12	0	0	0	0	0	19	20	20	0	0	0	0	0	0	0	0	0	0
ASV705	31	31	23	0	0	0	22	34	22	33	42	34	0	0	0	0	23	0	0	0	0	0	0	0	0	0	0	0	0	0	0	0	0	0	0	0	0	18	0	0	0	0	0	0	0	0	0	0	0
ASV706	0	2	0	0	0	0	0	0	0	14	5	6	33	33	24	0	0	0	0	0	0	0	0	0	0	0	0	0	0	0	82	63	51	0	0	0	0	0	0	0	0	0	0	0	0	0	0	0	0
ASV707	0	0	0	0	0	0	0	3	0	0	0	0	0	0	0	5	9	6	0	0	0	0	0	0	0	0	0	0	0	0	0	0	0	0	0	0	0	0	0	81	82	74	16	19	18	0	0	0	0
ASV708	0	0	0	0	0	0	18	16	15	0	0	0	0	0	8	75	70	54	0	0	0	0	0	0	9	0	0	0	0	0	5	0	0	12	5	12	0	0	0	0	0	0	0	0	0	0	0	0	0
ASV709	21	17	25	0	0	0	0	0	0	7	5	7	0	0	0	13	7	11	11	15	11	0	0	0	0	0	0	0	0	0	0	0	9	0	0	0	10	12	9	0	0	0	0	0	0	29	34	46	0
ASV710	12	24	13	0	0	0	10	14	19	7	0	10	0	0	0	6	6	6	9	9	14	0	0	0	4	3	0	4	5	0	0	0	0	8	11	8	4	0	0	0	0	0	0	0	0	7	0	0	5
ASV711	0	0	0	0	0	0	0	4	0	0	0	4	0	0	0	41	33	26	0	0	0	0	0	0	0	0	0	0	0	0	7	14	9	33	32	42	0	0	0	17	18	14	7	8	0	0	0	0	0
ASV712	0	0	0	0	0	14	62	56	50	0	0	0	0	0	0	54	72	0	0	0	0	0	0	0	0	0	0	0	0	0	0	0	0	0	0	0	0	0	0	0	0	0	0	0	0	0	0	0	0
ASV713	0	0	0	0	0	0	66	49	62	0	0	0	0	0	0	20	18	14	0	0	0	0	0	0	0	0	0	0	0	0	0	0	0	0	0	0	0	0	0	5	0	0	18	23	15	0	0	0	0
ASV714	0	7	5	0	0	0	3	0	0	0	0	0	0	18	0	0	8	3	3	0	0	5	8	6	0	0	0	0	0	0	39	15	26	0	0	0	0	0	0	0	0	0	0	0	0	9	5	5	23
ASV715	0	0	0	0	7	0	111	94	84	0	0	0	0	0	0	0	0	11	0	0	0	0	0	0	0	0	0	0	0	0	0	0	0	0	0	0	0	0	0	0	0	0	0	0	0	0	0	0	0
ASV716	0	0	0	0	0	0	0	0	0	0	0	0	0	0	0	0	0	0	0	0	0	0	0	0	0	0	0	5	0	0	0	0	0	80	79	83	0	0	0	23	18	19	0	0	0	0	0	0	0
ASV717	0	0	0	0	0	0	0	0	0	4	0	4	0	0	0	0	0	0	0	0	0	0	0	0	0	0	0	0	0	9	0	0	8	54	26	42	0	0	0	0	0	0	0	13	0	7	13	23	14
ASV718	0	0	0	0	0	0	15	20	21	0	0	0	0	9	0	9	9	9	0	0	10	0	4	5	12	7	11	0	0	0	13	7	14	8	6	0	0	0	0	0	0	0	0	0	9	20	12	19	11
ASV719	0	0	0	0	0	0	0	0	0	0	0	0	0	0	0	18	0	0	0	0	0	0	0	0	0	18	12	0	0	0	20	24	25	38	56	67	0	0	21	0	0	0	0	0	0	0	0	0	0
ASV720	0	0	0	0	0	0	0	0	0	0	0	0	0	0	0	0	0	0	0	0	0	0	0	0	0	0	0	0	0	0	0	0	0	0	0	0	0	0	0	0	0	0	0	0	0	0	0	0	0
ASV721	0	12	0	0	0	0	0	0	0	0	0	0	17	16	11	24	37	23	0	4	0	0	0	0	0	0	0	0	0	0	51	16	24	0	0	0	4	0	0	0	0	0	0	0	0	0	0	0	4
ASV722	20	14	0	0	0	0	0	0	0	0	0	0	0	0	0	0	0	0	0	0	19	0	0	0	0	0	0	0	0	0	0	0	0	0	0	0	91	71	84	0	0	0	0	0	0	0	0	0	0
ASV723	17	9	10	0	0	0	0	9	0	0	0	0	0	0	0	0	0	0	0	10	0	0	0	0	12	10	0	0	0	0	25	30	26	0	13	13	0	0	0	0	0	0	0	0	0	0	17	14	24
ASV724	0	0	0	0	0	0	0	0	0	0	0	0	0	0	0	10	0	10	0	0	0	8	11	8	9	0	10	0	0	0	24	24	15	25	29	38	0	0	0	0	0	0	0	0	0	8	9	0	13
ASV725	15	11	15	0	20	0	0	0	0	0	0	0	0	0	0	0	0	0	43	72	67	0	0	0	0	0	0	0	0	0	0	0	0	0	0	0	0	0	0	0	26	29	0	0	0	0	0	0	0
ASV726	31	38	14	10	14	17	0	0	0	0	0	0	0	0	0	0	0	0	21	8	12	32	33	44	0	0	0	0	2	0	0	0	0	0	0	0	0	0	0	0	0	0	0	0	0	0	0	0	0
ASV727	9	4	5	0	0	0	0	0	0	0	0	0	0	0	0	0	0	0	0	4	0	0	0	0	0	0	0	0	0	0	20	20	16	0	0	0	0	0	0	0	0	0	0	0	0	7	7	0	54
ASV728	0	0	0	0	0	0	0	0	0	0	0	0	0	0	0	0	0	0	0	18	16	65	77	77	0	0	0	0	0	0	12	9	0	0	0	0	0	0	0	0	0	0	0	0	0	0	0	0	0
ASV729	0	0	0	0	0	0	0	0	0	0	0	0	0	0	0	0	0	0	0	0	0	0	0	0	0	0	0	0	0	0	0	9	0	0	0	0	0	0	0	0	0	0	0	0	0	106	71	94	5
ASV730	39	0	37	0	0	0	0	3	0	16	13	15	30	25	17	13	4	13	5	0	0	0	0	0	0	0	0	0	0	0	16	21	0	9	0	10	0	0	0	0	0	0	0	0	0	0	0	5	0
ASV731	0	0	0	0	0	0	0	0	0	0	0	0	0	0	0	0	0	0	0	0	0	0	0	0	0	0	0	0	0	0	0	0	0	0	0	0	98	82	115	0	0	0	0	0	0	0	0	0	0
ASV732	28	17	35	14	15	13	46	39	31	0	0	0	0	0	0	9	10	0	0	0	0	0	0	0	15	15	7	0	0	0	0	0	0	0	0	0	0	0	0	0	0	0	0	0	0	0	0	0	0
ASV733	0	0	0	0	0	0	0	0	0	0	0	0	0	0	0	0	0	0	0	0	0	0	0	0	0	9	7	0	0	0	0	0	0	0	0	0	61	76	72	0	0	0	0	0	0	15	0	16	0
ASV734	0	0	0	0	0	0	30	30	32	0	0	0	0	0	0	55	50	56	0	0	0	0	0	0	0	0	0	0	0	0	0	0	0	0	0	0	40	0	0	0	0	0	0	0	0	0	0	0	0
ASV735	0	0	0	0	0	0	0	0	0	0	0	0	0	0	0	99	99	95	0	0	0	0	0	0	0	0	0	0	0	0	0	0	0	0	0	0	0	0	0	0	0	0	0	0	0	0	0	0	0
ASV736	11	0	12	0	0	0	0	0	0	11	9	16	6	14	9	0	0	8	3	11	8	0	0	0	0	0	0	28	21	21	0	6	0	0	0	0	11	0	18	0	0	0	0	0	0	23	26	20	0
ASV737	0	0	0	0	0	0	54	57	55	0	0	0	0	0	0	0	0	13	0	0	0	0	0	0	32	23	16	0	0	0	0	0	0	13	0	7	0	0	0	0	0	0	15	0	7	0	0	0	0
ASV738	0	11	0	0	0	0	0	0	0	0	0	0	0	0	0	0	11	0	0	0	0	0	8	0	0	0	0	0	0	0	32	15	0	0	17	0	0	21	13	0	9	9	0	0	0	0	0	0	40
ASV739	0	0	0	0	0	0	0	0	0	0	0	0	0	0	0	0	19	0	0	0	0	0	0	0	44	27	36	0	0	0	0	0	0	49	53	63	0	0	0	0	0	0	0	0	0	0	0	0	0
ASV740	0	0	0	0	0	0	0	0	0	0	0	0	0	0	0	0	0	0	36	20	20	0	0	0	0	0	0	4	0	0	0	0	0	0	0	0	0	0	0	0	0	0	0	0	0	51	75	58	0
ASV741	25	28	17	0	0	0	0	0	0	0	0	0	0	0	0	0	0	0	6	0	0	0	0	0	0	0	0	0	0	0	59	21	32	0	0	0	0	0	0	0	0	0	0	0	0	0	0	6	26
ASV742	0	12	14	0	0	0	0	0	0	0	0	0	0	0	0	0	0	0	0	28	8	12	7	9	0	0	0	0	0	0	59	43	49	0	0	0	0	0	0	0	0	0	0	0	0	0	0	0	19
ASV743	0	0	0	0	0	0	0	0	0	0	0	0	17	0	9	74	54	87	0	0	0	0	0	0	0	0	0	0	0	0	0	22	15	0	11	0	0	0	0	0	0	0	0	0	0	0	0	0	0
ASV744	0	0	0	0	0	0	0	0	0	0	0	0	0	0	0	0	0	0	0	0	0	0	0	0	0	0	0	0	0	0	0	0	0	0	0	0	0	0	0	0	0	0	0	0	0	0	0	0	0
ASV745	0	0	0	67	50	46	38	31	29	0	0	0	0	0	18	0	0	9	0	0	0	0	0	0	0	0	0	0	0	0	0	0	0	0	0	0	0	0	0	0	0	0	0	0	0	0	0	0	0
ASV746	0	0	0	0	0	0	0	0	0	0	0	0	0	3	8	0	0	0	0	0	0	0	0	0	0	0	0	0	0	0	48	37	35	0	0	0	0	0	0	0	0	0	0	0	0	8	11	9	28
ASV747	0	0	0	0	0	0	0	0	0	0	0	0	0	0	0	0	0	0	0	0	0	0	0	0	0	0	0	0	0	0	0	0	0	0	0	0	0	0	0	0	0	0	0	0	0	0	0	0	0
ASV748	0	0	0	0	0	0	11	3	6	13	5	7	0	0	0	0	0	0	0	0	0	0	0	0	4	5	0	6	3	0	4	14	9	0	0	0	0	0	0	0	0	0	0	0	0	22	24	42	28
ASV749	0	0	0	0	0	0	0	0	0	23	19	38	0	0	0	0	0	0	0	0	0	0	0	0	0	0	0	0	0	0	0	0	0	0	0	0	0	0	0	0	0	0	0	0	0	0	0	0	0
ASV750	0	0	0	0	0	0	0	0	0	0	0	0	0	0	0	0	0	0	0	37	36	0	0	0	0	0	0	0	0	0	0	0	0	0	0	0	0	0	0	0	0	0	0	0	0	72	71	55	10
ASV751	0	0	0	0	0	0	0	0	0	0	0	0	0	0	0	0	0	0	0	0	0	0	0	0	0	0	0	0	0	0	35	33	33	0	0	0	0	0	0	0	0	0	0	0	0	0	0	0	52
ASV752	0	0	0	0	0	0	0	0	0	0	0	0	0	0	0	0	0	0	0	0	0	0	0	0	62	62	53	0	0	0	0	0	0	38	41	30	0	0	0	0	0	0	0	0	0	0	0	0	0
ASV753	12	13	17	0	0	0	32	27	35	8	0	0	14	0	12	16	17	0	0	0	0	0	0	0	14	18	19	0	0	0	0	0	0	17	6	0	0	0	0	0	0	0	0	7	0	0	0	0	0
ASV754	0	4	10	6	6	0	0	0	0	0	0	0	0	0	0	5	0	0	0	0	0	14	0	0	9	0	12	0	0	0	16	24	22	39	35	45	0	0	0	0	0	0	0	0	0	0	0	0	0
ASV755	13	18	20	0	0	0	0	0	0	7	7	20	0	0	0	0	0	0	5	4	3	0	0	0	0	0	0	0	0	0	11	7	9	0	0	0	0	0	0	0	0	0	0	0	0	44	65	50	0
ASV756	0	0	0	0	0	0	0	0	0	117	64	42	0	0	0	0	0	0	0	0	0	0	0	0	0	0	0	0	0	0	0	0	0	0	0	0	0	0	0	0	0	0	0	0	0	34	0	26	0
ASV757	0	0	0	0	0	0	0	0	0	0	0	0	0	0	0	0	0	0	0	0	0	0	0	0	0	0	0	0	0	0	0	0	0	0	0	0	0	0	0	0	0	0	0	0	0	0	0	0	0
ASV758	0	0	0	0	0	0	0	0	0	0	0	0	0	0	0	0	0	0	0	0	0	0	0	0	0	0	0	0	0	0	0	0	0	0	0	0	0	0	0	0	0	0	0	0	0	0	0	0	0
ASV759	0	0	0	0	0	0	0	0	0	39	26	28	0	0	0	0	0	0	0	0	0	0	0	0	0	0	0	0	0	0	0	0	0	0	0	0	0	0	0	0	0	0	0	0	0	0	32	0	0
ASV760	0	0	0	0	0	0	0	0	0	0	0	0	0	0	0	0	0	0	0	0	0	0	0	0	0	0	0	0	0	0	0	0	0	0	0	0	0	0	0	0	0	0	0	0	0	50	64	57	32
ASV761	0	0	0	0	0	0	63	65	70	0	0	0	0	5	9	10	16	11	0	0	0	0	0	0	0	0	0	0	0	0	0	0	0	0	0	0	0	0	0	0	0	7	14	0	7	0	0	0	0
ASV762	0	0	0	0	0	0	0	0	0	0	0	0	0	0	0	0	0	0	0	0	0	0	0	0	0	0	0	0	7	0	0	0	0	37	40	44	0	0	0	43	46	60	0	0	0	0	0	0	0
ASV763	0	81	86	0	0	0	0	0	0	0	0	0	0	0	0	0	109	0	0	0	0	0	0	0	0	0	0	0	0	0	0	0	0	0	0	0	0	0	0	0	0	0	0	0	0	0	0	0	0
ASV764	0	13	0	10	7	0	24	25	14	0	9	0	15	16	17	0	0	0	0	0	0	0	0	0	0	0	0	0	0	0	0	0	0	0	0	0	0	12	22	13	21	18	19	21	0	0	0	0	0
ASV765	0	0	0	16	13	8	55	73	57	0	0	0	0	0	0	0	0	6	0	0	0	0	0	0	23	12	9	0	0	0	0	0	4	0	0	0	0	0	0	0	0	0	0	0	0	0	0	0	0
ASV766	0	0	0	0	0	0	0	0	0	0	0	0	0	0	0	0	0	0	0	0	0	0	0	0	0	0	0	0	0	0	0	0	0	0	0	0	0	0	0	0	0	9	95	93	75	0	0	0	0
ASV767	18	22	18	5	6	0	16	24	33	0	0	0	0	0	0	0	0	0	7	11	7	7	11	9	27	26	28	0	0	0	0	0	0	0	0	0	0	0	0	0	0	0	0	0	0	0	0	0	0
ASV768	0	0	0	0	0	0	16	15	19	0	0	0	0	0	0	27	35	19	0	0	0	0	0	0	10	7	4	0	0	0	0	0	0	18	9	19	0	0	0	30	17	29	0	0	0	0	0	0	0
ASV769	0	0	0	0	0	0	0	0	0	0	0	0	0	0	0	14	9	9	0	0	0	0	0	0	0	0	0	0	0	0	0	0	0	0	0	0	76	67	70	0	0	0	0	29	0	0	0	0	0
ASV770	0	0	0	0	0	0	0	0	0	0	0	0	0	0	0	0	0	0	0	0	0	0	0	0	0	0	0	0	0	0	25	48	22	0	0	0	0	0	0	0	0	0	0	0	0	0	0	0	48
ASV771	19	10	15	0	0	0	0	0	0	0	0	0	0	0	0	0	0	0	38	36	33	0	0	0	0	0	0	0	0	0	0	0	0	0	0	0	0	0	0	0	0	0	0	0	0	36	19	29	12
ASV772	0	0	0	0	0	0	0	3	0	0	0	0	0	8	0	7	0	0	0	0	0	0	0	0	0	0	0	0	0	0	0	0	0	37	39	30	0	0	0	3	0	0	10	12	15	0	0	0	0
ASV773	19	35	8	0	0	0	0	0	6	8	0	16	0	7	9	7	0	0	8	9	6	0	0	0	10	7	19	0	2	0	0	0	3	10	8	8	0	0	0	0	0	0	0	0	0	5	13	16	7
ASV774	0	0	0	6	0	3	12	0	16	0	0	0	0	0	0	6	0	11	0	0	0	0	0	5	0	0	0	0	0	0	9	12	21	12	0	5	12	14	8	0	0	0	0	0	0	21	14	21	13
ASV775	0	0	0	0	0	0	0	0	0	0	0	0	0	0	0	0	0	0	0	0	0	0	3	0	0	0	0	0	0	0	25	26	40	0	0	0	0	0	0	0	0	0	0	0	0	0	0	0	56
ASV776	18	13	19	0	0	0	0	0	0	15	0	10	0	0	0	0	0	0	0	12	18	0	5	12	0	0	0	0	0	0	0	0	15	0	0	0	14	14	17	0	0	0	0	0	0	21	21	13	14
ASV777	13	0	12	0	0	0	0	0	0	0	0	0	0	0	0	0	0	0	0	0	0	0	0	0	0	0	0	0	15	13	0	17	21	0	0	0	0	0	0	0	0	0	0	0	0	54	57	68	0
ASV778	0	0	0	0	0	0	24	16	24	0	0	0	0	0	0	63	86	57	0	0	0	0	0	0	0	0	0	0	0	0	0	0	0	0	0	0	0	0	0	0	0	0	0	0	0	0	0	0	0
ASV779	0	0	0	0	0	0	0	0	0	0	0	0	0	0	0	0	0	0	0	0	0	8	8	7	0	0	0	0	0	0	79	74	81	6	0	0	0	0	0	0	0	0	0	0	0	0	0	0	0
ASV780	0	0	0	0	0	0	0	0	0	0	0	0	0	0	0	0	0	0	0	0	0	0	0	0	0	0	0	0	0	0	5	164	100	0	0	0	0	0	0	0	0	0	0	0	0	0	0	0	0
ASV781	20	17	22	18	9	9	0	0	0	0	0	0	0	0	0	0	0	0	11	24	32	21	19	17	17	19	13	0	0	0	0	0	0	0	0	0	0	0	0	0	0	0	0	0	0	0	0	0	0
ASV782	0	0	0	20	0	0	10	12	0	0	0	0	0	0	0	10	13	8	0	0	0	14	17	0	0	0	0	0	0	0	24	38	43	0	0	14	0	0	0	0	0	0	0	0	0	0	0	0	0
ASV783	11	13	24	0	0	0	0	0	0	0	0	0	0	0	0	20	10	0	0	8	0	0	6	0	0	0	0	0	0	0	23	37	41	0	13	0	0	0	0	14	15	0	0	0	0	11	7	7	0
ASV784	2	0	2	0	0	0	0	0	5	9	15	0	0	0	0	10	8	10	0	0	0	0	0	0	0	0	0	0	0	0	0	0	0	4	15	10	0	13	14	0	0	0	37	50	30	0	0	0	0
ASV785	0	0	0	0	0	0	59	51	58	0	0	0	0	0	0	0	0	31	0	0	0	0	0	0	0	0	0	0	0	0	0	0	0	0	0	0	23	22	22	0	0	0	0	0	0	0	0	0	0
ASV786	0	0	0	0	0	0	0	0	0	0	0	0	0	0	0	0	0	6	0	0	0	0	0	0	0	0	0	0	0	0	0	0	0	26	28	0	0	0	0	42	52	41	29	22	19	0	0	0	0
ASV787	0	0	0	0	0	0	0	0	0	0	0	0	0	0	0	0	0	0	0	0	0	0	0	0	0	0	0	0	0	0	64	45	67	0	0	0	0	0	0	0	0	0	0	0	0	0	0	0	0
ASV788	0	0	0	0	0	0	0	0	0	0	0	0	0	0	0	0	0	0	0	0	0	0	0	0	0	0	0	0	0	0	0	0	0	0	0	0	0	0	0	0	0	0	0	0	0	0	0	0	0
ASV789	0	13	7	0	0	0	0	0	0	0	0	0	0	0	0	0	0	0	22	29	22	0	6	0	0	0	0	0	15	0	22	16	18	0	0	0	0	0	0	0	0	0	0	0	0	18	0	16	0
ASV790	0	5	0	0	5	0	0	0	0	6	4	0	0	0	0	0	0	0	0	0	0	0	0	0	0	0	0	0	0	0	0	0	0	0	0	0	22	15	16	26	20	28	51	33	33	0	0	0	0
ASV791	0	0	0	0	0	0	0	0	0	0	0	0	0	0	0	0	0	0	0	0	0	0	0	0	0	0	0	0	0	0	0	0	0	0	0	0	0	0	0	0	0	0	0	0	0	0	0	0	0
ASV792	0	0	0	0	0	0	0	0	0	0	0	0	0	0	0	0	0	4	0	0	0	0	0	0	0	0	0	0	0	0	0	0	0	0	0	0	0	0	0	0	0	0	0	0	0	0	0	0	0
ASV793	0	0	0	0	0	0	0	0	0	0	0	0	0	0	0	0	0	0	0	0	0	0	0	0	0	0	0	0	0	0	0	0	0	0	0	0	84	89	89	0	0	0	0	0	0	0	0	0	0
ASV794	0	0	0	0	0	0	0	0	0	0	0	0	61	58	32	0	0	3	0	0	0	0	0	0	0	0	0	0	0	0	0	0	0	42	29	36	0	0	0	0	0	0	0	0	0	0	0	0	0
ASV795	0	0	0	0	0	0	0	0	0	0	0	0	0	0	0	29	29	28	0	0	0	0	0	0	0	0	0	0	0	0	0	0	0	0	0	0	0	0	0	0	0	0	56	75	44	0	0	0	0
ASV796	31	29	25	0	0	0	0	0	0	5	7	10	0	0	0	0	0	0	0	0	0	0	0	0	0	0	0	0	0	0	19	18	20	0	0	0	0	0	0	0	0	0	0	0	0	5	11	13	18
ASV797	0	0	0	0	0	0	0	0	0	15	0	0	0	0	0	0	0	0	0	0	0	0	0	0	0	0	0	0	0	9	0	0	0	0	0	0	0	0	0	0	0	0	0	0	0	69	88	79	0
ASV798	0	0	0	0	0	0	0	0	0	0	0	0	0	0	0	0	0	0	0	0	0	0	8	0	0	0	0	0	0	0	0	0	0	0	0	0	11	33	31	0	0	0	0	0	0	0	26	0	63
ASV799	0	0	0	0	0	0	0	0	0	0	0	0	0	0	0	0	0	0	0	0	0	0	0	0	0	0	0	0	5	0	0	0	0	93	77	85	0	0	0	0	0	0	0	0	0	0	0	0	0
ASV800	11	19	10	0	0	0	0	0	0	4	8	6	22	27	37	7	0	7	0	0	2	0	0	0	0	0	0	0	0	0	10	5	4	4	4	2	0	0	0	0	0	0	0	0	0	13	22	7	15
ASV801	0	0	0	0	0	0	0	0	0	0	0	0	0	0	0	6	5	6	0	0	0	0	0	0	0	0	0	0	0	0	0	0	0	0	0	12	0	0	0	0	0	0	0	0	0	0	0	0	0
ASV802	6	14	13	53	34	32	12	12	7	0	0	0	0	0	0	0	0	0	0	0	5	20	21	23	6	0	0	0	0	0	0	0	0	0	0	0	0	0	0	0	0	0	0	0	0	0	0	0	0
ASV803	0	0	0	12	0	0	26	28	20	0	0	0	0	0	0	0	0	0	0	0	0	0	0	0	0	0	0	0	0	0	0	0	0	0	0	0	0	0	0	0	0	0	0	0	0	0	0	0	0
ASV804	0	0	0	0	0	0	0	0	4	23	31	12	0	0	0	0	7	9	0	0	0	0	0	0	0	0	0	0	0	0	0	0	0	3	6	0	33	43	44	7	0	0	18	7	11	0	0	0	0
ASV805	67	70	56	0	0	0	0	0	0	0	0	0	0	0	0	0	0	0	17	28	19	0	0	0	0	0	0	0	0	0	0	0	0	0	0	0	0	0	0	0	0	0	0	0	0	0	0	0	0
ASV806	0	0	0	0	0	0	0	0	0	0	0	0	0	0	0	0	0	0	0	0	0	0	0	0	0	0	0	0	0	0	0	0	0	0	0	0	0	0	0	30	26	0	62	66	73	0	0	0	0
ASV807	0	0	0	0	0	0	0	0	0	0	0	6	0	0	0	0	0	0	0	0	0	0	0	0	0	0	0	0	0	0	0	0	0	0	0	0	0	0	0	0	0	0	0	0	0	81	80	89	0
ASV808	0	0	0	0	0	0	44	36	37	0	0	0	0	0	0	18	25	13	0	0	0	0	0	0	12	11	11	0	0	0	0	0	0	19	19	10	0	0	0	0	0	0	0	0	0	0	0	0	0
ASV809	11	15	20	0	0	0	0	0	0	19	31	24	0	0	0	0	0	0	0	0	0	0	0	0	0	0	0	0	0	0	0	0	0	0	0	0	0	0	0	0	0	0	0	0	0	34	28	41	0
ASV810	0	0	0	0	0	0	0	0	0	0	0	0	0	0	0	0	7	11	0	0	0	0	0	0	0	0	0	0	6	0	5	0	2	4	0	0	0	0	0	0	0	0	0	0	0	0	0	0	0
ASV811	6	0	0	4	4	6	0	0	0	0	0	0	9	5	5	0	0	0	12	32	17	0	0	3	0	0	0	0	0	0	10	12	16	0	0	0	0	0	0	0	0	0	0	0	0	18	18	12	14
ASV812	0	4	0	0	0	0	0	0	0	0	0	0	0	0	0	0	0	0	20	14	9	5	0	3	0	0	0	0	0	0	90	35	51	0	0	0	0	0	0	0	0	0	0	0	0	0	6	0	7
ASV813	0	0	0	0	0	0	0	0	0	0	0	0	0	0	0	0	0	0	0	0	0	0	0	0	0	0	0	32	57	50	0	0	0	45	34	33	0	0	0	0	0	0	0	0	0	0	0	0	0
ASV814	0	16	21	0	0	0	0	0	0	0	0	0	0	0	0	0	0	0	0	0	0	4	0	5	0	0	0	0	0	0	32	24	21	0	0	0	0	0	0	0	0	0	0	0	0	0	0	0	30
ASV815	0	0	0	0	0	0	0	0	0	0	0	0	0	0	0	0	0	0	0	0	0	0	0	0	0	0	0	0	0	0	13	21	21	0	0	0	0	0	0	0	0	0	0	0	0	0	0	0	50
ASV816	0	0	0	0	0	0	0	0	0	0	0	0	0	0	0	0	0	0	0	0	0	0	0	0	0	0	0	0	0	0	0	0	0	0	0	0	0	0	0	0	0	0	0	0	0	0	0	0	0
ASV817	0	0	0	0	0	0	0	0	0	0	0	0	0	0	0	0	0	0	0	0	17	0	0	0	0	0	0	0	0	0	38	0	33	0	0	0	0	0	0	0	0	0	0	0	0	17	0	25	65
ASV818	0	0	0	0	0	0	0	0	0	0	0	0	0	0	0	0	0	0	0	0	0	0	0	0	0	0	0	0	0	0	0	0	0	0	0	0	0	0	0	0	0	0	0	0	0	0	0	0	0
ASV819	80	75	92	0	0	0	0	0	0	0	0	0	0	0	0	0	0	0	0	0	0	0	0	0	0	0	0	0	0	0	0	0	0	0	0	0	0	0	0	0	0	0	0	0	0	0	0	0	0
ASV820	17	28	14	0	0	0	8	0	0	0	0	7	21	18	27	15	14	16	0	0	0	0	0	0	0	0	0	0	0	0	0	5	0	0	0	0	7	0	0	0	0	0	0	0	0	0	0	0	0
ASV821	0	0	0	15	14	10	9	8	0	0	0	0	14	13	18	49	53	27	0	0	0	0	0	0	0	0	0	0	0	0	0	0	0	0	0	0	0	0	0	0	8	9	0	0	0	0	0	0	0
ASV822	0	0	0	0	0	0	0	0	0	0	0	0	41	32	41	16	10	16	0	0	0	0	0	0	0	0	0	0	0	0	8	0	0	13	11	20	0	0	0	16	0	19	0	0	0	0	0	0	0
ASV823	0	0	0	0	0	0	0	0	0	0	0	0	0	0	0	0	0	0	0	0	0	0	0	0	28	20	12	0	0	0	0	0	0	57	67	63	0	0	0	0	0	0	0	0	0	0	0	0	0
ASV824	0	0	0	0	0	0	0	0	0	0	0	0	0	0	0	0	0	0	0	0	0	0	0	0	0	0	0	0	0	0	0	0	0	0	0	0	0	0	0	0	0	0	0	0	0	0	0	0	0
ASV825	0	0	0	0	0	0	0	0	0	0	0	0	34	0	0	0	0	0	0	0	0	0	0	0	0	0	0	0	0	0	0	22	0	0	0	0	38	42	0	0	0	0	0	0	0	0	0	0	32
ASV826	0	0	0	0	0	0	0	0	0	0	0	0	11	3	0	0	0	0	0	0	0	0	0	0	0	0	0	15	27	37	0	0	0	7	14	0	0	0	0	16	27	21	0	0	0	0	0	0	0
ASV827	0	0	0	0	0	0	0	0	0	0	0	0	0	0	0	0	0	0	0	0	0	0	0	0	0	0	0	0	0	0	0	0	0	0	0	0	0	0	0	0	0	0	0	0	0	0	0	0	0
ASV828	0	0	0	0	0	0	0	0	0	0	0	0	0	0	0	0	0	0	0	0	0	0	0	0	0	0	0	0	0	0	0	0	0	0	0	0	0	0	0	0	0	0	86	77	82	0	0	0	0
ASV829	14	38	19	0	0	0	6	0	4	5	4	6	11	10	8	5	5	6	0	0	0	0	0	0	0	0	0	0	0	0	20	12	13	0	0	0	0	0	0	0	0	0	0	0	0	12	7	11	0
ASV830	0	0	0	0	0	0	0	0	0	0	0	0	0	0	0	0	0	0	0	0	0	51	52	53	24	24	22	0	0	0	0	0	0	0	0	4	0	0	0	0	0	0	0	0	0	0	0	0	0
ASV831	0	0	0	0	0	0	0	0	0	0	0	0	0	0	0	0	0	0	0	0	0	0	0	0	0	0	0	0	0	0	0	0	0	0	0	0	0	0	0	0	0	0	78	88	78	0	0	0	0
ASV832	0	4	0	0	0	0	0	0	3	0	0	0	0	0	11	11	15	15	0	0	0	5	3	9	0	0	0	0	0	0	61	26	35	3	3	5	0	0	0	0	0	0	0	0	0	0	0	0	13
ASV833	4	0	0	0	0	0	78	70	76	0	0	0	0	0	0	5	0	9	0	0	0	0	0	0	0	0	0	0	0	0	0	0	0	0	0	0	0	0	0	0	0	0	0	0	0	0	0	0	0
ASV834	0	0	0	0	0	0	0	0	0	0	0	0	0	0	0	5	4	0	0	0	0	0	0	0	0	0	0	0	0	0	0	0	0	0	0	0	0	0	4	50	82	72	5	12	8	0	0	0	0
ASV835	0	0	0	0	0	0	0	0	0	0	0	0	0	0	0	0	0	0	0	0	0	0	0	0	0	0	0	37	123	82	0	0	0	0	0	0	0	0	0	0	0	0	0	0	0	0	0	0	0
ASV836	0	0	0	0	0	0	0	0	0	0	0	0	0	0	0	0	0	0	0	0	0	0	0	0	0	0	0	0	0	0	0	0	0	0	0	0	0	0	0	0	0	0	69	85	88	0	0	0	0
ASV837	34	40	42	0	0	0	0	0	0	0	0	6	20	13	16	17	16	19	0	5	0	0	0	0	0	0	0	0	0	0	0	0	0	0	0	0	0	0	0	0	0	0	0	0	0	6	7	0	0
ASV838	10	0	0	0	0	0	0	0	0	0	0	0	0	2	7	3	5	0	0	2	0	0	0	0	0	0	0	0	0	0	8	18	16	0	0	0	0	0	0	0	0	0	0	0	0	0	0	7	45
ASV839	0	0	0	8	7	6	0	0	0	0	0	0	0	0	0	0	0	3	0	0	0	0	0	0	34	24	22	0	0	0	0	0	0	46	46	45	0	0	0	0	0	0	0	0	0	0	0	0	0
ASV840	0	0	0	0	0	0	0	0	0	0	0	0	0	0	0	0	0	0	0	0	0	0	0	0	7	0	0	0	0	0	61	45	45	0	0	0	0	0	0	0	0	0	0	0	0	0	0	0	0
ASV841	0	6	8	0	0	0	0	0	0	0	0	0	0	0	0	0	0	0	0	0	0	0	0	0	0	0	0	0	0	0	32	22	34	0	0	0	0	0	0	0	0	0	0	0	0	12	21	19	29
ASV842	0	0	0	0	0	0	0	0	0	0	0	0	0	0	0	0	0	0	0	0	0	0	0	0	0	0	0	0	0	0	39	31	31	0	0	0	0	0	0	0	0	0	0	0	0	0	0	0	41
ASV843	0	0	0	0	0	0	0	7	0	0	5	6	15	15	0	27	30	21	0	0	0	0	0	0	0	0	0	0	0	0	0	5	0	0	0	0	0	4	0	27	12	23	0	0	0	17	17	8	0
ASV844	0	0	0	0	0	0	0	0	0	0	0	0	0	0	0	0	0	0	0	0	0	0	0	2	0	0	0	0	0	0	70	28	16	0	0	4	0	0	0	0	0	0	0	0	0	0	0	0	34
ASV845	0	0	0	0	0	0	0	0	0	0	0	0	0	0	0	0	0	0	0	0	0	0	0	0	0	0	0	0	0	0	0	0	0	0	0	0	0	0	0	0	0	0	0	0	0	0	0	0	0
ASV846	14	10	17	0	14	0	12	12	16	0	0	0	0	0	0	0	6	0	0	0	0	0	0	0	0	16	0	0	0	0	0	0	0	0	0	14	18	14	15	0	0	0	0	0	0	0	0	0	0
ASV847	7	7	9	13	6	0	45	53	32	0	0	0	0	0	0	0	0	6	0	0	0	0	0	0	12	20	17	0	0	0	0	0	0	0	0	0	3	0	0	0	0	0	0	0	0	0	0	0	0
ASV848	0	0	0	0	0	0	0	0	0	0	0	0	0	0	0	0	0	0	0	0	0	0	0	0	84	79	74	0	0	0	0	0	0	0	0	0	0	0	0	0	0	0	0	0	0	0	0	0	0
ASV849	0	0	0	0	0	0	0	0	0	0	0	0	0	0	0	0	0	0	0	0	0	0	0	0	0	0	0	0	0	0	0	0	0	0	0	0	0	0	0	0	0	0	0	0	0	0	0	0	0
ASV850	12	9	6	26	14	17	12	19	19	0	0	0	0	0	6	8	9	12	0	0	3	0	0	0	0	8	0	0	0	0	0	0	0	0	4	0	0	0	0	0	0	0	0	0	0	0	0	0	18
ASV851	0	4	0	0	0	0	8	0	0	0	0	8	0	0	0	0	0	5	0	0	0	0	0	0	20	21	22	0	0	0	0	0	0	46	18	41	8	16	19	0	0	0	0	0	0	0	0	0	0
ASV852	0	0	0	0	0	0	21	17	24	0	0	0	18	0	22	39	46	30	0	0	0	0	0	0	0	0	0	0	0	0	19	0	0	0	0	0	0	0	0	0	0	0	0	0	0	0	0	0	0
ASV853	0	0	0	0	0	0	0	0	0	0	0	0	0	0	0	0	0	0	0	13	0	0	0	0	0	0	0	0	0	0	0	37	0	0	0	0	0	0	0	0	0	0	0	0	0	0	34	30	30
ASV854	0	28	0	0	0	0	0	0	0	36	30	37	0	0	0	0	0	0	0	0	20	0	0	0	0	0	0	0	0	0	0	0	0	0	0	0	0	0	0	0	0	0	0	0	0	19	45	19	0
ASV855	0	0	0	0	0	0	0	0	0	0	0	0	0	0	0	4	8	0	0	0	0	0	6	0	9	5	4	0	0	0	0	6	11	52	43	50	0	0	0	0	0	0	0	0	0	0	0	0	13
ASV856	0	0	0	0	0	0	15	19	0	0	0	0	0	0	0	9	18	10	0	0	0	0	0	0	0	0	0	0	0	0	0	0	0	55	47	60	0	0	0	0	0	0	0	0	0	0	0	0	0
ASV857	0	0	0	0	0	0	0	0	0	0	0	0	0	0	0	0	0	0	0	0	0	0	0	0	0	0	0	0	0	0	21	40	38	0	0	0	0	0	0	0	0	0	0	0	0	0	0	0	41
ASV858	0	0	0	0	0	0	0	0	0	0	0	0	0	0	0	0	0	0	0	0	0	0	0	0	0	0	0	0	0	0	0	0	0	0	0	0	0	0	0	0	0	0	0	0	0	0	0	0	0
ASV859	0	0	0	0	17	16	31	31	28	0	0	0	0	0	0	29	24	22	0	0	0	0	0	0	0	0	0	0	0	0	0	0	0	0	0	0	0	16	16	0	0	0	0	0	0	0	0	0	0
ASV860	0	6	7	0	0	0	0	0	0	0	0	0	9	0	13	0	4	0	0	0	0	0	0	0	0	0	0	0	0	0	37	30	23	0	0	0	0	0	0	0	0	0	0	0	0	0	0	0	25
ASV861	0	7	0	0	5	0	12	0	15	0	0	0	9	13	12	18	22	9	0	0	0	0	0	0	0	0	0	0	0	0	36	23	16	0	0	0	0	0	0	0	0	0	0	0	0	0	0	0	0
ASV862	8	3	6	0	0	0	5	0	0	0	0	0	10	11	8	8	14	8	0	0	0	0	0	0	6	6	9	0	0	0	0	0	0	29	50	40	0	0	6	0	0	0	0	0	0	0	0	0	0
ASV863	0	0	0	0	0	0	0	0	0	0	0	0	0	0	0	0	0	0	0	9	0	0	0	0	0	0	0	79	58	81	0	0	0	0	0	0	0	0	0	0	0	0	0	0	0	0	0	0	0
ASV864	0	0	0	0	0	0	0	0	0	0	0	0	0	0	0	0	0	0	0	0	0	0	0	0	0	0	0	0	0	0	0	0	0	0	0	0	0	0	0	0	0	0	0	0	0	89	51	82	5
ASV865	0	0	0	0	0	0	0	0	0	0	0	0	0	0	0	0	0	0	0	0	0	0	0	0	0	0	0	0	0	0	0	0	0	0	0	0	0	0	0	0	0	0	0	0	0	0	34	27	65
ASV866	0	0	0	0	0	0	0	0	0	0	0	0	0	0	0	0	0	0	0	0	0	0	0	0	0	0	0	0	0	0	0	0	0	0	0	0	0	0	0	0	0	0	0	0	0	0	0	0	0
ASV867	0	5	5	0	0	0	0	0	0	23	8	21	5	10	6	13	11	13	0	0	0	0	0	0	0	0	0	0	0	0	14	13	16	0	3	6	7	0	8	0	0	0	0	0	0	11	9	14	4
ASV868	0	0	0	0	0	0	0	0	0	0	17	25	0	0	0	0	0	0	0	0	0	0	0	0	0	0	0	0	0	0	0	0	0	0	0	0	26	46	35	0	0	0	0	0	0	21	33	21	0
ASV869	0	0	0	0	0	0	0	0	0	0	0	0	56	47	38	0	0	0	0	0	0	0	0	0	0	0	0	0	0	0	0	0	0	0	0	0	0	0	0	8	16	0	18	21	19	0	0	0	0
ASV870	17	10	20	0	0	0	9	0	0	0	0	0	0	0	0	0	0	0	0	0	4	0	14	0	0	0	14	0	0	0	0	0	9	26	14	16	4	3	0	8	8	10	0	0	0	7	0	7	9
ASV871	0	30	24	0	0	0	0	0	0	0	8	0	0	0	0	0	4	0	14	0	0	8	0	0	0	0	0	0	0	0	39	21	23	0	0	0	0	0	0	0	0	0	0	0	0	0	0	0	0
ASV872	0	11	0	0	0	0	0	0	0	0	0	0	0	0	0	0	0	0	0	0	0	0	0	0	0	0	0	0	0	0	74	28	34	0	0	0	0	0	0	0	0	0	0	0	0	0	0	0	33
ASV873	0	0	0	0	0	0	24	13	20	0	0	0	0	0	0	47	36	33	0	0	0	0	0	0	0	0	0	0	0	0	0	0	0	16	15	18	0	0	0	0	0	0	0	0	0	0	0	0	0
ASV874	0	0	0	0	0	0	0	0	0	0	5	9	0	0	0	0	0	0	0	0	0	0	0	0	0	0	0	5	0	0	0	0	0	0	0	0	0	0	0	0	0	0	0	0	0	54	59	66	0
ASV875	0	0	0	0	0	0	0	0	0	0	0	0	0	0	0	0	0	0	0	0	0	0	0	0	0	0	0	0	0	0	0	0	0	0	0	0	0	0	0	0	0	0	0	0	0	0	0	0	0
ASV876	47	65	0	0	0	0	0	0	34	0	0	0	0	41	0	0	21	0	0	0	0	0	0	0	0	0	0	0	0	0	0	0	0	0	0	0	0	13	0	0	0	0	0	0	0	0	0	0	0
ASV877	26	39	24	0	0	0	0	0	0	0	0	0	0	0	0	0	0	0	10	0	6	0	0	0	0	0	0	0	0	0	33	15	0	0	0	0	0	0	0	0	0	0	0	0	0	0	0	0	27
ASV878	21	30	0	0	0	0	0	0	0	0	0	0	0	6	0	0	0	0	0	15	0	0	0	0	0	0	0	0	0	0	32	20	21	0	0	0	0	0	0	0	0	0	0	0	0	0	0	0	24
ASV879	0	0	0	0	0	0	0	0	0	0	0	0	0	0	0	0	0	0	0	0	0	0	0	0	0	0	0	0	0	0	0	0	0	0	0	0	0	0	0	0	0	0	0	0	0	0	0	0	0
ASV880	0	13	13	0	0	0	0	0	0	0	0	0	0	0	0	0	0	0	11	9	15	0	0	0	0	0	0	0	0	0	15	14	11	0	0	0	0	0	0	0	0	0	0	0	0	15	19	7	27
ASV881	0	0	0	0	0	0	0	0	0	0	0	5	0	0	0	0	0	0	0	0	0	0	0	0	0	0	0	0	0	0	0	10	0	0	7	0	0	18	0	0	0	0	0	0	0	9	9	18	19
ASV882	0	0	0	0	0	0	0	0	0	0	0	0	0	0	0	0	0	0	0	0	0	0	0	0	0	0	0	0	0	0	0	0	0	0	0	0	0	0	0	0	0	0	77	70	73	0	0	0	0
ASV883	0	0	0	0	0	0	0	0	0	0	0	0	0	0	0	0	0	0	0	0	0	0	0	0	0	0	0	0	0	0	0	0	0	0	0	0	0	0	0	0	0	0	0	0	0	0	0	0	0
ASV884	9	0	0	0	0	0	0	0	0	0	0	0	0	0	0	0	0	0	0	0	8	0	0	0	0	0	0	0	0	0	17	24	18	0	0	0	0	0	0	0	0	0	0	0	0	6	19	14	28
ASV885	0	0	0	0	0	0	0	0	0	0	0	0	0	0	0	78	88	52	0	0	0	0	0	0	0	0	0	0	0	0	0	0	0	0	0	0	0	0	0	0	0	0	0	0	0	0	0	0	0
ASV886	0	0	0	0	0	0	0	0	0	0	0	0	0	0	0	0	0	0	0	0	0	0	0	0	0	0	0	0	0	0	0	0	0	0	0	0	0	0	0	0	0	0	0	0	0	0	0	0	0
ASV887	0	20	0	0	0	0	0	0	0	0	0	0	0	0	0	0	0	0	0	9	0	0	0	0	37	36	30	0	0	0	0	0	0	0	0	0	9	0	8	29	22	17	0	0	0	0	0	0	0
ASV888	0	0	0	0	0	0	0	0	0	0	0	0	0	0	0	0	0	0	20	11	12	0	0	0	0	0	0	25	16	12	14	0	0	0	0	0	0	0	0	0	0	0	0	0	0	24	23	31	0
ASV889	0	0	0	0	0	0	0	0	0	0	0	0	0	0	0	0	0	0	0	0	0	0	0	0	0	0	0	0	0	0	12	7	0	0	0	0	14	16	0	0	0	0	0	0	0	30	49	59	0
ASV890	0	0	0	0	0	0	0	0	0	0	0	0	0	0	0	0	0	0	0	0	0	0	0	0	0	0	0	0	0	0	0	0	0	0	0	0	0	0	0	0	0	49	52	59	57	0	0	0	0
ASV891	0	0	0	0	0	0	0	0	0	7	5	16	0	0	0	0	0	0	0	0	0	0	0	0	0	0	0	26	31	29	21	23	24	0	0	0	0	0	0	0	0	0	0	0	0	17	0	17	0
ASV892	0	0	0	0	0	0	0	0	0	0	0	0	0	0	0	0	0	0	0	0	0	0	0	0	0	0	0	0	0	0	0	0	0	0	0	0	0	0	0	0	0	0	0	0	0	0	0	0	0
ASV893	0	0	0	0	0	0	0	0	0	0	0	0	0	0	0	0	0	0	0	0	0	0	0	0	0	0	0	0	0	0	0	0	0	0	0	0	0	0	0	0	0	0	0	0	0	0	0	0	0
ASV894	21	21	24	0	0	0	0	0	0	0	0	0	0	0	0	0	0	0	0	12	5	0	0	0	0	0	0	0	0	0	0	0	0	0	0	0	29	32	31	0	0	0	0	0	0	12	15	13	0
ASV895	16	19	16	0	0	0	0	0	0	0	0	0	0	0	0	0	0	0	0	12	15	0	0	0	0	0	0	0	0	0	22	25	22	0	0	0	0	0	0	0	0	0	0	0	0	8	0	12	16
ASV896	0	0	0	0	0	0	16	6	9	0	0	0	12	6	5	20	26	16	0	0	0	0	0	0	11	9	7	0	0	0	0	0	0	19	21	32	0	0	0	0	0	0	0	0	0	0	0	0	0
ASV897	0	0	0	0	0	0	0	0	0	0	0	0	0	0	0	0	0	0	0	0	0	0	0	0	9	8	8	0	0	0	0	8	9	33	55	34	0	0	0	0	0	0	0	0	0	0	0	0	0
ASV898	0	0	0	0	0	0	0	0	0	0	0	0	11	16	17	27	34	35	0	0	0	0	0	0	0	0	0	0	0	0	5	8	0	8	21	11	0	0	0	0	0	0	0	0	0	0	0	0	0
ASV899	0	0	0	0	0	0	0	0	0	0	0	0	0	0	0	0	0	0	0	0	0	0	0	0	14	6	7	0	0	0	0	0	0	31	31	48	0	0	0	0	0	0	0	0	0	0	0	0	0
ASV900	0	0	0	0	0	0	0	0	0	0	0	0	0	0	0	0	0	0	0	0	0	0	0	0	0	0	0	0	0	0	0	0	0	0	0	0	0	0	0	66	75	72	0	0	0	0	0	0	0
ASV901	16	26	24	0	4	4	0	0	0	3	3	0	0	0	0	0	0	0	6	4	3	0	4	0	0	0	0	0	0	0	19	10	13	0	0	0	0	0	0	0	0	0	0	0	0	0	0	0	28
ASV902	14	7	12	0	0	0	0	0	0	5	0	3	0	3	0	0	0	0	0	0	5	0	0	0	0	0	0	0	0	0	23	34	35	0	4	0	0	0	0	0	0	0	0	0	0	0	0	0	17
ASV903	0	0	0	0	0	0	0	0	0	15	11	27	0	0	0	0	0	0	0	0	0	0	0	0	0	0	0	13	14	8	0	0	0	0	0	0	16	14	11	0	0	0	0	0	0	20	24	12	0
ASV904	0	0	0	0	0	0	0	0	0	0	0	0	0	0	0	0	0	0	0	0	0	0	0	0	0	0	0	0	0	0	0	0	0	0	0	0	22	16	18	21	26	32	25	24	28	0	0	0	0
ASV905	0	0	0	0	0	0	0	0	0	0	0	0	0	0	0	0	0	0	0	0	0	0	0	0	0	0	0	0	0	0	0	0	0	0	0	0	0	0	0	0	0	0	0	0	0	29	20	19	60
ASV906	11	19	0	0	0	0	0	0	0	0	14	0	0	0	0	0	0	0	0	0	8	0	0	0	0	0	0	0	0	0	0	0	0	0	0	0	0	0	0	0	0	0	0	0	0	32	50	40	0
ASV907	0	0	0	0	0	0	0	0	0	69	51	86	5	0	0	0	0	0	0	0	0	0	0	0	0	0	0	0	0	0	0	0	0	0	0	0	0	0	0	0	0	0	0	0	0	0	0	0	0
ASV908	0	0	0	0	0	0	0	0	0	15	17	20	60	50	49	0	0	0	0	0	0	0	0	0	0	0	0	0	0	0	0	0	0	0	0	0	0	0	0	0	0	0	0	0	0	0	0	0	0
ASV909	0	0	0	0	0	0	0	0	0	0	0	0	0	7	0	0	0	0	0	0	0	0	0	0	0	0	0	0	0	0	34	23	24	0	0	0	0	0	0	0	0	0	0	0	0	0	0	0	32
ASV910	0	0	0	0	0	0	0	0	0	0	0	0	0	0	0	0	0	0	6	0	0	0	0	0	0	0	0	0	0	0	26	36	29	0	0	0	0	0	0	0	0	0	0	0	0	0	9	6	25
ASV911	25	30	19	0	0	0	0	0	0	0	0	0	0	0	0	0	0	0	22	0	0	0	0	0	0	0	0	0	0	0	0	0	0	0	0	0	0	0	0	0	0	0	0	0	0	0	0	22	34
ASV912	25	18	26	0	0	0	0	0	0	9	0	11	0	0	0	0	0	0	0	0	6	0	0	0	0	0	0	0	0	0	0	0	0	0	0	0	18	0	16	0	0	0	0	0	0	19	28	24	0
ASV913	11	0	0	0	0	0	0	0	0	0	0	0	0	0	0	0	0	0	0	0	0	0	0	0	0	0	0	0	0	0	0	0	0	0	0	0	56	60	45	0	0	7	9	10	12	0	0	0	0
ASV914	0	0	25	0	0	0	0	0	0	0	0	0	0	0	0	0	0	0	0	21	25	0	0	0	0	0	0	0	0	0	0	0	0	0	0	0	0	0	0	0	0	0	0	0	0	47	41	51	0
ASV915	0	0	0	0	0	0	70	49	59	4	0	0	0	2	0	12	4	10	0	0	0	0	0	0	0	0	0	0	0	0	0	0	0	0	0	0	0	0	0	0	0	0	0	0	0	0	0	0	0
ASV916	0	0	0	0	0	0	0	0	0	0	0	0	0	0	0	0	0	0	0	0	0	0	0	0	0	0	11	0	0	0	0	0	0	0	0	0	0	0	0	0	0	0	0	0	0	0	0	0	0
ASV917	0	0	0	0	0	0	0	0	0	0	0	0	0	0	0	0	0	0	0	0	0	0	0	0	0	0	0	79	64	67	0	0	0	0	0	0	0	0	0	0	0	0	0	0	0	0	0	0	0
ASV918	0	0	0	0	0	0	0	0	0	0	0	0	0	0	0	0	0	0	0	0	0	0	0	0	0	0	0	0	0	0	0	0	0	0	0	0	0	0	0	71	83	56	0	0	0	0	0	0	0
ASV919	0	0	0	0	0	0	0	0	0	0	0	0	0	0	0	0	0	0	0	0	0	0	0	0	0	0	0	0	0	0	0	0	0	0	0	0	0	0	0	0	0	0	0	0	0	0	0	0	0
ASV920	11	24	14	0	0	0	0	0	0	0	0	8	0	5	5	0	0	0	11	0	0	0	5	7	0	0	0	0	0	0	34	26	21	0	0	0	0	0	0	0	0	0	0	0	0	0	0	0	12
ASV921	31	36	51	3	0	0	0	0	0	21	18	15	0	0	0	0	0	0	0	8	0	0	0	0	0	0	0	0	8	0	0	0	0	0	0	0	0	2	0	0	0	0	0	0	0	4	4	7	0
ASV922	14	17	14	0	5	0	0	0	0	0	0	0	5	6	10	0	0	0	0	0	0	0	0	0	0	0	0	0	0	0	18	14	11	0	0	0	0	0	0	0	0	0	0	0	0	0	7	0	24
ASV923	8	4	11	0	0	0	0	0	0	0	5	5	0	0	0	0	0	0	2	0	0	0	0	0	0	0	0	0	0	0	0	3	0	0	0	0	54	50	57	0	0	0	0	0	0	4	0	5	0
ASV924	0	9	0	0	5	0	0	0	0	0	0	0	0	8	7	12	6	8	0	0	0	0	0	0	0	0	0	0	0	0	17	13	0	0	0	0	5	0	0	0	0	0	0	0	0	13	0	0	33
ASV925	0	0	0	0	0	0	0	0	0	6	0	0	0	0	0	0	0	0	0	0	0	0	0	0	0	0	0	0	0	0	0	38	37	0	0	0	0	0	0	0	0	0	0	0	0	34	24	29	12
ASV926	0	0	0	0	0	0	0	0	0	0	0	0	0	0	0	0	0	0	0	0	0	0	0	0	0	0	0	0	0	0	0	0	0	0	0	0	0	0	0	0	0	0	0	0	0	0	0	0	0
ASV927	0	5	0	0	0	0	0	0	0	0	0	0	0	0	0	0	0	0	0	0	0	0	0	0	0	0	0	0	0	0	51	41	53	0	0	0	0	0	0	0	0	0	0	0	0	9	0	10	16
ASV928	0	0	0	0	0	0	0	0	0	0	9	0	0	0	0	0	0	0	0	0	0	0	0	0	0	0	0	0	0	0	13	19	15	0	0	0	0	0	0	0	0	0	0	0	0	28	13	18	34
ASV929	0	0	0	0	0	0	0	0	0	0	0	0	0	0	0	0	0	0	0	0	0	0	0	0	0	0	0	0	0	0	0	0	0	0	0	0	7	6	0	38	36	45	29	26	19	0	0	0	0
ASV930	0	0	0	0	0	0	0	0	0	0	0	0	0	0	0	22	13	27	0	0	0	0	0	0	0	0	0	0	0	0	0	0	0	58	50	35	0	0	0	0	0	0	0	0	0	0	0	0	0
ASV931	0	0	0	0	0	0	0	0	0	0	0	0	0	0	0	0	23	17	0	0	0	0	0	0	0	0	0	0	0	0	0	0	0	43	31	40	0	0	0	0	0	0	0	0	0	0	0	0	20
ASV932	0	0	0	0	0	0	0	0	0	0	0	0	0	0	0	0	0	0	0	0	0	0	0	0	0	0	0	0	0	0	0	0	0	0	0	0	0	0	0	0	0	0	0	0	0	0	0	0	0
ASV933	0	0	0	0	0	0	0	0	0	0	0	0	0	0	0	0	0	0	0	0	0	0	0	0	0	0	0	0	0	0	0	0	0	0	0	0	0	0	0	0	0	0	0	0	0	0	0	0	0
ASV934	0	0	0	0	0	0	0	0	0	0	0	0	0	0	0	0	17	0	0	0	0	0	0	0	55	58	73	0	0	0	0	0	0	0	0	0	0	0	0	0	0	0	0	0	0	0	0	0	0
ASV935	0	31	28	0	0	0	0	0	0	0	0	0	0	10	0	0	0	0	0	0	0	9	0	0	6	0	0	0	0	0	0	0	0	0	0	0	13	0	11	0	0	0	0	0	0	24	47	20	0
ASV936	0	9	0	0	0	0	0	0	0	13	17	12	0	0	0	0	0	0	0	0	0	0	0	0	0	0	0	0	0	0	0	0	0	0	0	0	13	18	13	0	0	0	0	0	0	0	0	0	0
ASV937	0	0	0	0	0	0	54	49	49	0	0	0	0	0	0	0	0	6	0	8	0	0	0	0	0	0	0	16	11	9	0	0	0	0	0	0	0	0	0	0	0	0	0	0	0	0	0	0	0
ASV938	0	0	0	0	0	0	0	0	0	56	56	63	0	0	0	0	0	0	0	0	0	0	0	0	0	0	0	0	0	0	0	0	0	0	14	13	0	0	0	0	0	0	0	0	0	0	0	0	0
ASV939	0	0	0	0	0	0	0	0	0	3	0	0	20	22	7	0	0	0	0	0	0	0	0	0	0	0	0	0	0	0	12	10	15	0	0	0	0	0	0	0	0	0	0	0	0	31	22	24	0
ASV940	0	0	0	0	0	0	0	0	0	0	0	0	0	0	0	0	0	0	0	0	0	0	0	0	0	0	0	19	25	23	0	3	0	0	0	0	0	0	0	0	0	0	0	0	0	43	39	50	0
ASV941	0	0	0	0	0	0	0	0	0	0	0	0	0	0	0	0	0	0	0	0	0	0	0	0	0	0	0	71	74	56	0	0	0	0	0	0	0	0	0	0	0	0	0	0	0	0	0	0	0
ASV942	30	40	34	0	0	0	0	0	3	0	0	7	0	0	0	0	0	0	0	0	0	0	8	6	0	0	0	0	0	0	12	18	9	0	0	0	0	0	0	0	0	0	0	0	0	4	8	12	4
ASV943	13	28	25	0	0	0	0	0	0	0	0	0	0	9	0	24	19	0	0	0	0	0	0	0	0	0	0	0	0	0	0	0	0	0	0	0	0	0	0	0	0	0	0	0	0	0	0	0	0
ASV944	0	19	28	14	7	7	21	16	14	12	0	0	0	8	0	11	10	22	0	0	0	0	0	0	0	0	4	0	0	0	0	0	0	7	0	0	0	0	0	0	0	0	0	0	0	0	0	0	0
ASV945	0	9	0	0	8	0	46	43	54	0	0	0	0	0	0	10	11	8	0	0	0	0	0	0	0	6	0	0	0	0	0	5	0	0	0	0	0	0	0	0	0	0	0	0	0	0	0	0	0
ASV946	0	0	0	0	0	0	0	0	0	0	0	0	0	0	0	0	0	0	0	0	0	0	0	0	0	0	0	0	0	0	0	0	0	0	0	0	65	60	75	0	0	0	0	0	0	0	0	0	0
ASV947	0	0	0	0	0	0	0	0	0	0	0	0	0	0	5	0	0	0	0	0	0	0	0	0	0	0	0	0	0	0	0	14	0	9	9	0	56	59	46	0	0	0	0	0	0	0	0	0	0
ASV948	38	34	30	0	0	0	0	0	0	10	11	10	16	17	13	0	0	0	0	0	0	0	0	0	0	0	0	0	0	0	0	0	0	0	0	0	0	0	0	0	0	0	0	0	0	0	0	0	0
ASV949	0	0	0	0	0	0	0	0	0	0	0	0	0	0	0	0	0	0	0	0	0	0	0	0	0	0	17	0	0	0	0	0	0	32	43	34	0	0	0	0	0	0	0	0	0	0	0	0	0
ASV950	0	0	0	0	0	0	0	0	0	0	0	0	0	0	0	0	0	0	0	0	0	0	0	0	0	0	0	0	0	0	33	67	52	0	0	0	0	0	0	0	0	0	0	0	0	0	0	0	17
ASV951	0	0	0	0	0	0	0	0	0	0	0	0	0	0	0	0	0	0	0	0	0	0	0	0	0	0	0	0	0	0	30	57	43	0	0	0	0	0	0	0	0	0	0	0	0	0	0	0	33
ASV952	0	0	0	0	0	0	0	0	0	0	0	0	0	0	0	0	0	0	0	0	0	0	0	0	0	0	0	0	0	0	0	0	0	0	0	0	0	0	0	0	0	0	0	0	0	0	0	0	0
ASV953	0	0	0	65	34	45	12	19	20	0	0	0	0	0	0	0	0	0	0	0	0	0	0	0	0	0	0	0	0	0	0	0	0	0	0	0	0	0	0	0	0	0	0	0	0	0	0	0	0
ASV954	0	0	0	0	0	0	0	0	0	0	0	0	5	0	0	8	0	11	0	0	0	8	16	13	0	0	0	0	0	0	0	0	0	0	0	0	0	0	0	18	16	18	17	15	17	7	12	14	0
ASV955	0	0	0	0	0	0	0	0	0	0	0	0	7	0	0	0	0	0	0	0	0	0	0	0	0	0	0	0	0	0	8	16	0	0	0	0	0	0	0	0	0	0	0	0	0	0	0	0	46
ASV956	0	0	0	0	0	0	0	0	0	0	0	0	0	0	0	0	0	0	0	0	0	0	0	0	0	0	0	0	0	0	0	0	0	0	0	0	0	0	0	0	0	0	0	0	0	0	0	0	0
ASV957	0	0	0	0	0	0	0	0	0	0	0	0	0	0	0	0	0	0	0	0	0	0	3	0	0	0	0	0	0	0	8	15	6	0	0	0	0	0	0	0	0	0	0	0	0	0	0	0	0
ASV958	0	0	0	0	0	0	0	0	0	0	0	0	0	0	0	0	0	0	0	0	0	0	0	0	14	0	0	0	0	0	0	0	0	53	63	55	0	0	0	0	0	0	0	0	0	0	0	0	0
ASV959	0	0	0	0	0	0	0	0	0	0	0	0	0	0	0	0	0	0	0	0	0	0	0	0	6	4	6	0	0	0	0	0	0	31	28	39	0	0	0	0	0	0	0	0	0	0	0	0	0
ASV960	0	0	0	0	0	0	0	0	0	0	0	0	0	0	0	0	0	0	0	0	0	0	0	0	0	0	0	0	0	0	13	0	0	0	0	0	0	0	0	0	0	0	0	0	0	0	0	0	68
ASV961	0	0	0	0	0	0	0	0	0	0	0	0	0	0	0	0	0	0	0	0	0	0	0	0	0	0	0	0	0	0	4	10	11	45	48	74	0	0	0	0	0	0	0	0	0	0	0	0	0
ASV962	27	40	15	0	0	0	15	14	13	0	0	11	0	0	0	0	12	0	0	0	0	0	0	0	0	0	0	0	0	0	0	0	0	0	0	0	0	0	0	0	0	0	13	0	0	0	0	0	12
ASV963	15	16	22	0	0	0	0	0	0	0	0	3	0	0	0	0	0	0	13	0	8	0	0	0	0	0	0	0	0	0	16	12	9	0	0	0	0	0	0	0	0	0	0	0	0	10	12	6	10
ASV964	11	9	0	0	0	0	0	0	0	0	0	0	12	13	22	0	6	0	0	0	0	0	0	0	0	0	0	0	0	0	21	10	6	0	0	0	0	0	0	0	0	0	0	0	0	17	27	19	0
ASV965	10	11	16	0	0	0	0	0	0	0	0	7	0	0	0	0	0	0	11	14	13	0	0	0	0	0	0	0	0	0	20	24	27	0	0	0	0	0	0	0	0	0	0	0	0	0	11	0	0
ASV966	5	0	0	0	0	0	0	0	0	11	5	9	34	48	20	0	0	0	0	0	0	0	0	0	0	0	0	0	0	0	16	23	20	0	0	0	0	0	0	0	0	0	0	0	0	0	0	0	0
ASV967	0	0	0	0	0	0	7	11	6	0	0	0	0	0	0	2	5	0	0	0	0	0	0	0	0	0	0	0	0	0	0	0	0	0	0	0	5	0	0	20	15	20	27	28	45	0	0	0	0
ASV968	20	24	0	0	0	0	0	0	0	0	0	0	0	0	6	0	0	0	0	0	0	0	0	0	0	0	0	0	0	0	0	27	0	0	0	0	26	0	18	0	0	0	0	0	0	0	0	0	0
ASV969	14	12	27	0	0	0	0	0	0	26	21	23	0	0	0	0	0	0	0	0	8	0	0	0	0	0	0	0	0	0	0	0	0	7	0	0	0	0	0	0	0	0	0	0	0	0	12	6	0
ASV970	0	0	0	0	0	0	0	0	0	0	2	0	0	0	0	0	0	0	0	0	0	0	0	0	0	0	0	0	0	0	20	23	18	0	0	0	8	8	8	0	0	0	0	0	0	5	7	8	28
ASV971	0	0	0	25	0	13	19	22	0	0	0	0	0	0	0	0	21	0	0	0	0	0	0	0	0	0	0	0	0	0	0	0	0	0	0	0	0	0	0	0	0	0	27	24	37	0	0	0	0
ASV972	0	0	0	0	0	0	19	0	0	0	0	0	0	0	21	52	51	39	0	0	0	0	0	0	0	0	0	0	0	0	0	0	0	0	0	0	0	0	0	0	0	0	0	0	0	0	0	0	0
ASV973	0	0	0	0	0	0	0	0	0	0	0	0	4	0	6	5	6	0	0	0	0	0	0	0	0	0	0	0	0	0	34	30	32	0	0	0	0	0	0	0	0	0	0	0	0	0	0	8	7
ASV974	0	0	0	0	0	0	14	0	0	0	0	0	0	0	0	9	0	13	0	0	0	0	0	0	0	0	0	0	0	0	0	0	0	12	16	10	0	6	7	0	0	0	6	7	0	0	0	0	0
ASV975	0	0	0	0	0	0	0	0	0	0	0	0	0	0	0	0	0	0	0	0	0	0	0	0	0	0	0	0	0	0	0	0	0	73	69	39	0	0	0	0	0	0	0	0	0	0	0	0	0
ASV976	9	7	0	0	0	10	0	0	0	56	38	46	0	0	0	8	0	0	0	0	0	0	0	0	0	0	0	0	0	0	0	0	0	0	0	0	0	0	0	4	7	0	0	0	0	0	0	0	0
ASV977	0	0	0	0	0	0	22	13	15	0	0	0	0	0	0	12	14	8	0	0	0	0	0	0	21	16	23	0	0	0	0	0	0	14	15	12	0	0	0	0	0	0	0	0	0	0	0	0	0
ASV978	0	0	0	0	0	0	0	0	0	0	0	0	0	0	0	24	24	34	0	0	0	0	0	0	0	0	0	0	0	0	0	0	0	0	21	34	0	0	0	0	0	0	0	7	7	0	0	0	0
ASV979	0	0	0	0	0	0	0	0	0	0	0	0	0	0	0	0	0	0	0	0	0	0	0	0	0	0	0	0	0	0	0	0	0	0	0	0	0	0	0	0	0	0	0	0	0	0	0	0	0
ASV980	0	0	0	0	0	0	0	0	0	0	0	0	0	0	0	0	0	0	0	0	0	0	0	0	0	0	0	0	0	0	0	0	0	0	0	0	0	0	0	0	0	0	0	0	0	0	0	0	0
ASV981	0	0	0	0	0	0	0	0	0	0	0	0	0	0	0	0	0	0	0	0	0	0	0	0	0	0	0	0	0	0	0	0	0	0	0	0	0	0	0	0	0	0	0	0	0	0	0	0	0
ASV982	0	0	0	0	0	0	44	90	49	0	0	0	0	0	0	0	0	0	0	0	0	0	0	0	0	0	0	0	0	0	0	0	0	0	0	0	0	0	0	0	0	0	0	0	0	0	0	0	0
ASV983	0	0	0	0	0	0	0	0	0	0	0	0	0	0	0	0	0	0	0	0	0	0	0	0	0	0	0	0	0	0	0	0	0	0	0	0	0	0	0	0	0	0	0	0	0	9	0	12	0
ASV984	0	0	0	0	0	0	7	8	5	0	0	0	62	37	21	3	7	8	0	0	0	0	0	0	0	0	0	0	0	0	0	0	0	11	13	0	0	0	0	0	0	0	0	0	0	0	0	0	0
ASV985	0	0	0	0	0	0	7	0	0	0	0	0	0	0	0	0	0	0	0	0	0	0	0	0	0	0	0	0	0	0	0	0	0	0	0	0	0	0	0	11	17	8	31	60	48	0	0	0	0
ASV986	0	0	0	0	0	0	0	0	0	0	31	0	0	0	0	0	0	0	0	0	0	0	0	0	0	0	0	0	0	0	0	0	0	0	0	0	0	0	0	0	0	0	0	0	0	42	64	45	0
ASV987	0	0	0	0	0	0	0	0	0	0	0	0	0	0	0	7	0	8	0	0	0	0	0	0	0	0	0	0	0	0	0	0	0	55	60	39	0	0	0	0	0	0	0	0	0	0	0	0	0
ASV988	0	17	11	0	0	0	0	0	0	14	0	0	0	0	0	0	0	0	0	6	0	0	0	0	0	0	0	0	0	0	15	7	0	0	0	0	0	11	9	0	0	0	0	0	0	23	47	21	0
ASV989	0	0	0	0	0	0	0	0	16	0	0	0	0	0	0	0	0	0	0	0	8	0	0	0	0	0	0	0	0	0	24	17	10	0	0	0	0	0	0	0	0	0	0	0	0	0	0	0	42
ASV990	0	0	0	0	0	0	0	0	0	0	0	0	0	0	0	0	0	0	0	0	0	36	0	0	0	0	0	0	0	0	0	0	0	0	0	0	0	0	0	0	0	0	0	0	0	32	0	0	0
ASV991	0	0	0	0	0	0	0	0	0	0	0	0	0	0	0	0	0	0	0	0	0	0	0	0	0	0	0	0	0	0	0	0	0	0	0	0	0	0	0	0	0	0	0	0	0	65	52	64	0
ASV992	0	0	0	0	0	0	0	0	0	0	0	0	69	61	37	0	0	0	0	0	0	0	0	0	0	0	0	0	0	0	0	0	0	0	0	0	0	0	0	0	0	0	0	0	0	0	0	0	0
ASV993	0	0	0	0	0	0	0	0	0	0	0	0	0	0	0	37	28	28	0	0	0	0	0	0	3	0	0	0	0	0	0	0	0	0	0	0	43	0	41	0	0	0	0	0	0	0	0	0	0
ASV994	0	0	0	0	0	0	0	0	0	0	0	0	0	0	0	0	0	0	0	0	0	0	0	0	0	0	0	0	0	0	0	0	0	0	0	0	0	0	0	0	0	0	0	0	0	0	0	0	0
ASV995	0	0	0	0	0	0	0	0	0	0	0	0	0	0	0	0	0	0	0	0	0	0	0	0	0	0	0	0	0	0	0	0	0	0	0	0	0	0	0	0	0	0	0	0	0	0	0	0	0
ASV996	15	19	9	0	0	0	0	0	0	0	0	0	0	0	0	0	0	0	6	0	11	6	0	0	0	0	0	0	0	0	26	0	17	0	0	0	0	0	0	0	0	0	0	0	0	6	5	0	16
ASV997	0	0	0	0	0	0	11	35	33	0	0	0	0	0	0	0	0	4	0	0	0	0	0	0	57	33	6	0	0	0	0	0	0	0	0	0	0	0	0	0	0	0	0	0	0	0	0	0	0
ASV998	0	0	0	0	0	0	0	0	0	0	0	0	0	0	0	0	0	0	61	61	57	0	0	0	0	0	0	0	0	0	0	0	0	0	0	0	0	0	0	0	0	0	0	0	0	0	0	0	0
ASV999	0	0	0	0	0	0	0	0	0	0	0	0	0	0	0	0	33	26	0	0	0	14	0	19	0	0	0	0	0	0	0	0	0	0	0	0	0	17	0	24	0	0	0	28	17	0	0	0	0
ASV1000	0	11	0	0	0	0	0	0	0	0	0	0	0	0	0	0	0	0	0	6	0	0	0	5	0	0	0	0	0	0	19	0	0	0	0	0	0	0	0	0	0	0	0	0	0	23	45	35	15
ASV1001	0	6	7	0	0	0	0	0	0	0	0	7	0	0	0	0	0	0	0	0	0	22	14	21	0	0	13	0	0	0	5	0	4	19	22	36	0	0	0	0	0	0	0	0	0	0	0	0	0
ASV1002	0	0	3	0	0	0	0	0	0	0	3	6	4	0	2	0	0	0	6	3	3	0	0	0	0	0	0	0	0	0	13	7	0	0	0	6	0	0	0	0	0	0	0	0	0	7	5	6	0
ASV1003	0	0	0	0	0	0	0	0	0	0	0	0	0	0	0	0	0	0	0	0	3	0	0	0	0	0	0	0	0	0	9	8	8	5	0	0	0	0	0	6	0	0	0	0	0	7	7	13	35
ASV1004	0	0	0	0	0	0	0	0	0	0	0	0	0	0	0	0	0	0	0	0	0	0	0	0	0	0	0	0	0	0	0	0	0	0	0	0	0	0	0	0	0	0	0	0	0	0	0	0	0
ASV1005	25	30	0	0	0	0	0	0	0	0	17	21	0	10	0	0	0	0	0	0	0	0	0	0	0	0	0	0	0	0	19	0	0	0	0	0	0	0	0	0	0	0	0	0	0	0	0	0	30
ASV1006	0	0	11	0	0	0	5	4	5	0	4	0	0	0	3	0	0	0	0	15	0	0	0	0	0	11	6	0	0	0	12	17	14	0	0	0	25	0	0	0	0	0	0	0	0	0	0	22	0
ASV1007	0	0	0	0	0	0	0	0	0	0	0	0	0	0	0	0	0	0	0	0	0	0	0	0	0	0	0	0	0	0	0	0	0	0	0	0	0	0	0	0	0	0	58	60	57	0	0	0	0
ASV1008	0	0	0	0	0	0	0	0	0	0	0	0	0	0	0	0	0	0	0	0	0	0	0	0	0	0	0	0	0	0	0	0	0	0	0	0	0	0	0	0	0	0	0	0	0	0	0	0	0
ASV1009	0	0	0	0	0	8	0	0	0	0	0	0	0	0	0	23	0	21	0	0	0	0	3	0	25	0	0	0	0	0	29	35	30	0	0	0	0	0	0	0	0	0	0	0	0	0	0	0	0
ASV1010	0	0	0	0	0	0	0	0	0	14	12	0	0	0	0	0	0	0	0	0	5	0	0	0	0	0	0	0	0	0	14	14	0	0	0	0	23	21	26	0	0	0	0	0	0	0	0	9	0
ASV1011	0	0	0	0	0	0	0	0	0	0	0	0	22	20	8	5	4	6	0	0	0	0	0	0	0	0	0	4	0	0	9	5	0	23	22	32	0	0	0	0	0	0	0	0	0	5	0	6	0
ASV1012	0	0	0	0	0	0	0	0	0	0	0	0	0	0	0	0	0	0	0	0	0	0	0	0	0	0	0	0	0	0	0	18	16	0	0	0	0	0	0	0	0	0	0	0	0	38	26	24	17
ASV1013	0	0	0	0	0	0	0	0	0	0	0	0	0	0	0	0	0	0	0	0	0	0	0	0	0	0	0	0	0	0	0	0	0	0	0	0	69	58	47	0	0	0	0	0	0	0	0	0	0
ASV1014	0	0	0	0	0	0	0	0	0	0	0	0	0	0	0	0	0	0	0	0	0	0	0	0	0	0	0	0	0	0	0	0	0	0	0	0	0	0	0	0	0	0	0	0	0	0	0	0	0
ASV1015	0	11	0	0	0	0	0	0	0	0	0	0	0	4	3	0	0	0	0	0	5	0	7	8	0	0	0	0	0	0	16	16	0	0	0	0	0	0	0	0	0	0	0	0	0	0	0	0	20
ASV1016	0	0	0	0	0	0	18	7	22	0	0	0	0	0	6	8	0	0	0	0	0	0	0	0	10	0	0	0	0	0	0	0	0	0	0	0	0	0	0	0	0	4	15	8	17	0	0	0	0
ASV1017	0	0	0	0	0	0	11	0	13	0	0	0	0	0	0	0	0	0	0	0	0	0	0	0	0	0	0	0	0	0	0	0	0	0	0	0	0	0	0	27	0	0	37	34	51	0	0	0	0
ASV1018	0	0	0	0	0	0	0	0	0	0	0	0	0	0	0	0	0	0	0	0	0	0	0	0	0	0	0	0	0	0	0	0	0	46	56	71	0	0	0	0	0	0	0	0	0	0	0	0	0
ASV1019	31	40	22	0	10	9	0	0	0	0	0	20	10	0	11	0	0	0	0	0	0	0	0	0	0	0	0	0	0	0	0	19	0	0	0	0	0	0	0	0	0	0	0	0	0	0	0	0	0
ASV1020	0	0	0	0	0	0	0	6	5	0	0	2	0	0	0	70	26	60	0	0	0	0	0	0	0	0	0	0	0	0	0	0	0	0	0	0	0	0	0	0	0	0	0	0	0	0	0	0	0
ASV1021	32	28	22	0	0	0	0	0	15	0	0	11	5	0	0	0	0	0	6	8	0	0	0	0	0	0	0	5	0	0	0	0	0	0	0	0	11	13	0	0	0	0	0	8	7	0	0	0	0
ASV1022	27	0	28	0	0	0	0	0	0	0	0	0	0	0	0	0	0	0	16	0	0	0	0	0	0	0	0	0	0	0	0	49	51	0	0	0	0	0	0	0	0	0	0	0	0	0	0	0	0
ASV1023	0	0	0	0	0	0	0	0	0	0	0	0	0	0	0	0	0	0	0	0	0	0	0	0	0	0	0	0	0	0	31	29	0	0	0	0	0	0	0	0	0	0	0	0	0	0	0	0	41
ASV1024	0	0	0	0	0	0	0	0	0	0	0	0	0	0	0	0	0	0	0	0	0	0	0	0	0	0	0	0	0	0	12	17	0	0	0	0	0	0	0	0	0	0	0	0	0	23	21	25	16
ASV1025	0	0	0	4	4	0	0	0	0	0	0	0	0	0	0	0	0	0	0	6	5	6	3	0	0	2	6	0	0	0	11	18	25	0	0	0	0	0	0	0	0	0	0	0	0	0	0	0	15
ASV1026	0	0	0	0	0	0	16	16	11	0	0	0	0	0	0	19	25	10	0	0	0	0	0	0	0	0	0	0	0	0	0	0	0	0	0	0	0	0	0	0	0	0	27	23	23	0	0	0	0
ASV1027	0	0	0	0	0	0	0	0	0	0	0	0	0	0	0	0	0	0	0	0	0	0	0	0	0	0	0	0	0	0	26	18	24	0	0	0	32	36	34	0	0	0	0	0	0	0	0	0	0
ASV1028	0	0	0	0	0	0	0	0	0	0	0	0	0	0	0	0	0	0	0	0	0	0	0	0	0	0	0	0	0	0	25	0	13	0	0	0	0	0	0	0	0	0	0	0	0	23	17	11	32
ASV1029	25	29	0	0	0	0	0	0	0	0	0	14	0	0	0	0	0	0	0	0	0	0	0	0	0	0	0	0	0	0	0	0	0	0	0	0	0	0	0	0	0	0	0	0	0	19	33	0	22
ASV1030	0	0	0	0	0	0	0	0	0	0	0	0	0	0	0	32	38	33	0	0	0	0	0	0	0	0	0	0	0	0	0	0	0	0	0	0	26	22	18	0	0	0	0	0	0	0	0	0	0
ASV1031	0	0	0	0	0	0	0	0	0	0	0	0	0	0	0	0	0	0	0	0	0	0	0	0	0	0	0	0	0	0	0	0	0	0	0	0	60	59	50	0	0	0	0	0	0	0	0	0	0
ASV1032	0	0	0	0	0	0	0	0	0	0	0	0	0	0	0	0	0	0	0	0	0	0	0	0	0	0	0	0	0	0	0	0	0	0	0	0	0	0	0	0	0	0	0	0	0	0	0	0	0
ASV1033	8	17	6	0	0	0	0	0	0	0	0	0	0	0	0	0	0	0	17	0	3	0	0	0	0	0	0	0	0	0	19	3	7	0	0	0	0	0	0	0	0	0	0	0	0	9	14	9	17
ASV1034	0	0	0	0	0	0	0	0	0	0	0	0	0	0	0	0	0	0	0	0	0	0	0	0	0	0	0	0	0	0	17	10	16	0	0	0	0	0	0	0	0	0	0	0	0	6	12	8	30
ASV1035	0	0	0	0	0	0	0	0	0	0	0	0	0	0	0	0	0	0	0	0	0	0	0	0	0	0	0	0	0	0	0	0	0	0	0	0	0	0	0	53	53	50	5	4	3	0	0	0	0
ASV1036	0	13	8	0	7	0	0	0	0	4	0	4	23	13	21	0	0	0	0	0	0	0	0	0	13	9	17	0	0	0	0	9	5	14	7	0	0	0	0	0	0	0	0	0	0	0	0	0	0
ASV1037	0	0	0	2	0	0	0	0	0	0	0	0	0	0	0	0	0	0	0	0	0	4	0	0	0	0	0	0	0	0	30	14	14	0	0	0	0	0	0	0	0	0	0	0	0	0	7	7	36
ASV1038	0	0	0	0	0	0	0	0	15	0	19	0	0	0	0	32	29	0	0	0	0	0	0	0	0	0	0	0	0	0	0	0	0	0	0	0	0	0	0	0	0	0	23	26	23	0	0	0	0
ASV1039	0	0	0	0	0	0	0	0	0	0	0	12	0	0	0	0	0	0	0	0	0	0	0	0	0	0	0	10	0	5	0	0	0	0	0	0	0	0	0	0	0	0	0	0	0	35	62	43	0
ASV1040	0	0	0	0	0	0	0	0	0	0	0	0	0	0	0	0	0	0	0	0	0	0	0	0	65	44	58	0	0	0	0	0	0	0	0	0	0	0	0	0	0	0	0	0	0	0	0	0	0
ASV1041	0	0	0	0	0	0	0	0	0	47	45	74	0	0	0	0	0	0	0	0	0	0	0	0	0	0	0	0	0	0	0	0	0	0	0	0	0	0	0	0	0	0	0	0	0	0	0	0	0
ASV1042	0	0	0	0	0	0	0	0	0	0	0	0	88	39	29	0	0	0	0	0	0	0	0	0	0	0	0	0	0	0	2	0	8	0	0	0	0	0	0	0	0	0	0	0	0	0	0	0	0
ASV1043	0	0	0	0	0	0	0	0	0	0	0	0	0	0	0	0	0	0	0	0	0	0	0	9	0	0	0	0	0	0	69	32	34	0	0	0	0	0	0	0	0	0	0	0	0	0	10	0	0
ASV1044	0	0	0	0	0	0	0	0	0	0	0	0	0	0	0	0	0	0	0	0	0	0	0	0	0	0	0	0	0	0	0	0	0	0	0	0	65	54	47	0	0	0	0	0	0	0	0	0	0
ASV1045	0	0	0	0	0	0	0	0	0	0	0	0	0	0	0	0	0	0	0	0	0	0	0	0	0	0	0	0	0	0	0	0	0	0	0	0	0	0	0	0	0	0	0	0	0	0	0	0	0
ASV1046	0	0	0	0	0	0	0	0	0	0	0	0	0	0	0	0	0	0	0	0	8	11	0	0	14	11	27	0	0	0	27	39	28	0	0	0	0	0	0	0	0	0	0	0	0	0	0	0	0
ASV1047	0	0	0	0	0	0	0	0	0	0	0	0	0	0	0	0	0	0	0	0	0	0	0	0	0	0	0	0	0	0	0	0	0	0	7	10	0	0	0	0	0	0	0	0	0	0	0	0	0
ASV1048	0	0	0	0	0	0	0	0	0	0	0	0	8	0	0	0	0	0	0	0	0	0	0	0	0	0	0	0	0	0	16	30	16	0	0	0	0	0	0	0	0	0	0	0	0	0	0	0	0
ASV1049	15	0	0	0	0	0	0	0	0	0	4	9	0	0	0	0	0	0	0	0	0	0	0	0	5	0	0	0	0	0	5	0	0	0	0	5	40	28	39	0	0	0	0	0	0	0	0	4	0
ASV1050	0	0	0	0	0	0	32	48	46	0	0	0	0	0	0	0	0	0	0	0	0	0	0	0	0	0	0	0	0	0	0	0	0	0	0	0	0	0	0	0	0	0	15	22	0	0	0	0	0
ASV1051	0	0	0	0	0	0	0	0	0	0	0	0	0	0	0	0	0	0	28	12	17	14	0	0	0	0	0	0	0	0	32	11	0	0	0	0	0	0	0	0	0	0	0	0	0	0	0	0	19
ASV1052	0	0	0	0	0	0	0	0	0	0	0	0	0	0	0	0	0	0	0	0	0	0	0	2	0	0	0	0	0	0	6	7	11	0	0	0	0	0	0	0	0	0	0	0	0	0	0	0	39
ASV1053	0	0	0	0	0	0	0	0	0	7	5	4	0	0	0	37	15	18	0	0	0	0	0	0	0	0	0	0	0	0	0	0	0	7	12	16	0	0	0	0	0	0	0	0	0	0	0	0	0
ASV1054	0	0	0	0	0	0	0	0	0	0	0	0	0	0	0	0	0	0	0	22	22	0	0	0	0	0	0	44	33	41	0	0	0	0	0	0	0	0	0	0	0	0	0	0	0	0	0	0	0
ASV1055	0	0	0	0	0	0	0	0	0	0	0	0	0	0	0	0	0	0	0	0	0	0	0	0	0	0	0	0	0	0	0	0	0	0	0	0	0	0	0	0	0	0	0	0	0	0	0	0	0
ASV1056	0	19	0	0	0	0	0	0	0	0	0	0	0	0	0	0	0	0	0	0	0	0	0	0	0	0	0	0	0	0	22	42	0	0	0	0	0	0	0	0	0	0	0	0	0	0	0	0	34
ASV1057	0	0	0	0	0	0	73	42	30	0	0	0	0	0	0	0	0	0	0	0	0	0	0	0	0	16	0	0	0	0	0	0	0	0	0	0	0	0	0	0	0	0	0	0	0	0	0	0	0
ASV1058	0	0	0	0	0	0	0	0	0	0	0	0	6	0	6	0	0	0	0	0	0	0	0	0	0	0	0	0	0	0	17	20	24	0	0	0	0	0	0	0	0	0	0	0	0	5	4	0	25
ASV1059	12	11	0	0	3	0	0	0	0	0	0	0	0	0	0	0	0	0	15	0	0	0	0	0	0	0	0	0	0	0	0	0	0	0	0	0	0	0	0	0	0	0	0	0	0	0	0	0	0
ASV1060	0	8	0	0	0	0	0	0	0	0	0	0	0	0	0	0	0	0	0	0	0	0	4	0	0	0	0	0	0	0	31	12	12	0	0	0	0	3	0	0	0	0	0	0	0	6	7	0	34
ASV1061	0	0	0	0	0	0	0	0	0	0	0	0	9	13	0	37	32	42	0	0	0	0	0	0	0	0	0	0	0	0	0	0	0	0	0	0	0	0	0	7	12	8	0	0	0	0	0	0	0
ASV1062	0	0	0	0	0	0	0	0	0	0	0	0	0	0	0	0	11	21	0	0	0	19	0	0	0	0	0	0	0	0	0	19	0	17	15	22	0	0	0	0	0	0	0	0	0	0	0	0	0
ASV1063	0	0	0	0	0	0	0	0	0	0	0	0	0	0	0	0	0	0	0	0	0	0	0	0	0	0	0	40	70	46	0	4	0	0	0	0	0	0	0	0	0	0	0	0	0	0	0	0	0
ASV1064	0	0	0	0	0	0	0	0	0	0	0	0	0	0	0	0	0	0	0	0	0	0	0	0	0	0	0	0	0	0	0	0	0	0	0	0	0	0	0	17	0	25	54	28	36	0	0	0	0
ASV1065	0	0	0	0	0	0	0	0	0	0	0	0	12	0	7	0	0	0	0	0	0	0	0	0	0	0	0	0	0	0	0	0	0	18	21	27	0	0	0	0	0	0	0	0	0	0	0	0	13
ASV1066	0	0	0	0	0	0	0	0	0	0	0	0	0	0	0	0	0	0	0	0	0	0	0	0	0	0	0	0	0	0	16	0	0	0	0	0	0	0	0	0	0	0	0	0	0	0	0	0	46
ASV1067	0	0	0	0	0	0	0	0	0	0	0	0	0	0	0	0	0	0	0	0	0	0	0	0	0	0	0	0	0	0	0	0	0	0	0	0	0	0	0	0	0	0	0	0	0	0	0	0	0
ASV1068	14	12	22	0	0	0	0	0	0	11	0	9	12	9	8	0	0	0	0	0	0	0	0	0	0	0	0	0	0	0	0	0	0	0	0	0	0	0	0	0	0	0	0	0	0	18	26	17	0
ASV1069	0	0	21	0	0	0	0	0	0	0	0	0	0	0	0	0	0	0	0	21	28	0	0	0	0	0	0	0	0	0	0	0	0	0	0	0	0	0	0	0	0	0	0	0	0	33	15	19	0
ASV1070	0	0	0	3	0	0	0	0	0	0	0	0	0	0	0	0	0	0	0	0	0	0	0	0	0	0	0	0	0	0	8	6	7	0	0	0	0	0	0	0	0	0	0	0	0	0	0	0	38
ASV1071	0	0	0	0	0	0	0	0	0	0	0	0	0	0	0	0	0	0	0	0	0	0	0	0	0	0	11	0	0	0	0	0	8	22	45	55	0	0	0	0	0	0	0	0	0	7	10	0	0
ASV1072	0	0	0	0	0	0	0	0	0	0	0	0	0	0	0	0	0	0	0	0	0	0	0	0	0	0	0	52	57	49	0	0	0	0	0	0	0	0	0	0	0	0	0	0	0	0	0	0	0
ASV1073	0	0	0	0	0	0	0	0	0	0	0	0	0	0	0	0	0	0	0	0	0	0	0	0	0	0	0	0	0	0	20	25	20	0	0	0	0	0	0	0	0	0	0	0	0	0	12	0	25
ASV1074	0	0	0	0	0	0	0	0	0	0	0	0	0	0	0	0	0	0	0	0	0	0	0	0	0	0	0	0	0	0	16	12	8	0	0	0	0	0	0	0	0	0	0	0	0	0	0	0	39
ASV1075	0	0	0	0	0	0	0	0	0	0	0	0	0	0	0	0	0	0	0	0	0	0	0	0	0	0	0	0	0	0	0	0	0	0	0	0	28	34	48	0	0	30	0	18	0	0	0	0	0
ASV1076	0	0	0	0	0	0	0	0	0	0	0	0	0	0	0	0	0	0	0	0	0	0	0	0	0	0	0	0	0	0	0	0	0	0	0	0	0	0	0	0	0	0	0	0	0	0	0	0	49
ASV1077	0	0	0	0	0	0	0	0	0	0	0	0	0	0	0	0	0	0	0	0	0	0	0	0	0	0	0	0	0	0	0	0	0	0	0	0	0	0	0	0	0	0	0	0	0	0	0	0	0
ASV1078	0	0	0	0	0	0	0	0	0	0	0	0	0	0	0	0	0	0	10	7	9	0	0	0	0	0	0	49	33	49	0	0	0	0	0	0	0	0	0	0	0	0	0	0	0	0	0	0	0
ASV1079	0	0	0	0	0	0	0	0	0	0	0	0	0	0	0	0	0	0	0	5	4	0	0	0	0	0	0	0	0	0	6	12	0	0	0	0	0	0	0	0	0	0	0	0	0	42	38	31	7
ASV1080	32	26	32	0	0	0	0	0	0	17	21	10	0	0	0	0	0	0	0	0	0	0	0	0	0	0	0	0	0	0	0	0	18	0	0	0	0	0	0	0	0	0	0	0	0	0	0	0	0
ASV1081	19	13	12	0	0	0	0	0	0	0	0	0	0	0	0	0	0	0	0	0	0	0	0	0	0	0	0	0	0	0	22	30	22	0	10	16	0	0	0	0	0	0	0	0	0	12	0	0	0
ASV1082	0	0	0	0	0	0	0	0	0	0	0	0	0	0	0	11	0	0	0	0	0	0	0	0	0	0	0	0	0	0	0	0	0	0	13	20	0	0	0	0	0	0	41	39	32	0	0	0	0
ASV1083	0	0	0	0	0	0	0	0	0	0	0	0	0	0	0	0	0	0	9	13	8	25	52	42	0	0	0	0	0	0	0	0	7	0	0	0	0	0	0	0	0	0	0	0	0	0	0	0	0
ASV1084	0	0	0	0	0	0	0	0	0	0	0	0	0	0	0	0	0	0	0	0	7	0	0	0	0	0	0	0	0	0	51	55	43	0	0	0	0	0	0	0	0	0	0	0	0	0	0	0	0
ASV1085	0	0	0	0	0	0	0	0	0	0	0	0	0	0	0	0	0	0	0	0	0	0	0	0	27	17	27	0	0	0	0	0	0	0	0	0	0	0	0	0	0	0	34	21	29	0	0	0	0
ASV1086	18	7	13	0	0	0	0	0	7	0	0	0	0	0	5	0	0	0	5	12	12	0	0	0	0	0	0	0	0	0	13	0	0	0	0	0	0	0	0	0	0	0	0	0	0	0	6	3	11
ASV1087	0	7	0	0	0	0	0	0	0	0	0	0	0	0	0	9	0	0	0	0	0	0	0	0	0	0	0	0	0	0	0	0	0	0	0	0	49	43	46	0	0	0	0	0	0	0	0	0	0
ASV1088	0	0	0	0	6	0	11	10	9	0	0	0	0	0	0	11	9	5	0	0	0	0	0	0	0	9	7	0	0	0	0	0	0	13	22	11	0	0	0	0	0	0	0	0	0	0	0	0	0
ASV1089	0	0	0	0	0	0	24	21	22	4	0	0	0	0	0	8	14	8	0	0	0	0	0	0	0	0	0	0	0	0	0	0	0	0	0	0	19	18	16	0	0	0	0	0	0	0	0	0	0
ASV1090	0	11	0	0	0	0	0	0	0	0	0	0	0	0	0	0	0	0	0	0	0	0	0	0	0	0	0	0	0	0	0	0	0	0	0	0	24	21	21	0	0	0	0	0	0	23	19	25	9
ASV1091	0	0	3	0	0	0	0	0	0	16	19	11	34	28	21	0	0	0	0	0	0	0	0	0	0	0	0	0	0	0	0	0	0	4	7	6	0	0	0	0	0	0	0	0	0	0	0	0	0
ASV1092	0	0	0	0	5	0	18	14	13	0	0	0	0	0	0	0	0	0	0	0	0	0	0	0	0	0	0	0	0	0	0	0	0	0	0	0	0	0	0	0	0	0	0	0	0	0	0	0	53
ASV1093	0	0	0	0	0	0	0	0	0	0	0	0	0	0	0	3	0	0	0	8	0	0	0	0	0	0	0	0	0	0	0	0	0	0	5	10	22	10	16	13	0	5	15	18	21	0	0	7	0
ASV1094	0	0	0	0	0	0	0	0	0	0	0	0	0	0	0	0	0	0	0	0	0	0	0	0	0	0	0	56	47	50	0	0	0	0	0	0	0	0	0	0	0	0	0	0	0	0	0	0	0
ASV1095	0	0	0	0	0	0	0	0	0	0	0	0	0	0	0	0	0	0	0	0	0	0	0	0	0	0	0	0	0	0	0	0	0	0	0	0	0	0	0	0	0	0	0	0	0	0	0	0	0
ASV1096	22	32	10	0	0	0	0	0	0	0	0	10	0	0	0	0	0	0	17	0	15	0	0	0	0	0	0	0	0	0	0	0	0	0	0	0	0	0	0	0	0	0	0	0	0	17	11	11	0
ASV1097	0	0	0	0	0	0	28	50	35	0	0	0	0	0	0	0	0	0	0	0	0	0	0	0	20	12	4	0	0	0	0	0	0	3	0	0	0	0	0	0	0	0	0	0	0	0	0	0	0
ASV1098	0	0	0	0	0	0	0	0	0	0	0	0	0	0	0	0	0	0	22	22	0	0	0	18	0	0	0	0	0	0	22	38	30	0	0	0	0	0	0	0	0	0	0	0	0	0	0	0	0
ASV1099	0	0	0	0	0	0	0	0	0	0	0	0	0	0	0	0	0	0	0	0	0	0	0	0	0	0	0	0	0	0	35	60	57	0	0	0	0	0	0	0	0	0	0	0	0	0	0	0	0
ASV1100	0	0	0	0	0	0	0	0	0	0	0	0	0	0	0	0	0	0	0	0	0	0	0	0	0	0	0	0	0	0	0	0	0	0	0	0	0	0	0	0	0	0	0	0	0	0	0	0	0
ASV1101	19	13	23	0	0	0	0	0	0	0	8	10	0	0	0	0	0	0	0	0	0	0	0	0	0	0	16	0	16	0	0	9	0	15	11	0	0	11	0	0	0	0	0	0	0	0	0	0	0
ASV1102	0	0	0	0	3	0	0	0	0	0	0	0	25	26	37	6	0	6	0	0	0	0	0	0	0	4	0	0	0	0	9	7	13	3	0	8	0	0	0	0	0	0	0	0	0	0	0	0	0
ASV1103	0	0	0	0	0	0	0	0	0	0	0	0	0	0	0	0	0	0	0	0	0	0	0	0	0	0	5	0	0	0	0	0	0	0	0	0	0	0	0	0	0	0	0	0	0	0	0	0	0
ASV1104	10	13	8	0	0	0	8	0	0	0	0	0	0	0	0	0	0	0	8	0	8	0	0	0	0	0	0	0	0	0	20	0	0	0	0	0	0	3	0	0	0	0	0	0	0	18	16	0	7
ASV1105	0	0	0	0	0	0	10	6	14	0	0	0	13	5	0	26	21	23	0	0	0	0	0	0	4	0	0	0	0	0	0	0	0	10	18	0	0	0	0	0	0	0	0	0	0	0	0	0	0
ASV1106	0	0	0	0	0	0	0	0	5	0	0	0	0	0	0	0	0	0	0	0	0	0	0	0	6	0	0	0	0	0	11	0	11	0	0	0	37	41	36	0	0	0	0	0	0	0	0	0	0
ASV1107	0	0	0	0	0	0	0	0	0	0	11	17	0	0	0	0	0	0	0	0	0	0	0	0	0	0	0	45	37	40	0	0	0	0	0	0	0	0	0	0	0	0	0	0	0	0	0	0	0
ASV1108	0	0	0	0	0	0	0	0	0	0	0	0	0	0	0	0	5	0	0	0	3	3	0	0	0	0	0	0	0	0	18	4	11	0	0	0	0	0	0	0	0	0	0	0	0	0	0	0	31
ASV1109	28	29	0	0	0	0	0	0	0	0	0	0	0	0	0	0	0	0	23	8	0	0	0	0	0	0	0	0	0	0	0	0	0	0	0	0	0	0	0	0	0	0	0	0	0	0	0	0	27
ASV1110	0	0	0	0	0	0	0	0	0	0	0	0	0	0	0	48	51	50	0	0	0	0	0	0	0	0	0	0	0	0	0	0	0	0	0	0	0	0	0	0	0	0	0	0	0	0	0	0	0
ASV1111	0	0	0	0	0	0	0	0	0	0	0	0	0	0	0	0	0	0	0	0	0	0	0	0	0	0	0	0	0	0	14	17	13	0	0	0	0	0	0	0	0	0	0	0	0	0	0	0	27
ASV1112	0	0	0	0	0	0	0	0	0	0	0	0	0	0	0	0	0	0	0	0	0	0	0	0	0	0	0	0	0	0	0	0	0	0	0	0	60	44	45	0	0	0	0	0	0	0	0	0	0
ASV1113	0	0	0	0	0	0	0	0	0	0	0	0	0	0	0	0	0	0	0	0	0	0	0	0	0	0	0	0	0	0	0	0	0	0	0	0	0	0	0	0	0	0	0	0	0	0	0	0	0
ASV1114	0	0	0	20	11	10	0	0	0	0	0	0	31	42	34	0	0	0	0	0	0	0	0	0	0	0	0	0	0	0	0	0	0	0	0	0	0	0	0	0	0	0	0	0	0	0	0	0	0
ASV1115	0	0	0	5	0	0	0	0	0	0	0	0	0	5	5	34	34	22	0	0	0	0	0	0	0	0	0	0	0	0	0	0	0	0	0	0	0	0	4	5	8	7	0	9	10	0	0	0	0
ASV1116	0	0	0	0	0	0	27	26	22	0	0	0	0	0	0	26	16	26	0	0	0	0	0	0	0	0	0	0	0	0	0	0	0	0	0	0	0	0	5	0	0	0	0	0	0	0	0	0	0
ASV1117	0	0	0	0	0	0	0	0	0	0	0	0	0	0	0	0	0	0	0	20	18	0	0	0	0	0	0	0	0	0	0	0	0	0	0	0	0	0	0	0	0	0	0	0	0	33	37	40	0
ASV1118	0	0	0	0	0	0	0	0	0	0	0	0	0	0	0	0	0	0	0	0	0	0	0	0	0	0	0	0	0	0	15	15	9	0	0	0	0	0	0	0	0	0	0	0	0	0	0	0	28
ASV1119	0	0	0	0	0	0	0	0	0	0	0	0	0	0	0	0	0	0	0	0	0	0	0	0	0	0	0	0	0	0	0	0	0	0	0	0	14	11	11	34	42	36	0	0	0	0	0	0	0
ASV1120	0	0	0	0	0	0	0	0	0	6	11	9	0	0	0	0	0	0	0	0	0	0	0	0	0	0	0	0	0	0	0	0	0	0	0	0	0	0	0	0	0	0	0	0	0	42	33	38	0
ASV1121	0	0	0	0	0	0	0	0	0	0	0	0	8	0	10	0	0	0	0	0	0	0	0	0	0	0	0	0	0	0	0	0	0	0	0	0	9	0	0	41	23	0	9	15	32	0	0	0	0
ASV1122	0	0	0	0	0	0	0	0	0	0	0	0	0	0	0	0	0	0	0	0	0	0	0	0	0	0	0	0	0	0	0	0	0	0	0	0	0	0	0	0	0	0	57	48	42	0	0	0	0
ASV1123	0	9	0	0	0	0	0	0	0	0	0	0	0	0	0	0	0	0	7	0	0	0	0	0	0	0	0	0	0	0	27	7	0	0	0	0	0	0	0	0	0	0	0	0	0	0	8	0	12
ASV1124	0	0	0	0	0	0	0	0	0	0	0	0	0	0	0	0	0	0	19	18	17	0	0	0	0	0	0	0	0	0	0	0	0	0	0	0	0	0	0	0	0	0	0	0	0	23	29	27	0
ASV1125	0	0	0	0	0	6	0	0	0	0	0	0	0	0	0	0	0	0	0	0	0	42	42	33	0	0	0	0	0	0	5	5	4	0	0	0	0	0	0	0	0	0	0	0	0	0	0	0	4
ASV1126	0	0	0	0	0	6	0	36	0	0	0	0	0	0	7	29	39	28	0	0	0	0	0	0	0	0	0	0	0	0	0	0	0	0	0	0	0	0	0	0	0	0	0	0	0	0	0	0	0
ASV1127	0	0	0	0	0	0	0	0	0	14	12	15	0	0	0	0	0	0	0	0	0	0	0	0	0	0	0	0	0	0	0	6	17	0	0	0	0	0	0	0	0	0	0	0	0	20	15	24	0
ASV1128	0	0	0	0	0	0	0	0	0	0	0	0	0	0	0	0	0	0	0	0	0	0	0	0	0	7	0	0	0	0	0	0	0	0	0	0	0	52	37	0	0	11	11	11	16	0	0	0	0
ASV1129	0	0	0	0	0	0	0	0	0	75	32	21	0	0	0	0	0	0	0	0	0	0	0	0	0	0	0	0	5	0	0	0	0	0	0	0	0	0	0	0	0	0	0	0	0	0	11	0	0
ASV1130	0	0	0	0	0	0	0	0	0	0	0	0	0	0	0	0	0	0	0	0	0	0	0	0	0	0	4	0	0	0	9	8	0	0	0	0	0	0	0	0	0	0	0	0	0	0	0	0	0
ASV1131	0	0	0	0	0	0	0	0	0	0	0	0	0	0	0	0	0	0	0	0	0	0	0	0	0	0	0	0	0	0	0	0	0	41	66	37	0	0	0	0	0	0	0	0	0	0	0	0	0
ASV1132	15	7	13	0	0	0	9	12	0	0	0	0	0	0	0	0	0	0	0	0	0	4	7	0	16	11	14	0	0	0	0	0	6	0	0	0	0	5	0	0	0	0	0	0	0	0	0	0	8
ASV1133	0	3	0	0	0	0	0	0	0	16	7	13	0	0	0	0	0	0	0	0	0	0	0	0	0	0	0	0	0	0	9	17	16	0	0	0	0	0	0	0	0	0	0	0	0	13	13	15	10
ASV1134	0	0	0	0	0	0	0	10	13	0	0	0	12	18	17	12	13	9	0	0	0	0	0	0	0	0	0	0	0	0	0	0	0	0	0	0	0	0	0	0	0	0	16	0	23	0	0	0	0
ASV1135	0	0	0	0	0	0	0	0	0	0	0	0	0	0	0	0	0	0	0	46	53	0	0	0	0	0	0	44	0	0	0	0	0	0	0	0	0	0	0	0	0	0	0	0	0	0	0	0	0
ASV1136	0	0	0	0	0	0	40	33	58	0	0	0	0	0	0	11	0	0	0	0	0	0	0	0	0	0	0	0	0	0	0	0	0	0	0	0	0	0	0	0	0	0	0	0	0	0	0	0	0
ASV1137	0	0	0	0	0	0	0	0	0	8	11	12	30	24	11	0	6	0	0	0	0	0	0	0	0	0	0	0	0	0	0	0	5	0	0	0	0	0	0	0	0	0	0	0	0	0	0	0	0
ASV1138	0	0	0	0	0	0	0	0	0	0	0	0	0	0	0	0	0	0	0	0	0	0	0	0	5	4	3	0	0	0	0	0	0	51	34	45	0	0	0	0	0	0	0	0	0	0	0	0	0
ASV1139	0	0	0	0	0	0	0	0	0	0	0	0	0	0	0	0	0	0	0	0	0	0	0	0	0	0	0	0	0	0	0	0	0	0	0	0	0	0	0	0	0	0	45	45	52	0	0	0	0
ASV1140	17	10	0	8	0	0	0	0	0	0	0	7	5	0	0	0	0	0	8	0	17	0	0	0	0	0	0	0	0	0	0	0	0	0	0	0	0	15	14	0	0	0	0	0	0	11	29	0	0
ASV1141	0	0	0	0	0	0	0	0	0	0	0	0	0	0	0	0	0	0	0	0	0	0	0	0	0	2	0	0	0	0	0	0	0	46	42	51	0	0	0	0	0	0	0	0	0	0	0	0	0
ASV1142	0	0	0	0	0	0	0	0	0	0	0	0	0	0	0	0	0	0	0	0	0	0	0	0	0	0	0	0	0	0	0	0	0	0	0	0	62	41	37	0	0	0	0	0	0	0	0	0	0
ASV1143	30	28	17	0	0	0	0	0	0	10	11	7	6	12	7	0	0	0	0	0	0	0	0	0	0	0	0	0	0	0	0	0	0	0	0	0	6	0	0	0	0	0	0	0	0	0	0	2	0
ASV1144	0	0	0	0	0	0	0	0	0	0	0	0	0	0	0	0	0	0	0	0	0	0	0	0	0	0	0	0	0	0	10	12	9	0	0	0	9	0	0	0	0	0	0	0	0	15	7	0	17
ASV1145	0	0	0	0	0	0	0	0	0	0	0	0	0	0	0	0	0	0	0	0	0	0	0	0	0	0	0	0	0	0	0	0	0	26	27	26	0	0	0	0	0	0	0	0	0	0	0	0	0
ASV1146	26	27	17	0	10	0	0	0	0	0	0	0	8	28	13	0	9	0	0	0	0	0	0	0	0	0	0	0	0	0	0	0	0	0	0	0	0	0	0	0	0	0	0	0	0	0	0	0	0
ASV1147	0	0	0	0	0	0	7	21	0	0	0	0	0	0	0	0	0	0	0	0	0	0	0	0	0	0	0	0	0	0	0	0	0	14	0	0	0	14	0	8	0	7	24	21	22	0	0	0	0
ASV1148	0	0	0	0	0	0	0	0	0	0	0	0	17	26	7	0	0	0	0	0	0	0	0	0	0	0	0	0	0	0	0	0	0	0	0	0	0	0	0	0	0	0	0	0	0	0	0	0	0
ASV1149	0	0	0	0	0	0	0	0	0	0	0	0	0	0	0	0	0	6	0	0	0	0	0	0	0	0	0	0	0	0	0	0	0	39	52	41	0	0	0	0	0	0	0	0	0	0	0	0	0
ASV1150	0	0	0	0	0	0	0	0	0	0	0	0	0	0	0	0	0	0	0	0	0	0	0	0	0	0	0	44	38	56	0	0	0	0	0	0	0	0	0	0	0	0	0	0	0	0	0	0	0
ASV1151	0	0	0	0	0	0	0	0	0	0	0	0	0	0	0	0	0	0	0	0	0	0	0	0	0	0	0	0	0	0	38	56	42	0	0	0	0	0	0	0	0	0	0	0	0	0	0	0	0
ASV1152	0	6	19	0	0	0	6	0	0	6	5	0	0	0	0	0	0	0	0	0	5	0	0	0	0	0	0	0	0	5	0	0	0	0	0	0	27	32	14	0	0	0	0	0	0	9	0	3	0
ASV1153	0	0	0	0	0	0	0	0	0	0	0	0	0	0	0	0	0	0	0	0	0	0	0	0	0	0	0	0	0	0	43	59	35	0	0	0	0	0	0	0	0	0	0	0	0	0	0	0	0
ASV1154	0	0	0	0	0	0	0	0	0	31	24	31	0	0	0	0	0	0	0	0	0	0	0	0	0	0	0	0	0	0	0	6	6	0	0	0	0	0	0	0	0	0	0	0	0	10	13	15	0
ASV1155	0	0	0	0	0	0	0	0	0	11	9	7	5	0	0	7	7	16	0	0	0	0	0	0	0	0	0	0	0	0	0	0	0	0	3	0	15	16	13	0	4	4	4	6	0	0	0	0	0
ASV1156	0	0	0	0	0	0	0	0	0	0	0	0	0	0	0	0	5	0	0	0	0	0	0	0	0	3	0	0	0	0	18	28	24	0	0	0	0	0	0	0	0	0	0	0	0	0	0	0	14
ASV1157	0	0	0	0	0	0	0	0	0	0	0	0	0	0	0	0	0	0	0	0	0	0	0	0	0	0	0	0	0	0	0	0	0	43	58	35	0	0	0	0	0	0	0	0	0	0	0	0	0
ASV1158	0	0	0	0	0	0	0	0	0	0	0	0	0	0	0	0	0	0	0	0	0	0	0	0	0	0	0	0	0	0	0	0	0	0	0	0	0	0	0	0	0	0	0	0	0	0	0	0	37
ASV1159	0	0	0	0	0	0	0	0	0	0	0	0	0	0	0	0	0	0	0	0	0	0	0	0	0	0	0	0	0	0	0	0	0	0	0	0	0	0	0	0	0	0	0	0	0	0	0	0	0
ASV1160	20	0	0	0	0	0	28	26	40	0	0	0	0	0	0	0	0	0	0	0	0	0	0	0	0	6	3	0	0	0	0	0	0	0	0	12	0	0	0	0	0	0	0	0	0	0	0	0	0
ASV1161	13	0	0	0	0	13	50	45	0	0	0	0	0	0	0	0	0	0	0	0	0	0	0	0	0	14	0	0	0	0	0	0	0	0	0	0	0	0	0	0	0	0	0	0	0	0	0	0	0
ASV1162	0	0	0	0	0	5	24	34	18	0	0	0	0	0	0	2	0	0	0	0	0	0	0	0	0	0	0	0	0	0	0	0	0	0	0	0	0	4	3	7	5	6	5	14	8	0	0	0	0
ASV1163	0	0	0	0	0	0	0	7	6	0	0	0	17	23	13	22	14	23	0	0	0	0	0	0	0	0	0	10	0	0	0	0	0	0	0	0	0	0	0	0	0	0	0	0	0	0	0	0	0
ASV1164	0	0	0	0	0	0	0	5	0	13	12	6	0	0	0	0	0	0	0	0	0	0	0	0	0	0	0	0	0	0	3	0	0	0	0	0	0	12	0	0	0	0	0	0	0	0	0	0	0
ASV1165	0	0	0	0	0	0	0	0	0	0	0	0	9	5	7	0	0	0	0	0	0	0	0	0	0	0	0	0	0	0	0	0	0	40	43	31	0	0	0	0	0	0	0	0	0	0	0	0	0
ASV1166	0	0	0	0	0	0	22	15	30	0	0	0	0	0	0	17	29	21	0	0	0	0	0	0	0	0	0	0	0	0	0	0	0	0	0	0	0	0	0	0	0	0	0	0	0	0	0	0	0
ASV1167	0	0	0	0	0	0	0	0	0	44	46	44	0	0	0	0	0	0	0	0	0	0	0	0	0	0	0	0	0	0	0	0	0	0	0	0	0	0	0	0	0	0	0	0	0	0	0	0	0
ASV1168	0	0	0	0	0	0	0	0	0	0	0	0	0	0	0	0	0	0	0	0	134	0	0	0	0	0	0	0	0	0	0	0	0	0	0	0	0	0	0	0	0	0	0	0	0	0	0	0	0
ASV1169	0	0	0	0	0	0	0	0	0	0	0	0	0	0	0	0	0	0	0	0	0	0	0	0	0	0	0	0	0	0	9	0	8	0	0	0	0	0	0	0	0	0	0	0	0	18	20	19	16
ASV1170	0	0	0	0	0	0	0	0	0	0	0	0	0	0	0	0	0	0	0	0	0	0	0	0	0	0	0	0	0	0	0	0	0	0	0	0	0	0	0	30	15	26	0	0	0	0	0	0	0
ASV1171	0	0	0	0	0	0	0	0	0	0	0	0	0	0	0	0	0	0	0	0	0	0	0	0	0	0	0	0	0	0	0	0	0	0	0	0	0	0	0	0	0	0	0	0	0	0	0	0	0
ASV1172	6	16	0	2	0	0	0	0	0	0	0	0	0	4	3	0	0	0	0	0	5	0	0	0	0	0	0	0	0	0	9	10	9	0	0	0	0	0	0	0	0	0	0	0	0	0	0	0	24
ASV1173	0	0	0	0	17	0	0	0	0	0	0	0	0	0	0	0	0	0	0	0	0	0	0	0	0	0	0	0	0	0	27	40	49	0	0	0	0	0	0	0	0	0	0	0	0	0	0	0	0
ASV1174	0	0	0	0	0	0	22	30	38	0	0	0	0	0	0	12	11	20	0	0	0	0	0	0	0	0	0	0	0	0	0	0	0	0	0	0	0	0	0	0	0	0	0	0	0	0	0	0	0
ASV1175	0	0	0	0	0	0	12	8	0	0	0	0	14	14	22	18	28	17	0	0	0	0	0	0	0	0	0	0	0	0	0	0	0	0	0	0	0	0	0	0	0	0	0	0	0	0	0	0	0
ASV1176	0	0	0	0	0	0	0	0	16	0	0	0	0	0	0	31	29	21	0	0	0	0	0	0	0	0	0	0	0	0	0	0	0	0	0	0	0	0	0	14	8	14	0	0	0	0	0	0	0
ASV1177	0	0	0	0	0	0	0	0	0	0	0	0	44	43	46	0	0	0	0	0	0	0	0	0	0	0	0	0	0	0	0	0	0	0	0	0	0	0	0	0	0	0	0	0	0	0	0	0	0
ASV1178	0	0	0	0	0	0	0	0	0	0	0	0	0	0	0	0	0	0	0	0	0	0	6	0	13	11	23	0	0	0	16	13	0	0	7	0	0	0	0	0	0	0	0	0	0	0	0	0	11
ASV1179	0	0	0	0	0	0	0	0	0	0	0	0	0	0	0	0	0	0	0	0	0	0	0	0	5	0	0	0	0	0	0	4	0	44	41	39	0	0	0	0	0	0	0	0	0	0	0	0	0
ASV1180	0	0	0	0	0	0	0	0	0	0	0	0	0	0	0	0	0	0	0	0	0	0	0	0	0	0	0	0	0	0	0	0	0	0	0	0	0	0	0	0	0	0	0	0	0	0	0	0	0
ASV1181	5	0	0	6	0	0	24	20	22	0	0	0	0	0	0	18	13	17	0	0	0	0	0	0	0	0	0	0	0	0	0	0	7	0	0	0	0	0	0	0	0	0	0	0	0	0	0	0	0
ASV1182	0	8	0	0	0	0	0	0	0	0	0	0	0	0	0	0	0	0	0	0	0	0	0	0	0	0	0	0	0	0	0	0	0	0	0	0	0	0	0	0	0	0	0	0	0	0	0	0	0
ASV1183	0	0	0	0	0	0	35	31	15	0	0	0	0	0	0	0	22	29	0	0	0	0	0	0	0	0	0	0	0	0	0	0	0	0	0	0	0	0	0	0	0	0	0	0	0	0	0	0	0
ASV1184	0	0	0	0	0	0	12	0	0	0	0	0	0	0	0	6	13	11	0	0	0	0	0	0	0	11	0	0	0	0	0	0	0	38	0	41	0	0	0	0	0	0	0	0	0	0	0	0	0
ASV1185	0	0	0	0	0	0	5	11	14	0	0	0	0	0	6	23	18	21	0	0	0	0	0	0	0	0	0	0	0	0	0	0	0	9	8	10	0	0	7	0	0	0	0	0	0	0	0	0	0
ASV1186	0	0	0	0	0	0	0	0	0	0	0	0	0	0	0	0	20	0	0	0	0	0	0	0	0	0	0	0	0	0	0	0	0	0	0	0	0	0	0	33	19	33	14	13	0	0	0	0	0
ASV1187	0	0	0	0	0	0	0	0	0	0	0	0	0	0	0	0	0	0	0	0	0	0	0	0	0	0	0	0	0	0	0	0	0	0	0	0	0	0	0	0	0	0	0	0	0	0	0	0	0
ASV1188	0	0	0	0	0	0	0	0	0	0	15	0	0	0	0	0	0	0	0	0	0	0	0	0	0	0	0	0	0	0	0	0	0	0	0	0	0	0	0	0	0	0	0	0	0	58	58	0	0
ASV1189	0	0	0	0	0	0	0	0	0	0	0	0	0	22	9	0	0	0	0	0	0	0	0	0	0	0	0	0	0	0	16	0	17	0	0	0	0	0	0	0	0	0	0	0	0	24	20	23	0
ASV1190	0	0	0	0	0	0	0	0	0	0	0	0	0	0	0	0	0	0	0	13	20	0	12	20	15	0	0	0	0	0	0	30	21	0	0	0	0	0	0	0	0	0	0	0	0	0	0	0	0
ASV1191	0	0	0	0	0	0	0	0	0	0	0	0	0	0	0	0	0	0	0	0	0	7	10	0	0	0	0	0	0	0	26	32	32	0	0	0	0	0	0	0	0	0	0	0	0	0	0	0	9
ASV1192	0	0	0	0	0	0	25	15	25	0	0	0	0	0	0	30	35	0	0	0	0	0	0	0	0	0	0	0	0	0	0	0	0	0	0	0	0	0	0	0	0	0	0	0	0	0	0	0	0
ASV1193	0	0	0	0	0	0	0	0	0	9	0	10	0	0	0	0	0	0	0	0	0	0	0	0	0	0	0	0	0	0	21	12	19	0	0	0	0	0	0	0	0	0	0	0	0	5	5	0	19
ASV1194	0	0	0	0	0	0	0	0	0	0	0	0	0	0	0	0	0	0	0	0	0	0	0	0	6	4	0	0	0	0	0	0	0	35	47	38	0	0	0	0	0	0	0	0	0	0	0	0	0
ASV1195	38	22	35	0	0	0	0	0	0	0	0	10	0	0	0	0	0	0	0	12	12	0	0	0	0	0	0	0	0	0	0	0	0	0	0	0	0	0	0	0	0	0	0	0	0	0	0	0	0
ASV1196	15	0	0	0	0	0	0	0	0	20	18	0	0	0	0	0	0	0	0	0	0	0	0	0	0	0	0	0	0	0	14	0	0	0	0	0	32	30	0	0	0	0	0	0	0	0	0	0	0
ASV1197	0	0	0	0	12	0	19	21	29	0	0	0	0	0	0	0	0	0	0	0	0	0	0	0	0	0	0	0	0	0	0	0	0	0	0	0	0	0	0	0	0	0	0	0	0	0	0	0	14
ASV1198	0	0	0	0	0	0	0	0	0	4	0	0	0	0	0	0	0	0	0	0	0	0	0	0	0	0	0	0	0	0	0	0	0	0	0	0	0	0	0	0	0	0	0	0	0	0	0	0	0
ASV1199	0	0	0	0	0	0	0	0	0	0	0	0	0	0	0	0	7	3	0	0	0	0	0	0	0	0	0	0	0	0	0	0	0	0	0	0	0	0	0	9	13	7	30	35	25	0	0	0	0
ASV1200	0	0	0	0	0	0	0	0	0	0	0	0	0	0	0	0	0	0	8	0	10	0	0	0	0	12	0	0	0	10	0	18	0	23	14	0	0	0	0	0	0	0	0	0	0	0	0	0	0
ASV1201	0	0	0	0	0	0	0	0	0	0	0	0	0	0	0	0	0	0	0	0	0	0	0	0	0	0	0	0	0	0	0	0	0	0	0	0	32	33	39	10	10	5	0	0	0	0	0	0	0
ASV1202	7	0	0	0	0	0	0	0	0	0	0	0	0	0	0	0	0	0	0	0	20	0	0	0	0	0	0	0	0	12	7	11	16	0	0	0	0	0	0	0	0	0	0	0	0	16	17	22	0
ASV1203	0	0	0	0	0	0	0	0	0	0	0	0	0	0	4	3	12	7	0	0	0	0	0	0	0	0	0	0	0	0	17	9	14	0	0	3	0	0	0	0	0	0	0	0	0	0	0	0	15
ASV1204	0	0	0	0	0	0	0	0	0	0	0	0	0	0	0	0	0	0	0	0	0	0	0	0	0	0	0	0	0	0	0	0	0	0	0	0	0	0	0	29	41	28	0	13	17	0	0	0	0
ASV1205	9	8	10	0	0	0	0	0	0	26	21	18	0	0	0	0	0	0	0	17	9	0	0	0	0	0	0	0	0	0	0	0	0	0	0	0	0	0	4	0	0	0	0	0	0	0	2	0	0
ASV1206	8	5	0	0	0	0	0	0	0	0	0	0	0	0	0	0	0	0	14	0	0	0	0	0	0	0	0	0	0	0	6	0	0	0	0	0	0	0	0	0	0	0	0	0	0	27	30	12	6
ASV1207	0	3	0	0	0	0	0	0	0	0	0	0	0	0	0	0	0	0	0	0	0	0	0	0	0	3	0	0	0	0	24	15	14	0	0	0	0	0	0	0	0	0	0	0	0	11	8	9	4
ASV1208	0	0	0	0	3	0	13	11	11	0	0	0	6	9	9	18	15	32	0	0	0	0	0	0	0	0	0	0	0	0	0	0	0	0	0	0	0	0	0	0	0	0	0	0	0	0	0	0	0
ASV1209	0	0	0	0	0	0	0	0	0	10	7	6	0	0	0	0	0	0	0	0	0	0	0	0	0	0	0	0	0	0	0	0	10	0	0	0	0	0	0	0	0	0	0	0	0	37	25	32	0
ASV1210	0	0	0	0	0	0	0	0	0	0	0	30	14	0	7	0	0	0	0	0	0	0	0	0	0	0	0	0	0	0	0	0	0	12	43	21	0	0	0	0	0	0	0	0	0	0	0	0	0
ASV1211	0	0	0	0	0	0	0	0	0	0	0	0	0	0	0	0	0	0	0	0	0	0	0	0	0	0	0	0	0	0	0	0	0	0	0	0	0	0	0	0	0	0	0	0	0	0	0	0	0
ASV1212	0	0	0	0	0	0	0	0	0	0	0	0	0	0	0	0	0	0	0	0	0	0	0	0	0	0	0	0	0	0	0	0	0	0	0	0	0	0	0	0	0	0	0	0	0	0	0	0	0
ASV1213	0	0	0	0	0	0	0	0	0	0	0	0	0	0	0	0	0	0	0	0	0	0	0	0	0	0	0	0	0	0	0	0	0	0	0	0	0	0	0	46	0	0	42	0	38	0	0	0	0
ASV1214	0	0	0	0	0	0	0	0	0	0	0	0	0	0	0	0	0	0	0	0	0	0	0	0	0	0	0	0	0	0	0	0	0	0	0	0	0	0	0	0	0	0	0	0	0	0	0	0	0
ASV1215	0	0	0	47	20	20	0	3	0	0	0	0	0	0	0	3	0	4	0	0	4	0	0	0	0	0	0	0	0	0	0	0	0	0	0	2	0	0	0	0	0	0	0	0	0	0	0	0	8
ASV1216	0	0	0	0	5	0	19	18	21	0	0	0	0	0	0	0	0	3	0	0	0	0	0	0	31	13	15	0	0	0	0	0	0	0	0	0	0	0	0	0	0	0	0	0	0	0	0	0	0
ASV1217	0	0	0	0	0	0	0	0	0	0	0	0	0	0	0	0	0	0	0	0	0	0	0	0	0	0	0	0	0	0	12	0	0	0	0	0	0	0	0	0	0	0	0	0	0	0	0	0	33
ASV1218	17	0	11	5	12	10	13	0	7	0	5	0	7	0	7	0	0	4	0	0	0	0	0	0	7	0	0	0	0	0	0	0	0	0	0	0	0	0	0	0	0	0	0	0	0	0	0	0	0
ASV1219	0	0	0	0	0	0	10	0	9	0	0	0	0	0	0	0	0	0	0	0	0	0	0	0	0	0	0	0	0	0	9	10	0	0	0	0	0	7	0	0	0	0	0	6	0	0	14	0	30
ASV1220	0	0	0	0	0	0	0	0	0	124	0	0	0	0	0	0	0	0	0	0	0	0	0	0	0	0	0	0	0	0	0	0	0	0	0	0	0	0	0	0	0	0	0	0	0	0	0	0	0
ASV1221	0	0	0	0	0	0	0	0	0	35	39	50	0	0	0	0	0	0	0	0	0	0	0	0	0	0	0	0	0	0	0	0	0	0	0	0	0	0	0	0	0	0	0	0	0	0	0	0	0
ASV1222	0	0	0	0	0	0	0	0	0	5	0	0	0	16	14	0	0	0	0	0	0	0	0	0	0	0	0	0	0	0	13	21	11	0	0	0	0	16	28	0	0	0	0	0	0	0	0	0	0
ASV1223	0	0	0	0	0	0	0	0	0	0	0	0	0	13	0	13	0	0	0	0	0	0	0	0	0	0	0	0	0	0	12	0	14	13	14	20	0	0	0	0	0	0	0	0	0	0	0	0	0
ASV1224	0	0	0	0	0	0	0	0	0	0	0	0	0	0	0	0	0	0	0	0	0	0	0	0	0	0	0	0	0	0	0	0	0	0	0	0	0	0	0	0	0	0	35	53	36	0	0	0	0
ASV1225	0	0	0	0	0	0	0	0	0	0	0	0	0	0	0	0	0	0	0	0	0	0	0	0	0	0	0	0	0	0	0	0	0	0	0	0	0	0	0	0	0	0	0	0	0	0	0	0	0
ASV1226	37	45	41	0	0	0	0	0	0	0	0	0	0	0	0	0	0	0	0	0	0	0	0	0	0	0	0	0	0	0	0	0	0	0	0	0	0	0	0	0	0	0	0	0	0	0	0	0	0
ASV1227	19	22	22	0	0	0	0	0	0	7	10	4	0	0	0	0	0	0	0	0	12	0	0	2	0	0	0	0	0	0	6	2	0	0	0	0	0	3	0	0	0	0	0	0	0	0	0	0	8
ASV1228	8	7	11	0	0	0	0	0	0	0	0	0	0	0	0	0	0	0	0	0	5	0	0	2	0	0	0	0	0	0	0	5	0	0	0	0	0	0	0	0	0	0	0	0	0	12	14	15	8
ASV1229	0	0	0	9	10	18	15	16	28	0	0	0	0	0	7	0	7	6	0	0	0	0	0	0	0	0	0	0	0	0	0	0	0	0	0	7	0	0	0	0	0	0	0	0	0	0	0	0	0
ASV1230	0	0	0	0	0	0	44	29	0	0	0	0	0	0	0	0	23	16	0	0	0	0	0	0	0	0	0	0	0	0	0	0	0	0	0	0	11	0	0	0	0	0	0	0	0	0	0	0	0
ASV1231	0	0	0	0	0	0	0	0	0	0	0	0	0	0	0	0	0	0	0	0	0	28	31	0	0	0	0	18	12	10	0	0	7	0	0	0	0	0	0	0	0	0	0	0	0	0	0	0	0
ASV1232	0	0	0	0	0	0	0	0	0	0	0	0	0	0	0	0	0	0	0	0	0	0	0	0	0	0	0	0	0	0	0	0	7	0	0	0	0	0	0	0	0	0	0	0	0	0	44	46	13
ASV1233	0	0	0	0	0	0	0	0	0	0	0	0	0	0	0	0	0	0	0	0	0	0	0	0	0	0	0	0	0	0	0	0	0	0	0	0	8	0	0	45	26	44	0	0	0	0	0	0	0
ASV1234	0	0	0	0	0	0	0	0	0	0	0	0	0	0	0	0	0	0	0	0	0	0	0	0	0	0	0	0	0	0	0	0	0	0	0	0	0	0	0	0	0	0	0	0	0	0	0	0	0
ASV1235	37	22	39	0	0	0	0	0	0	0	0	0	0	0	0	0	0	0	0	0	0	0	0	0	0	0	0	0	0	0	0	0	0	0	0	0	0	6	0	0	0	0	0	0	0	18	0	0	0
ASV1236	0	0	0	6	0	0	18	11	10	0	0	0	0	6	6	16	13	17	0	0	0	0	0	0	0	0	0	0	0	0	0	0	0	0	9	10	0	0	0	0	0	0	0	0	0	0	0	0	0
ASV1237	0	0	0	0	0	0	0	0	0	0	0	0	0	0	0	0	0	0	0	0	0	0	0	0	0	0	0	0	0	0	0	0	0	20	19	19	0	0	0	0	0	0	0	0	0	0	0	0	0
ASV1238	0	0	0	0	0	0	0	0	0	0	0	0	0	0	0	0	0	0	0	0	0	0	0	0	0	0	0	0	0	0	0	0	0	0	0	0	0	0	0	0	0	0	0	0	0	0	0	0	0
ASV1239	0	0	0	0	0	0	0	68	53	0	0	0	0	0	0	0	0	0	0	0	0	0	0	0	0	0	0	0	0	0	0	0	0	0	0	0	0	0	0	0	0	0	0	0	0	0	0	0	0
ASV1240	0	0	0	0	0	0	0	0	0	42	33	46	0	0	0	0	0	0	0	0	0	0	0	0	0	0	0	0	0	0	0	0	0	0	0	0	0	0	0	0	0	0	0	0	0	0	0	0	0
ASV1241	0	0	0	0	0	0	0	0	0	7	4	4	0	0	0	0	0	0	0	0	0	0	0	0	0	0	0	0	0	0	0	0	0	0	0	0	0	0	0	0	0	0	0	0	0	29	41	36	0
ASV1242	0	0	0	0	0	0	0	0	0	0	0	0	0	0	0	0	0	0	0	0	0	0	0	0	0	0	0	0	0	0	0	0	0	0	0	0	0	0	0	0	0	0	0	0	0	0	0	0	0
ASV1243	0	0	0	0	0	0	0	0	0	0	0	0	0	0	0	0	0	0	0	0	0	0	0	0	0	0	0	0	0	0	0	0	0	0	0	0	0	0	0	0	0	0	0	0	0	0	0	0	0
ASV1244	38	46	36	0	0	0	0	0	0	0	0	0	0	0	0	0	0	0	0	0	0	0	0	0	0	0	0	0	0	0	0	0	0	0	0	0	0	0	0	0	0	0	0	0	0	0	0	0	0
ASV1245	37	0	23	0	0	0	0	0	0	0	0	0	0	0	0	0	17	13	7	11	5	0	0	0	0	0	0	0	0	0	7	0	0	0	0	0	0	0	0	0	0	0	0	0	0	0	0	0	0
ASV1246	0	0	0	0	0	0	0	0	0	0	0	0	0	0	0	0	0	0	0	0	0	0	0	4	0	0	0	0	0	0	0	0	0	0	0	0	0	0	0	0	0	0	0	0	0	0	0	0	28
ASV1247	0	0	0	0	0	0	0	0	0	0	0	0	0	0	0	0	0	0	0	0	0	0	0	0	0	0	0	0	0	0	12	23	15	0	0	0	0	0	0	0	0	0	0	0	0	0	0	0	23
ASV1248	0	0	0	0	0	0	0	0	0	0	0	0	0	0	0	0	0	0	0	0	0	0	0	0	0	0	0	0	0	0	0	0	0	0	0	0	0	0	0	53	0	0	0	0	0	0	0	0	0
ASV1249	0	0	0	0	0	0	39	25	32	0	0	0	0	0	0	0	0	0	0	0	0	0	0	0	0	0	23	0	0	0	0	0	0	0	0	0	0	0	0	0	0	0	0	0	0	0	0	0	0
ASV1250	0	0	0	0	0	0	0	0	0	0	0	0	8	3	8	0	0	0	0	0	0	0	0	0	0	0	0	0	0	0	0	0	0	9	0	9	13	18	18	0	0	0	0	0	0	13	9	7	4
ASV1251	0	0	0	0	0	0	0	0	0	0	0	0	0	0	0	0	0	0	0	0	0	0	0	0	0	0	0	0	0	0	24	22	18	0	0	0	0	0	0	0	0	0	0	0	0	0	0	0	21
ASV1252	0	0	0	0	0	0	0	0	0	0	0	0	0	0	0	0	0	0	0	0	0	0	0	0	0	0	0	0	0	0	0	0	0	0	0	0	40	47	32	0	0	0	0	0	0	0	0	0	0
ASV1253	0	0	0	0	0	0	0	0	0	0	0	0	0	0	0	0	0	0	0	0	0	0	0	0	0	0	0	0	0	0	0	0	0	0	0	0	38	23	58	0	0	0	0	0	0	0	0	0	0
ASV1254	0	0	0	0	0	0	0	0	0	0	0	0	0	0	0	0	0	0	0	0	0	0	0	0	0	0	0	0	0	0	0	0	0	0	0	0	0	0	0	0	0	0	0	0	0	0	0	0	0
ASV1255	0	10	0	0	0	0	0	0	0	0	0	0	0	0	0	0	0	0	0	0	5	0	0	0	0	0	0	0	0	0	0	0	0	0	0	0	0	0	0	8	0	0	0	0	0	10	12	18	12
ASV1256	0	0	0	0	0	0	0	0	9	0	0	0	0	0	0	24	36	17	0	0	0	0	0	0	0	0	0	0	0	0	0	0	0	11	9	12	0	0	0	0	0	0	0	0	0	0	0	0	0
ASV1257	0	0	0	0	0	0	0	0	0	0	0	0	0	0	0	0	0	0	0	21	14	0	0	0	0	0	0	0	37	46	0	0	0	0	0	0	0	0	0	0	0	0	0	0	0	0	0	0	0
ASV1258	0	0	0	0	0	0	0	0	0	0	0	0	0	0	0	0	0	0	0	0	0	0	0	0	4	3	3	0	0	0	0	5	6	46	19	32	0	0	0	0	0	0	0	0	0	0	0	0	0
ASV1259	0	0	0	0	0	0	0	0	0	0	0	0	0	0	0	0	0	0	0	0	0	0	0	0	0	0	0	0	0	0	0	0	0	0	0	0	5	3	0	0	0	0	0	0	0	0	0	0	0
ASV1260	0	0	0	0	0	0	0	0	0	0	0	0	0	0	0	0	0	0	0	0	0	0	0	0	0	0	0	0	0	0	0	0	0	0	0	0	0	0	0	0	57	61	0	0	0	0	0	0	0
ASV1261	0	0	0	0	0	0	0	0	0	0	0	0	0	0	0	0	0	0	0	0	0	0	0	0	0	0	0	0	0	0	0	0	0	0	0	0	0	0	0	0	0	0	49	24	45	0	0	0	0
ASV1262	12	12	13	0	0	0	0	0	0	4	0	9	0	0	0	0	0	0	0	3	0	2	0	0	0	0	0	0	0	0	5	0	0	0	0	0	0	0	0	0	0	0	0	0	0	9	12	3	11
ASV1263	0	0	0	0	0	0	0	0	0	0	11	0	37	32	27	4	6	0	0	0	0	0	0	0	0	0	0	0	0	0	0	0	0	0	0	0	0	0	0	0	0	0	0	0	0	0	0	0	0
ASV1264	0	0	0	0	0	0	0	0	0	0	0	0	0	0	0	0	0	0	0	0	15	0	0	0	0	0	0	0	0	0	21	13	0	0	0	0	0	0	0	0	0	0	0	0	0	0	0	0	20
ASV1265	29	33	0	0	0	0	0	0	0	0	11	0	0	0	5	0	0	0	9	5	6	0	0	0	0	0	0	0	0	0	18	0	0	0	0	0	0	0	0	0	0	0	0	0	0	0	0	0	0
ASV1266	0	0	0	0	0	0	5	0	0	0	0	0	17	14	19	17	19	25	0	0	0	0	0	0	0	0	0	0	0	0	0	0	0	0	0	0	0	0	0	0	0	0	0	0	0	0	0	0	0
ASV1267	0	0	0	0	0	0	0	0	0	0	0	0	0	0	0	0	0	0	0	0	0	0	0	0	0	0	0	0	0	0	9	9	11	29	29	29	0	0	0	0	0	0	0	0	0	0	0	0	0
ASV1268	0	0	0	0	0	0	0	0	0	0	0	0	0	0	0	0	0	0	0	0	0	0	0	0	0	0	0	0	0	0	0	0	0	0	0	0	0	0	0	0	0	0	0	0	0	0	0	0	0
ASV1269	6	6	8	0	0	0	0	0	0	0	16	0	0	0	0	0	0	0	3	0	7	0	0	0	0	0	0	0	0	5	8	14	12	0	0	0	0	0	0	0	0	0	0	0	0	12	0	18	0
ASV1270	0	9	0	0	0	0	0	0	0	0	0	0	0	0	0	0	0	0	8	0	0	0	0	0	0	0	0	5	0	0	0	0	17	0	0	0	0	0	0	0	0	0	0	0	0	21	24	31	0
ASV1271	0	0	0	0	0	0	0	0	0	0	0	0	0	0	0	0	4	0	0	0	0	0	0	0	0	0	0	0	0	0	0	0	0	0	0	0	0	0	0	17	16	22	5	5	0	0	0	0	0
ASV1272	0	0	0	0	0	0	0	0	0	0	0	0	0	0	0	0	0	0	0	0	0	0	0	0	0	0	0	0	0	0	0	0	0	0	0	0	35	0	0	0	0	0	17	26	37	0	0	0	0
ASV1273	0	0	0	0	0	0	0	0	0	0	0	0	0	0	0	0	0	0	0	0	0	0	0	0	0	0	0	0	0	0	0	0	0	0	0	0	34	42	39	0	0	0	0	0	0	0	0	0	0
ASV1274	18	11	17	0	4	4	0	0	0	7	0	4	8	6	14	0	0	3	2	0	0	0	0	0	0	0	0	0	0	0	0	0	3	4	0	5	4	0	0	0	0	0	0	0	0	0	0	0	0
ASV1275	0	13	0	0	0	0	0	0	0	0	0	0	0	0	0	0	0	0	0	0	0	0	0	0	0	0	0	0	0	0	35	27	21	0	0	0	0	0	0	11	0	0	0	0	0	0	0	0	7
ASV1276	0	0	6	0	0	0	0	0	0	11	14	18	0	0	0	0	0	0	0	0	0	0	0	0	0	0	0	2	0	0	0	0	0	0	0	0	0	0	0	0	0	0	0	0	0	22	18	23	0
ASV1277	0	0	0	0	0	0	0	30	34	0	0	0	8	0	0	0	0	29	0	0	0	0	0	0	0	0	0	0	0	0	0	0	0	0	0	0	0	0	0	0	0	0	7	6	0	0	0	0	0
ASV1278	0	0	0	0	0	0	0	0	0	0	0	0	0	0	0	0	0	0	0	0	0	0	0	0	0	0	0	0	0	0	31	0	37	0	0	0	0	0	0	0	0	0	0	0	0	0	29	0	0
ASV1279	0	0	0	0	0	0	39	0	59	0	0	0	0	0	0	0	0	0	0	0	0	0	15	0	0	0	0	0	0	0	0	0	0	0	0	0	0	0	0	0	0	0	0	0	0	0	0	0	0
ASV1280	0	0	0	0	0	0	0	0	0	0	0	0	0	0	0	0	0	0	0	0	0	0	0	0	14	0	14	0	0	0	0	0	0	7	0	0	0	29	0	0	0	0	0	0	0	0	0	0	0
ASV1281	0	0	0	0	0	0	0	0	0	0	0	0	0	0	0	0	0	0	0	0	0	0	0	0	0	0	0	0	0	0	0	0	0	0	0	0	0	0	0	0	0	0	41	39	33	0	0	0	0
ASV1282	0	38	74	0	0	0	0	0	0	0	0	0	0	0	0	0	0	0	0	0	0	0	0	0	0	0	0	0	0	0	0	0	0	0	0	0	0	0	0	0	0	0	0	0	0	0	0	0	0
ASV1283	0	0	0	0	0	0	18	20	15	0	0	0	0	0	0	10	30	19	0	0	0	0	0	0	0	0	0	0	0	0	0	0	0	0	0	0	0	0	0	0	0	0	0	0	0	0	0	0	0
ASV1284	0	0	0	0	0	0	0	0	6	0	0	0	0	0	0	9	5	13	0	0	0	0	0	0	0	0	0	0	0	0	13	35	27	0	0	0	0	0	0	0	0	0	0	0	0	4	0	0	0
ASV1285	0	0	0	0	0	0	0	0	0	0	0	0	5	0	0	0	0	0	0	0	0	0	0	0	5	0	0	0	0	0	0	0	0	20	19	12	0	0	0	0	7	0	13	6	14	4	7	0	0
ASV1286	0	0	0	0	0	0	0	0	0	0	0	0	0	0	0	0	0	0	13	0	12	0	0	0	0	0	0	0	0	0	24	11	13	0	0	0	0	0	0	0	0	0	0	0	0	0	0	0	25
ASV1287	0	0	0	0	0	0	0	0	0	0	0	0	0	0	0	0	0	0	8	0	0	0	0	0	5	0	0	0	0	0	19	10	10	0	0	0	0	0	0	0	0	0	0	0	0	0	0	0	24
ASV1288	0	0	0	0	0	0	0	0	0	0	0	0	0	0	0	0	0	0	0	0	0	0	0	0	0	0	0	0	0	0	0	0	0	0	0	0	0	0	0	0	0	0	33	43	36	0	0	0	0
ASV1289	0	0	0	0	0	0	0	0	0	0	0	0	0	0	0	0	0	0	0	0	0	0	0	0	0	0	0	0	0	0	0	0	0	0	0	0	0	0	0	0	0	0	0	0	0	0	0	0	0
ASV1290	7	4	0	0	0	0	0	0	0	10	9	7	0	0	0	0	0	0	0	0	0	0	0	0	0	0	0	0	0	0	13	17	18	0	0	0	0	4	6	0	0	0	0	0	0	0	0	0	11
ASV1291	0	0	0	0	0	0	6	0	0	0	0	0	0	0	0	0	0	0	0	0	0	0	0	0	0	0	0	0	0	0	4	0	0	0	0	0	0	0	3	8	8	8	27	21	26	0	0	0	0
ASV1292	0	0	0	0	0	0	0	0	0	0	0	6	12	26	24	0	0	0	0	0	0	0	0	0	0	0	0	0	0	0	13	14	16	0	0	0	0	0	0	0	0	0	0	0	0	0	0	0	0
ASV1293	0	0	0	0	0	0	0	0	0	0	0	0	0	0	0	0	0	0	0	0	7	0	0	0	0	0	0	37	22	24	0	0	0	0	0	0	0	0	0	0	0	0	0	0	0	0	0	0	0
ASV1294	0	0	0	0	0	0	0	0	0	0	0	0	0	0	0	0	0	0	0	0	0	0	0	0	0	0	0	0	0	0	0	0	0	0	0	0	0	0	0	0	0	0	0	0	0	0	0	0	35
ASV1295	31	23	16	0	0	0	0	0	0	0	0	0	0	0	0	0	0	0	0	0	0	0	0	0	0	0	0	0	0	0	0	0	0	0	0	0	0	0	0	0	0	0	0	0	0	0	0	0	0
ASV1296	0	0	0	0	0	0	0	0	0	0	0	0	25	39	46	0	0	0	0	0	0	0	0	0	0	0	0	0	0	0	0	0	0	0	0	0	0	0	0	0	0	0	0	0	0	0	0	0	0
ASV1297	0	0	0	0	0	0	0	0	0	0	0	0	0	0	0	0	0	0	0	0	0	0	0	0	0	0	0	0	0	0	33	37	36	0	0	0	0	0	0	0	0	0	0	0	0	0	0	0	4
ASV1298	0	0	0	0	0	0	0	0	0	0	0	0	0	0	0	0	0	0	0	0	0	0	0	0	0	0	0	0	0	0	18	12	9	0	0	0	0	0	0	0	0	0	0	0	0	0	0	0	23
ASV1299	0	0	0	0	0	0	0	0	0	0	0	0	0	0	0	0	0	0	0	0	0	0	0	0	0	0	0	0	0	0	0	0	0	0	0	0	0	0	0	0	0	0	0	0	0	12	13	19	21
ASV1300	0	0	0	0	0	0	0	0	0	0	0	0	0	0	0	0	0	0	0	0	0	0	0	0	0	0	0	0	0	0	0	0	0	0	0	0	0	0	0	0	0	0	0	0	0	0	0	0	46
ASV1301	4	8	3	3	0	4	13	12	20	0	0	0	0	0	0	0	0	0	0	0	0	0	0	4	2	0	0	0	0	0	0	0	0	0	0	0	0	0	0	0	0	0	0	0	0	0	0	0	7
ASV1302	0	0	10	0	0	0	0	0	0	17	10	17	0	0	0	0	0	0	0	0	0	0	0	0	18	16	11	0	0	0	0	0	0	0	0	0	0	0	0	10	0	0	0	0	0	0	0	0	0
ASV1303	0	0	0	0	0	0	0	0	0	0	0	0	21	21	19	0	4	0	0	0	0	0	0	0	0	0	0	0	0	0	0	7	16	0	0	0	0	0	0	0	0	0	0	0	0	0	8	9	0
ASV1304	0	0	0	0	0	0	0	0	0	0	0	0	0	0	0	0	0	0	0	0	0	0	3	0	0	0	0	0	0	0	14	20	15	0	0	0	0	0	0	0	0	0	0	0	0	0	0	0	17
ASV1305	0	0	0	0	0	0	0	0	0	0	0	0	0	0	0	0	0	0	0	0	0	0	0	0	0	0	0	0	0	0	0	0	0	0	0	0	34	44	31	0	0	0	0	0	0	0	0	0	0
ASV1306	0	0	0	0	0	0	0	0	0	0	0	0	0	0	0	0	0	0	0	0	0	0	0	0	0	0	0	0	0	0	0	0	0	0	0	0	0	0	0	0	0	0	0	0	0	9	12	11	23
ASV1307	16	16	30	0	0	0	0	0	0	0	0	0	0	0	0	0	0	0	0	14	0	0	0	0	0	0	0	0	0	0	0	0	0	0	0	0	0	0	0	0	0	0	0	0	0	18	14	0	0
ASV1308	0	0	0	0	0	0	0	0	0	0	0	0	0	0	0	0	0	0	0	0	0	0	0	0	0	0	0	0	0	0	29	42	37	0	0	0	0	0	0	0	0	0	0	0	0	0	0	0	0
ASV1309	0	0	0	0	0	0	0	0	0	0	0	0	0	0	0	0	0	0	0	0	0	0	0	0	0	0	0	0	0	0	0	0	8	0	0	0	0	0	0	0	0	0	0	0	0	0	5	0	29
ASV1310	0	0	0	0	0	0	0	0	0	0	0	0	0	0	0	0	0	0	0	0	0	0	0	0	0	0	0	0	0	0	0	0	0	0	0	0	0	0	0	0	0	0	0	0	0	0	0	0	0
ASV1311	0	0	0	0	0	0	0	3	0	0	0	0	0	0	0	0	0	6	0	0	0	0	0	0	0	0	3	0	0	0	0	0	0	11	25	21	0	0	0	8	0	0	4	7	8	0	0	0	0
ASV1312	0	0	0	0	0	0	0	0	0	0	0	0	0	0	0	0	0	0	7	12	8	0	0	0	0	0	0	0	0	0	4	6	16	0	0	0	0	0	0	0	0	0	0	0	0	11	17	12	5
ASV1313	0	0	0	0	0	0	0	0	0	0	0	0	0	0	0	0	0	0	0	0	0	38	45	24	0	0	0	0	0	0	0	0	0	0	0	0	0	0	0	0	0	0	0	0	0	0	0	0	0
ASV1314	34	34	38	0	0	0	0	0	0	0	0	0	0	0	0	0	0	0	0	0	0	0	0	0	0	0	0	0	0	0	0	0	0	0	0	0	0	0	0	0	0	0	0	0	0	0	0	0	0
ASV1315	0	0	0	0	0	0	0	0	0	0	0	0	4	7	6	0	4	0	0	0	0	0	0	0	0	0	0	0	0	0	20	18	13	6	12	9	0	0	0	0	0	0	0	0	0	0	0	0	0
ASV1316	0	0	0	0	0	0	0	0	0	0	0	0	0	0	0	0	0	0	0	7	0	0	0	0	0	0	0	9	0	0	0	0	0	0	0	0	0	0	0	0	0	0	0	0	0	32	34	24	0
ASV1317	0	0	0	0	0	0	0	0	0	0	0	0	0	0	0	0	0	0	0	0	0	0	0	0	0	0	0	0	0	0	8	7	18	0	0	0	0	0	0	0	0	0	0	0	0	0	0	0	27
ASV1318	0	0	0	0	0	0	0	0	0	0	0	0	0	0	0	0	0	0	0	0	0	0	0	0	0	0	0	0	0	0	0	0	0	46	32	28	0	0	0	0	0	0	0	0	0	0	0	0	0
ASV1319	0	0	0	0	0	0	0	0	0	0	0	0	0	0	0	0	0	0	0	0	0	0	0	0	0	0	0	0	0	0	0	0	0	0	0	0	0	0	0	0	0	0	38	34	34	0	0	0	0
ASV1320	0	0	0	0	0	0	0	0	0	0	0	0	0	0	0	0	0	0	0	0	0	0	0	0	0	0	0	0	0	0	0	0	0	0	0	0	0	0	0	0	0	0	0	0	0	0	0	0	0
ASV1321	0	0	0	9	5	0	0	0	6	0	0	0	0	0	0	0	0	0	0	0	0	0	0	0	0	5	0	0	0	0	0	0	0	4	4	0	0	0	0	0	0	0	0	0	0	0	8	0	19
ASV1322	0	0	0	0	0	0	38	24	32	0	0	0	0	0	0	0	0	11	0	0	0	0	0	0	0	0	0	0	0	0	0	0	0	0	0	0	0	0	0	0	0	0	0	0	0	0	0	0	0
ASV1323	0	0	0	0	0	0	0	0	0	0	0	0	0	0	0	0	0	0	0	0	0	0	0	0	0	0	0	0	0	0	24	14	21	0	0	0	0	0	0	0	0	0	0	0	0	15	0	16	15
ASV1324	0	0	0	0	0	0	0	0	0	0	0	0	0	0	0	0	0	0	0	0	0	0	0	0	0	0	0	0	0	0	7	10	10	0	8	0	9	7	9	19	13	13	0	0	0	0	0	0	0
ASV1325	0	0	0	0	0	0	0	0	0	0	0	0	0	0	0	0	0	0	0	0	0	0	0	0	0	0	0	0	0	0	0	0	0	0	0	0	0	0	0	0	0	0	0	0	0	0	0	0	0
ASV1326	18	30	17	0	0	0	0	0	0	0	0	0	0	0	0	0	0	0	0	0	0	0	0	0	0	0	0	0	0	0	0	0	0	0	0	0	0	0	0	0	0	0	0	0	0	0	0	0	8
ASV1327	2	0	0	0	0	0	32	35	29	0	0	0	0	0	0	0	0	6	0	0	0	0	0	0	0	0	0	0	0	0	0	0	0	0	0	0	0	0	0	0	0	0	0	0	0	0	0	0	0
ASV1328	0	0	0	0	0	0	0	0	0	0	0	0	0	0	0	0	0	0	0	0	0	0	0	0	0	0	0	0	0	0	0	0	0	0	9	8	0	0	0	0	0	0	0	0	0	30	21	36	0
ASV1329	0	0	0	0	0	0	0	0	0	0	0	0	0	0	0	0	0	0	0	0	0	0	0	0	0	0	0	0	0	0	0	0	0	0	0	0	0	0	0	0	0	0	0	0	0	0	0	0	0
ASV1330	6	7	7	0	0	0	0	0	0	0	0	4	0	0	0	0	0	0	3	6	0	0	0	0	0	0	0	0	0	0	17	14	0	0	0	0	0	0	0	0	0	0	0	0	0	9	0	4	10
ASV1331	3	4	0	0	0	0	0	0	0	0	0	0	0	0	0	0	0	0	0	0	2	0	0	0	0	0	0	0	0	0	4	4	0	0	0	0	0	7	5	0	0	0	0	0	0	10	14	10	9
ASV1332	0	0	0	0	0	0	0	0	0	5	0	0	10	0	7	0	0	0	0	0	0	0	0	0	0	0	0	0	0	0	14	28	24	0	0	0	0	0	0	0	0	0	0	0	0	8	0	7	0
ASV1333	0	0	0	0	0	0	0	0	0	0	0	0	0	0	0	0	0	0	0	0	0	0	0	0	0	0	0	5	6	3	0	0	0	0	0	0	0	0	0	0	0	0	0	0	0	3	0	0	6
ASV1334	0	0	0	0	0	0	0	0	0	0	0	0	0	0	0	0	0	0	0	0	0	0	0	0	0	0	0	0	0	0	0	0	0	0	0	0	0	0	0	0	0	0	30	38	35	0	0	0	0
ASV1335	23	24	26	0	0	0	0	0	0	0	5	0	0	0	0	0	0	0	0	16	8	0	0	0	0	0	0	0	0	0	0	0	0	0	0	0	0	0	0	0	0	0	0	0	0	0	0	0	0
ASV1336	7	6	7	4	0	3	14	14	18	0	0	0	0	0	0	4	0	0	0	0	0	0	0	0	7	0	0	0	0	0	12	0	6	0	0	0	0	0	0	0	0	0	0	0	0	0	0	0	0
ASV1337	7	7	0	0	0	0	0	0	0	0	0	0	0	0	0	0	0	0	0	0	0	0	0	0	0	0	0	0	0	0	9	12	11	0	0	0	0	5	0	0	0	0	0	0	0	0	0	4	16
ASV1338	5	0	0	0	0	0	9	23	16	12	9	3	0	0	0	0	0	25	0	0	0	0	0	0	0	0	0	0	0	0	0	0	0	0	0	0	0	0	0	0	0	0	0	0	0	0	0	0	0
ASV1339	0	0	10	0	0	0	0	0	0	0	0	0	0	0	0	0	0	0	0	0	0	0	0	0	0	0	0	0	0	0	0	0	10	0	0	0	0	0	0	0	0	0	0	0	0	24	10	17	10
ASV1340	0	0	0	0	0	0	0	0	10	0	0	0	0	0	0	0	0	0	0	0	0	0	0	0	31	20	41	0	0	0	0	0	0	0	0	0	0	0	0	0	0	0	0	0	0	0	0	0	0
ASV1341	0	0	0	0	0	0	0	0	0	0	0	0	0	0	0	0	0	0	0	0	0	0	0	0	0	0	0	0	0	0	0	0	0	0	0	0	0	40	45	0	0	0	0	0	0	0	0	0	0
ASV1342	0	0	0	0	0	0	0	0	0	0	0	0	0	0	0	0	0	0	0	0	0	0	0	0	0	0	0	0	0	0	0	0	0	0	0	0	0	0	0	0	0	0	0	0	0	0	0	0	0
ASV1343	12	0	0	0	0	0	0	0	0	9	0	0	0	0	0	0	0	0	0	17	18	0	0	0	0	0	0	13	19	13	0	0	0	0	0	0	0	0	0	0	0	0	0	0	0	0	0	0	0
ASV1344	9	11	15	0	0	0	0	0	0	0	0	3	0	0	0	0	0	0	0	8	9	0	0	0	0	0	0	0	0	0	0	0	0	0	0	0	0	0	0	0	0	0	0	0	0	21	15	10	0
ASV1345	0	0	0	0	0	0	0	0	0	0	0	0	0	0	0	0	0	0	20	22	15	0	0	0	0	0	0	4	0	0	0	0	0	0	0	0	0	0	0	0	0	0	0	0	0	0	20	20	0
ASV1346	0	0	0	0	0	0	0	0	0	0	0	0	0	0	0	0	0	0	0	0	0	13	0	0	14	0	7	0	0	0	9	17	12	0	0	0	0	0	0	0	0	0	0	0	0	0	0	0	0
ASV1347	0	0	0	0	0	0	0	0	0	0	0	0	0	0	0	0	0	0	0	0	0	0	0	0	0	0	0	0	0	0	20	14	0	0	0	0	0	0	0	0	0	0	0	0	0	0	26	0	0
ASV1348	0	0	0	0	0	0	0	0	0	0	0	0	0	0	0	0	0	0	0	0	0	0	0	0	0	0	0	0	0	0	16	0	0	0	0	0	0	0	0	0	0	0	0	0	0	0	0	0	20
ASV1349	0	0	0	0	0	0	0	0	0	0	0	0	0	0	0	0	0	0	0	0	0	0	0	0	0	0	0	0	0	0	0	0	0	0	0	0	0	0	0	0	0	0	0	0	0	0	0	0	0
ASV1350	0	0	0	0	0	0	0	0	0	0	0	0	0	0	0	0	0	0	0	0	0	0	0	0	0	0	0	0	0	0	0	0	0	0	0	0	0	0	0	0	0	0	0	0	0	0	0	0	0
ASV1351	0	0	0	0	0	0	0	0	0	0	0	0	0	0	0	0	0	0	0	0	0	0	0	0	0	0	0	0	0	0	0	0	0	0	0	0	0	0	0	0	0	0	0	0	0	0	0	0	0
ASV1352	19	20	16	0	0	0	0	0	0	0	0	0	0	0	0	0	0	0	0	0	0	0	0	0	0	0	0	0	0	0	0	0	0	0	0	0	17	15	13	0	0	0	0	0	0	0	0	0	0
ASV1353	11	22	37	0	0	0	0	0	0	0	9	9	0	0	0	0	0	0	0	12	0	0	0	0	0	0	0	0	0	0	0	0	0	0	0	0	0	0	0	0	0	0	0	0	0	0	0	0	0
ASV1354	9	12	0	6	0	0	0	7	0	6	6	5	5	5	11	0	0	0	0	0	0	0	0	0	0	0	3	0	0	0	7	6	0	0	0	0	0	0	0	0	0	0	0	0	0	5	0	3	0
ASV1355	7	8	5	0	0	0	0	0	0	5	0	7	4	3	0	0	0	0	0	0	3	0	0	0	0	0	0	0	0	0	4	5	2	0	0	0	2	0	0	0	0	0	0	0	0	4	8	5	9
ASV1356	0	0	0	0	0	0	20	19	15	0	0	0	0	0	0	17	18	11	0	0	0	0	0	0	0	0	0	0	0	0	0	0	0	0	0	0	0	0	0	0	0	0	0	0	0	0	0	0	0
ASV1357	0	0	0	0	0	0	0	9	9	0	0	0	0	0	0	13	18	11	0	0	0	0	0	0	0	8	9	0	0	0	0	0	0	5	10	8	0	0	0	0	0	0	0	0	0	0	0	0	0
ASV1358	0	0	0	0	0	0	0	0	0	0	0	0	0	0	0	0	0	0	0	0	0	0	0	0	0	0	0	0	0	0	0	7	0	0	0	0	0	0	0	0	0	0	0	0	0	0	0	0	30
ASV1359	0	0	0	0	0	0	0	0	0	0	0	0	0	0	0	0	0	0	0	0	0	0	0	0	0	0	0	0	0	0	0	0	0	25	30	45	0	0	0	0	0	0	0	0	0	0	0	0	0
ASV1360	0	0	0	0	0	0	0	0	0	0	0	0	0	0	0	0	0	0	0	0	0	0	0	0	0	0	0	0	0	0	0	0	0	0	0	0	0	0	0	0	0	0	0	0	0	0	0	0	28
ASV1361	4	7	0	0	0	0	0	0	0	21	23	41	0	0	0	0	0	0	0	0	0	0	0	0	0	0	0	0	0	0	0	0	0	0	0	0	0	0	3	0	0	0	0	0	0	0	0	0	0
ASV1362	0	0	0	0	0	0	29	30	27	0	0	0	0	0	0	13	0	0	0	0	0	0	0	0	0	0	0	0	0	0	0	0	0	0	0	0	0	0	0	0	0	0	0	0	0	0	0	0	0
ASV1363	0	0	0	0	0	0	0	0	0	0	0	0	0	0	0	0	0	0	0	0	0	0	0	0	0	0	0	0	0	0	36	31	32	0	0	0	0	0	0	0	0	0	0	0	0	0	0	0	0
ASV1364	0	0	0	0	0	0	0	0	0	0	0	0	0	0	0	0	0	0	0	0	0	0	0	0	0	0	0	0	0	0	6	0	3	0	0	0	0	0	0	0	0	0	0	0	0	5	4	7	19
ASV1365	0	0	0	0	0	0	0	0	0	0	0	0	0	0	0	0	0	0	0	0	0	0	0	0	0	0	0	0	0	0	3	0	0	0	0	0	0	0	0	0	0	0	0	0	0	30	33	33	0
ASV1366	0	0	0	0	0	0	0	0	0	0	0	0	0	0	0	0	0	0	0	0	0	0	0	0	0	0	0	0	0	0	0	0	0	0	0	0	0	0	0	43	26	30	0	0	0	0	0	0	0
ASV1367	0	0	0	0	0	0	0	0	0	0	0	0	0	0	0	0	0	0	0	0	0	0	0	0	0	0	0	0	0	0	0	0	0	0	0	0	0	0	0	11	15	12	18	23	20	0	0	0	0
ASV1368	0	0	0	31	16	11	15	13	12	0	0	0	0	0	0	0	0	0	0	0	0	0	0	0	0	0	0	0	0	0	0	0	0	0	0	0	0	0	0	0	0	0	0	0	0	0	0	0	0
ASV1369	0	0	0	0	0	9	22	26	16	0	0	0	0	0	0	0	0	0	0	0	0	0	8	3	0	0	0	0	0	0	0	5	0	0	7	0	2	0	0	0	0	0	0	0	0	0	0	0	0
ASV1370	0	0	0	0	0	0	30	17	34	0	0	0	0	0	0	5	6	6	0	0	0	0	0	0	0	0	0	0	0	0	0	0	0	0	0	0	0	0	0	0	0	0	0	0	0	0	0	0	0
ASV1371	0	0	0	0	0	0	0	0	10	0	0	0	0	0	0	0	0	0	0	0	0	0	0	0	0	0	0	0	0	0	0	0	0	18	16	15	0	0	0	13	19	0	0	7	0	0	0	0	0
ASV1372	0	0	0	0	0	0	0	0	0	8	5	0	0	0	0	0	0	0	0	7	2	0	0	0	0	0	0	0	0	0	0	0	0	0	0	0	0	0	0	0	0	0	0	0	0	24	23	29	0
ASV1373	0	0	0	0	0	0	0	0	0	0	0	0	42	28	28	0	0	0	0	0	0	0	0	0	0	0	0	0	0	0	0	0	0	0	0	0	0	0	0	0	0	0	0	0	0	0	0	0	0
ASV1374	0	0	0	0	0	0	0	0	0	0	0	0	0	0	0	0	0	0	0	0	0	0	0	0	0	0	0	0	0	0	0	0	0	11	15	7	0	0	0	21	17	27	0	0	0	0	0	0	0
ASV1375	0	0	0	0	0	0	0	0	0	0	0	0	0	0	0	0	0	0	0	0	0	0	0	0	0	0	0	0	0	0	0	0	0	0	0	0	0	0	0	0	0	0	0	0	0	0	0	0	0
ASV1376	0	0	0	0	0	0	0	0	0	0	0	0	0	0	0	0	0	0	0	0	0	0	0	0	0	0	0	0	0	0	0	0	0	0	0	0	0	0	0	0	0	0	0	0	0	0	0	0	0
ASV1377	0	0	0	0	0	0	0	0	0	0	0	0	0	0	0	0	0	0	0	0	0	0	0	0	0	0	0	0	0	0	0	0	0	0	0	0	0	0	0	0	0	0	0	0	0	0	0	0	0
ASV1378	17	22	27	0	0	0	0	0	0	0	0	0	0	0	0	0	0	0	10	13	8	0	0	0	0	0	0	0	0	0	0	0	0	0	0	0	0	0	0	0	0	0	0	0	0	0	0	0	0
ASV1379	16	28	16	0	0	0	0	5	4	0	0	0	0	0	0	0	0	0	0	0	0	0	0	0	0	0	0	0	0	0	0	0	0	0	0	0	0	0	0	0	0	0	0	0	0	0	0	0	0
ASV1380	0	8	0	0	0	0	0	0	0	0	0	0	0	0	0	0	0	0	4	12	6	0	0	0	0	0	0	0	0	0	10	20	7	0	0	0	0	0	0	0	0	0	0	0	0	5	0	0	6
ASV1381	0	0	2	0	0	0	0	0	0	0	0	0	0	0	0	0	0	0	0	2	0	0	0	0	0	0	0	0	0	0	9	14	9	0	0	0	0	0	0	0	0	0	0	0	0	0	0	0	29
ASV1382	0	0	0	0	0	0	0	0	0	12	12	21	0	0	0	0	0	0	0	0	0	0	0	0	0	0	0	0	6	0	0	0	0	0	0	0	0	0	0	0	0	0	0	0	0	14	0	20	0
ASV1383	0	0	0	0	0	0	0	0	0	0	0	0	10	0	14	29	35	9	0	0	0	0	0	0	0	0	0	0	0	0	0	0	0	0	0	0	0	0	0	0	0	0	0	0	0	0	0	0	0
ASV1384	0	0	0	0	0	0	0	0	0	0	0	0	0	0	0	0	0	0	0	0	0	0	0	0	6	0	0	0	0	0	0	0	0	0	0	0	21	23	17	7	0	0	16	0	7	0	0	0	0
ASV1385	0	0	0	0	0	0	0	0	0	0	0	0	0	0	0	0	0	0	0	0	0	0	0	0	0	0	0	0	0	0	19	16	11	18	14	19	0	0	0	0	0	0	0	0	0	0	0	0	0
ASV1386	0	0	0	0	0	0	0	0	0	0	0	0	0	0	0	0	0	0	0	0	0	0	0	0	0	0	0	0	0	0	0	0	0	0	0	0	0	0	0	0	0	0	0	0	0	0	0	0	0
ASV1387	0	20	0	0	0	0	0	0	0	0	0	0	0	0	0	0	0	0	0	0	15	0	0	0	0	0	0	0	0	0	0	0	0	0	0	0	7	13	0	0	0	0	0	0	0	19	0	22	0
ASV1388	0	12	17	0	0	0	0	0	0	0	0	0	0	0	0	21	0	16	0	0	0	0	0	0	0	0	0	0	0	0	15	0	15	0	0	0	0	0	0	0	0	0	0	0	0	0	0	0	0
ASV1389	0	0	0	0	0	0	0	0	0	0	0	0	0	0	0	0	6	5	0	0	0	0	0	0	0	0	0	0	0	0	0	0	0	18	15	21	0	0	0	0	0	0	13	10	8	0	0	0	0
ASV1390	0	0	0	0	0	0	0	0	0	0	0	0	0	0	0	0	0	0	50	0	46	0	0	0	0	0	0	0	0	0	0	0	0	0	0	0	0	0	0	0	0	0	0	0	0	0	0	0	0
ASV1391	0	0	0	0	0	0	0	0	0	0	0	0	0	0	0	0	0	0	0	10	6	25	27	22	0	0	0	0	0	0	0	0	0	0	0	0	0	0	0	0	0	0	0	0	0	0	0	0	0
ASV1392	0	0	0	0	0	0	0	0	0	0	0	0	0	0	0	0	0	0	0	0	0	0	0	0	0	0	0	0	0	0	31	31	34	0	0	0	0	0	0	0	0	0	0	0	0	0	0	0	0
ASV1393	0	0	0	0	0	0	0	0	0	0	0	0	0	0	0	0	0	0	0	0	0	0	0	0	0	0	0	0	0	0	0	0	0	0	0	0	0	0	0	0	0	0	0	0	0	0	0	0	0
ASV1394	46	49	0	0	0	0	0	0	0	0	0	0	0	0	0	0	0	0	0	0	0	0	0	0	0	0	0	0	0	0	0	0	0	0	0	0	0	0	0	0	0	0	0	0	0	0	0	0	0
ASV1395	6	8	0	0	0	0	0	0	0	3	3	0	0	0	0	0	0	0	0	4	8	0	0	0	0	0	0	0	0	0	0	11	0	0	0	0	0	0	0	0	0	0	0	0	0	0	0	8	21
ASV1396	0	0	0	0	0	0	23	32	18	0	0	0	0	0	0	0	0	0	0	0	0	0	0	0	0	0	0	0	0	0	0	0	0	0	0	0	0	0	0	0	0	0	9	6	7	0	0	0	0
ASV1397	0	0	0	0	0	0	0	0	0	0	0	0	36	34	25	0	0	0	0	0	0	0	0	0	0	0	0	0	0	0	0	0	0	0	0	0	0	0	0	0	0	0	0	0	0	0	0	0	0
ASV1398	0	0	0	0	0	0	0	0	0	0	0	0	0	0	0	0	7	6	0	0	0	0	0	0	0	0	0	0	0	0	0	0	0	0	7	7	0	0	0	7	3	6	0	0	0	0	0	0	0
ASV1399	0	0	0	0	0	0	0	0	0	0	0	0	0	0	0	0	0	0	17	0	0	0	0	0	0	0	0	0	0	0	0	0	0	0	0	0	0	0	0	0	0	0	0	0	0	18	33	0	0
ASV1400	0	0	0	0	0	0	0	0	0	0	0	0	0	0	0	0	0	0	0	0	0	0	0	0	0	0	0	0	0	0	0	0	5	0	0	0	0	0	0	0	0	0	0	0	0	39	26	25	0
ASV1401	0	0	0	0	0	0	0	0	0	0	0	0	0	0	0	0	0	0	0	0	0	0	0	0	0	0	0	0	0	0	0	0	0	0	0	0	0	0	0	0	0	0	28	34	33	0	0	0	0
ASV1402	0	0	0	0	0	0	0	0	0	0	0	0	0	0	0	0	0	0	0	0	0	0	0	0	0	0	0	0	0	0	0	0	0	0	0	0	0	0	0	0	0	0	0	0	0	0	0	0	0
ASV1403	8	0	0	0	0	0	9	9	11	19	9	13	0	0	0	0	6	10	0	0	0	0	0	0	0	0	0	0	0	0	0	0	0	0	0	0	0	0	0	0	0	0	0	0	0	0	0	0	0
ASV1404	0	0	0	0	0	0	0	6	7	0	0	0	13	10	7	26	0	22	0	0	0	0	0	0	0	0	0	0	0	0	0	3	0	0	0	0	0	0	0	0	0	0	0	0	0	0	0	0	0
ASV1405	0	0	0	0	0	0	0	0	0	0	0	0	0	0	0	0	0	0	13	23	0	0	0	0	0	0	0	0	0	0	0	0	0	0	0	0	0	0	0	0	0	0	0	0	0	0	0	24	0
ASV1406	0	0	0	0	0	0	0	0	0	0	0	0	0	0	0	0	0	0	0	0	3	0	0	0	0	0	0	0	0	0	0	12	12	0	0	0	0	0	0	0	0	0	0	0	0	10	9	15	13
ASV1407	0	0	0	0	0	0	0	0	0	0	0	0	0	0	0	0	0	0	0	0	0	0	0	0	0	0	0	19	18	16	0	0	0	0	0	0	5	0	0	0	0	0	0	0	0	14	9	13	0
ASV1408	0	0	0	0	0	0	0	0	0	0	0	0	0	0	0	0	0	0	0	0	0	0	0	0	0	0	0	0	0	0	31	27	36	0	0	0	0	0	0	0	0	0	0	0	0	0	0	0	0
ASV1409	12	9	17	0	0	0	0	6	0	17	10	22	0	0	0	0	0	0	0	0	0	0	0	0	0	0	0	0	0	0	0	0	0	0	0	0	0	0	0	0	0	0	0	0	0	0	0	0	0
ASV1410	3	0	0	0	0	0	0	0	0	0	0	0	0	0	0	0	0	0	0	0	5	0	0	0	0	0	0	0	0	0	0	0	4	0	0	0	0	0	0	0	0	0	0	0	0	11	7	8	6
ASV1411	0	0	0	0	0	0	0	0	0	16	18	11	0	0	0	0	0	0	0	0	0	0	0	0	0	0	0	0	0	0	0	0	0	0	0	0	0	0	0	0	9	0	0	0	0	0	0	0	0
ASV1412	0	0	0	0	0	0	0	0	0	0	0	0	0	0	0	0	0	0	0	0	7	0	0	0	0	0	0	0	0	0	18	5	9	0	0	0	0	0	0	0	0	0	0	0	0	0	0	0	17
ASV1413	0	0	0	0	0	0	0	0	0	0	0	0	0	0	0	0	0	0	0	0	0	0	0	0	0	0	0	0	0	0	0	0	0	0	0	0	0	0	0	0	0	0	0	0	0	0	0	0	0
ASV1414	0	0	0	0	0	0	0	0	0	0	0	0	0	0	0	0	0	0	0	0	0	0	0	0	0	0	0	0	0	0	0	0	0	0	0	0	0	0	0	0	0	0	0	0	0	0	0	0	0
ASV1415	14	20	21	0	10	11	0	0	0	0	0	0	0	0	0	0	0	0	0	0	0	0	0	0	16	0	0	0	0	0	0	0	0	0	0	0	0	0	0	0	0	0	0	0	0	0	0	0	0
ASV1416	13	13	13	0	0	2	0	0	0	0	0	0	6	6	5	0	0	0	0	0	0	5	0	5	0	0	0	0	0	0	7	4	0	0	0	0	0	0	0	0	0	0	0	0	0	0	0	0	0
ASV1417	0	7	0	0	0	0	0	0	0	0	0	0	0	4	0	0	0	0	0	0	0	0	0	5	0	0	0	0	0	0	20	10	0	0	0	0	0	0	0	0	0	0	0	0	0	0	0	0	10
ASV1418	0	0	0	0	0	0	0	0	0	0	0	0	0	0	0	24	17	20	0	0	0	0	0	0	0	0	0	0	0	0	0	0	0	0	0	0	7	10	14	0	0	0	0	0	0	0	0	0	0
ASV1419	0	0	0	0	0	0	0	0	0	0	0	0	0	0	0	18	0	0	0	0	0	0	0	0	0	0	0	0	0	0	0	0	0	0	0	0	0	0	0	0	0	0	35	39	0	0	0	0	0
ASV1420	0	0	0	0	0	0	0	0	0	0	0	0	0	0	0	0	0	0	0	0	0	9	13	14	0	0	0	0	0	0	0	0	0	0	0	0	0	0	0	0	0	0	0	0	0	0	0	0	56
ASV1421	0	0	0	0	0	0	0	0	0	0	0	0	0	0	0	0	0	0	0	0	0	0	0	0	21	28	43	0	0	0	0	0	0	0	0	0	0	0	0	0	0	0	0	0	0	0	0	0	0
ASV1422	0	0	0	0	0	0	0	0	0	0	0	0	0	0	0	0	0	0	0	0	0	0	0	0	0	0	0	0	0	0	0	0	0	23	24	24	0	0	0	0	0	0	0	0	0	0	0	0	0
ASV1423	0	0	0	0	0	0	0	0	0	0	0	0	0	0	0	0	0	0	0	0	0	0	0	0	0	0	0	0	0	0	0	0	0	0	0	0	0	0	0	0	0	0	0	0	0	92	0	0	0
ASV1424	0	0	0	0	0	0	0	0	0	0	0	0	0	0	0	0	0	0	0	0	0	0	0	0	0	0	0	0	0	0	0	0	0	0	0	0	0	0	0	0	0	0	0	0	0	0	0	0	0
ASV1425	0	0	0	0	0	0	0	0	0	0	0	0	0	0	0	0	0	0	20	14	20	12	16	9	0	0	0	0	0	0	0	0	0	0	0	0	0	0	0	0	0	0	0	0	0	0	0	0	0
ASV1426	0	0	0	0	0	0	0	0	0	0	0	0	0	0	0	0	0	0	0	0	0	0	0	0	0	0	0	0	0	0	46	16	0	0	0	0	0	0	0	0	0	0	0	0	0	0	0	0	12
ASV1427	0	0	0	0	0	0	0	0	0	0	0	0	0	0	0	0	0	0	0	0	0	0	0	0	0	0	0	0	0	0	35	30	26	0	0	0	0	0	0	0	0	0	0	0	0	0	0	0	0
ASV1428	0	0	0	0	0	0	0	0	0	0	0	0	0	0	0	0	0	0	0	0	0	0	0	0	0	0	0	0	0	0	0	0	7	0	0	0	0	0	0	0	0	0	0	0	0	31	30	23	0
ASV1429	0	0	0	0	0	0	0	0	0	0	0	0	0	0	0	0	0	0	0	0	0	0	0	0	0	0	0	0	0	0	0	0	0	0	0	0	0	0	0	0	0	0	0	0	0	0	0	0	0
ASV1430	0	0	0	0	0	0	0	0	0	0	0	0	0	0	0	0	0	0	0	0	0	0	0	0	0	0	0	0	0	0	0	0	0	0	0	0	0	0	0	0	0	0	0	0	0	0	0	0	0
ASV1431	17	23	0	0	0	0	0	0	0	13	16	21	0	0	0	0	0	0	0	0	0	0	0	0	0	0	0	0	0	0	0	0	0	0	0	0	0	0	0	0	0	0	0	0	0	0	0	0	0
ASV1432	0	0	0	8	0	0	7	10	6	0	0	0	0	0	0	6	5	0	0	0	0	0	0	0	0	0	0	0	0	0	0	0	0	0	0	0	0	0	0	16	11	10	5	6	0	0	0	0	0
ASV1433	0	0	0	0	90	0	0	0	0	0	0	0	0	0	0	0	0	0	0	0	0	0	0	0	0	0	0	0	0	0	0	0	0	0	0	0	0	0	0	0	0	0	0	0	0	0	0	0	0
ASV1434	0	0	0	0	0	0	22	26	32	0	0	0	0	0	0	0	0	10	0	0	0	0	0	0	0	0	0	0	0	0	0	0	0	0	0	0	0	0	0	0	0	0	0	0	0	0	0	0	0
ASV1435	0	0	0	0	0	0	19	10	14	0	0	0	0	0	0	17	18	12	0	0	0	0	0	0	0	0	0	0	0	0	0	0	0	0	0	0	0	0	0	0	0	0	0	0	0	0	0	0	0
ASV1436	0	0	0	0	0	0	0	11	7	0	0	0	0	0	0	5	9	0	0	0	0	0	0	0	0	0	0	0	0	0	0	0	0	0	0	0	0	9	17	12	9	11	0	0	0	0	0	0	0
ASV1437	0	0	0	0	0	0	0	0	0	0	0	0	0	0	0	0	0	0	0	0	0	0	0	0	0	0	0	0	0	0	24	28	15	0	0	0	0	0	0	0	0	0	0	0	0	0	0	0	0
ASV1438	0	0	0	0	0	0	0	0	0	0	0	0	0	0	0	0	0	0	0	0	0	0	0	0	0	0	0	0	0	0	11	17	17	0	0	0	0	0	0	0	0	0	0	0	0	0	0	0	14
ASV1439	0	0	0	0	0	0	0	0	0	0	0	0	0	0	0	0	0	0	0	0	0	0	0	0	0	0	0	0	0	0	0	0	0	0	0	0	0	0	0	0	0	0	0	0	0	0	0	0	0
ASV1440	0	0	0	0	0	0	0	0	0	0	0	0	0	0	0	0	0	0	0	0	0	0	0	0	0	0	0	0	0	0	0	0	0	0	0	0	0	0	0	0	0	0	0	0	0	0	0	0	0
ASV1441	12	11	5	0	0	0	0	0	0	0	0	0	8	13	20	0	0	0	0	0	0	0	0	0	0	0	0	0	0	0	12	0	8	0	0	0	0	0	0	0	0	0	0	0	0	0	0	0	0
ASV1442	9	6	28	0	0	0	8	13	8	3	4	0	0	0	0	0	0	0	0	8	0	0	0	0	0	2	0	0	0	0	0	0	0	0	0	0	0	0	0	0	0	0	0	0	0	0	0	0	0
ASV1443	0	16	6	0	0	0	0	0	0	13	0	0	10	0	0	0	0	0	0	0	0	0	0	0	0	0	0	0	0	0	0	20	24	0	0	0	0	0	0	0	0	0	0	0	0	0	0	0	0
ASV1444	0	12	12	0	0	0	0	0	0	18	21	26	0	0	0	0	0	0	0	0	0	0	0	0	0	0	0	0	0	0	0	0	0	0	0	0	0	0	0	0	0	0	0	0	0	0	0	0	0
ASV1445	0	0	0	0	0	0	0	5	9	0	0	0	0	13	23	20	12	0	0	0	0	0	0	0	0	3	4	0	0	0	0	0	0	0	0	0	0	0	0	0	0	0	0	0	0	0	0	0	0
ASV1446	0	0	0	0	0	0	0	0	0	0	0	0	27	19	13	0	0	0	0	0	0	0	0	0	0	0	0	0	0	0	11	11	0	0	0	0	0	0	0	0	0	0	0	0	0	0	0	0	0
ASV1447	0	0	0	0	0	0	0	0	0	0	0	0	0	0	0	0	0	0	0	0	0	0	0	0	0	0	0	0	28	0	0	0	0	0	0	0	0	0	0	0	0	0	0	0	0	0	0	0	0
ASV1448	0	0	0	0	0	0	0	0	0	0	0	0	0	0	0	0	0	0	0	0	0	0	0	0	0	0	0	0	0	0	0	12	19	0	0	0	0	0	0	0	0	0	0	0	0	0	0	0	9
ASV1449	0	0	0	0	0	0	0	0	0	0	0	0	0	0	0	0	0	0	0	0	0	0	0	0	0	0	0	0	0	0	0	0	0	0	3	0	0	0	0	0	0	0	0	0	0	0	0	0	0
ASV1450	40	18	30	0	0	0	0	0	0	0	0	0	0	0	0	0	0	0	0	0	0	0	0	0	0	0	0	0	0	0	0	0	0	0	0	0	0	0	0	0	0	0	0	0	0	0	0	0	0
ASV1451	5	0	0	0	0	0	0	8	0	0	0	0	0	0	0	11	12	15	0	0	0	0	0	0	4	0	0	0	0	0	7	0	0	10	8	0	0	0	0	0	0	0	0	0	0	0	0	0	0
ASV1452	0	7	0	0	0	0	0	0	0	0	0	0	0	0	0	0	0	0	0	0	0	0	0	0	0	0	0	0	0	0	0	0	0	0	0	0	0	0	0	0	0	0	0	0	0	26	22	25	0
ASV1453	0	0	0	0	0	0	19	25	14	0	0	0	0	0	0	30	0	0	0	0	0	0	0	0	0	0	0	0	0	0	0	0	0	0	0	0	0	0	0	0	0	0	0	0	0	0	0	0	0
ASV1454	0	0	0	0	0	0	0	0	0	8	0	0	0	0	0	0	0	0	9	15	19	0	0	0	0	0	0	0	5	0	0	0	0	0	0	0	6	0	9	0	0	0	0	0	0	4	13	0	0
ASV1455	0	0	0	0	0	0	0	0	0	0	0	0	40	26	22	0	0	0	0	0	0	0	0	0	0	0	0	0	0	0	0	0	0	0	0	0	0	0	0	0	0	0	0	0	0	0	0	0	0
ASV1456	0	0	0	0	0	0	0	0	0	0	0	0	32	31	25	0	0	0	0	0	0	0	0	0	0	0	0	0	0	0	0	0	0	0	0	0	0	0	0	0	0	0	0	0	0	0	0	0	0
ASV1457	0	0	0	0	0	0	0	0	0	0	0	0	0	0	0	0	0	0	0	0	8	0	0	0	0	0	0	0	9	7	0	0	0	0	0	0	0	0	0	0	0	0	0	0	0	24	21	19	0
ASV1458	0	0	0	0	0	0	0	0	0	0	0	0	0	0	0	0	0	0	0	0	0	0	0	0	0	0	0	0	0	0	0	0	0	32	23	33	0	0	0	0	0	0	0	0	0	0	0	0	0
ASV1459	6	0	0	0	0	0	30	18	19	0	0	0	0	0	0	0	0	0	0	0	0	0	0	0	4	5	5	0	0	0	0	0	0	0	0	0	0	0	0	0	0	0	0	0	0	0	0	0	0
ASV1460	0	16	0	0	0	0	0	0	0	0	0	0	0	0	0	0	0	0	0	0	0	0	0	0	0	0	0	0	0	0	0	0	0	0	0	0	33	16	22	0	0	0	0	0	0	0	0	0	0
ASV1461	0	3	0	0	0	0	0	0	0	0	0	0	0	0	0	0	0	0	15	0	3	0	0	0	0	0	0	0	0	0	15	6	6	0	0	0	0	0	0	0	0	0	0	0	0	6	0	0	12
ASV1462	0	2	3	4	0	3	19	11	5	0	0	0	0	0	0	4	0	0	0	0	0	0	0	0	0	0	0	0	0	0	0	0	0	0	0	0	0	0	0	0	2	0	0	0	0	0	0	0	10
ASV1463	0	0	0	0	0	0	0	0	0	0	11	12	0	0	0	0	0	0	0	0	0	0	0	0	0	0	0	16	0	0	11	11	8	0	0	0	0	0	0	0	0	0	0	0	0	0	0	0	0
ASV1464	0	0	0	0	0	0	0	0	0	0	0	0	3	0	4	0	0	0	0	0	0	0	0	0	0	0	0	0	0	0	11	11	8	0	0	0	0	0	0	0	0	0	0	0	0	0	0	0	16
ASV1465	0	0	0	0	0	0	0	0	0	0	0	0	0	0	0	0	0	0	0	0	0	0	0	0	0	0	0	0	0	0	6	13	0	0	0	0	0	0	0	0	0	0	0	0	0	0	0	0	16
ASV1466	0	0	0	0	0	0	0	0	0	0	0	0	0	0	0	0	0	0	0	0	0	0	0	0	0	0	0	0	0	0	0	0	0	0	0	0	0	0	0	0	6	0	27	25	29	0	0	0	0
ASV1467	6	8	13	0	0	0	0	0	0	0	0	0	0	0	0	0	0	0	0	0	0	0	0	0	0	0	0	0	0	0	0	11	10	0	0	0	0	0	0	0	0	0	0	0	0	0	0	18	0
ASV1468	0	5	0	0	0	0	0	0	0	0	5	0	4	0	0	0	0	0	0	0	0	0	0	0	0	0	0	0	0	0	15	7	10	0	0	0	0	0	0	0	0	0	0	0	0	10	12	7	0
ASV1469	0	0	0	41	45	0	0	0	0	0	0	0	0	0	0	0	0	0	0	0	0	0	0	0	0	0	0	0	0	0	0	0	0	0	0	0	0	0	0	0	0	0	0	0	0	0	0	0	0
ASV1470	0	0	0	0	0	0	28	31	27	0	0	0	0	0	0	0	0	0	0	0	0	0	0	0	0	0	0	0	0	0	0	0	0	0	0	0	0	0	0	0	0	0	0	0	0	0	0	0	0
ASV1471	0	0	0	0	0	0	17	30	32	0	0	0	0	0	0	0	0	0	0	0	0	0	0	0	0	0	0	0	0	0	0	0	0	0	7	0	0	0	0	0	0	0	0	0	0	0	0	0	0
ASV1472	0	0	0	0	0	0	4	6	9	0	0	0	0	0	5	3	15	0	0	0	0	0	0	0	0	0	0	0	0	0	0	0	0	0	0	0	13	12	13	0	6	0	0	0	0	0	0	0	0
ASV1473	0	0	0	0	0	0	0	0	0	0	0	0	0	6	0	0	0	0	0	0	0	0	0	0	0	0	0	0	0	0	4	0	0	0	0	0	0	0	0	0	0	0	0	0	0	19	15	20	13
ASV1474	0	0	0	0	0	0	0	0	0	0	0	0	0	0	4	0	0	0	0	0	0	0	0	0	0	0	0	0	0	0	23	0	11	0	0	0	0	0	0	0	0	0	0	0	0	0	0	0	12
ASV1475	0	0	0	0	0	0	0	0	0	0	0	0	0	0	0	0	0	0	24	26	36	0	0	0	0	0	0	0	0	0	0	0	0	0	0	0	0	0	0	0	0	0	0	0	0	0	0	0	0
ASV1476	0	0	0	0	0	0	0	0	0	0	0	0	0	0	0	0	0	0	0	0	0	0	2	0	0	0	0	0	0	0	8	7	0	0	0	0	0	0	0	0	0	0	0	0	0	0	0	0	21
ASV1477	0	0	0	0	0	0	0	0	0	0	0	0	0	0	0	0	0	0	0	0	0	0	0	0	0	0	0	3	0	0	7	0	0	0	0	0	5	0	0	0	0	0	0	0	0	11	22	9	0
ASV1478	21	35	0	0	0	0	0	0	0	0	11	0	0	0	15	0	0	0	0	0	0	0	0	0	0	0	0	0	0	0	0	0	0	0	0	0	0	0	0	0	0	0	0	0	0	0	0	0	0
ASV1479	12	7	27	0	0	0	0	0	0	4	0	8	0	0	0	0	0	0	0	12	9	0	0	0	0	0	0	0	0	0	0	0	0	0	0	0	0	0	0	0	0	0	0	0	0	0	6	0	0
ASV1480	0	11	24	0	0	0	0	0	0	0	0	0	0	0	0	0	0	0	0	12	0	0	0	0	0	0	0	0	0	0	0	0	0	0	0	0	0	21	10	0	0	0	0	0	0	0	7	0	0
ASV1481	0	0	0	0	0	0	5	10	12	0	0	0	0	0	3	6	7	8	0	0	0	0	0	0	0	0	0	0	0	0	0	0	0	0	0	0	4	0	0	0	0	0	9	10	11	0	0	0	0
ASV1482	0	0	0	0	0	0	0	0	0	0	0	0	0	0	0	28	29	28	0	0	0	0	0	0	0	0	0	0	0	0	0	0	0	0	0	0	0	0	0	0	0	0	0	0	0	0	0	0	0
ASV1483	0	0	0	0	0	0	0	0	0	0	0	0	0	0	0	0	0	0	0	11	0	0	0	0	0	0	0	26	24	24	0	0	0	0	0	0	0	0	0	0	0	0	0	0	0	0	0	0	0
ASV1484	0	0	0	0	0	0	0	0	0	0	0	0	0	0	0	0	0	0	0	0	0	0	0	0	0	0	0	0	0	0	0	0	0	42	43	0	0	0	0	0	0	0	0	0	0	0	0	0	0
ASV1485	0	0	0	0	0	0	0	0	0	0	0	0	0	0	0	0	0	0	0	0	0	0	0	0	0	0	0	0	0	0	0	0	0	0	0	0	0	0	0	0	0	0	0	0	0	0	0	0	33
ASV1486	0	0	0	0	5	0	19	29	28	0	0	0	0	0	0	0	0	3	0	0	0	0	0	0	0	0	0	0	0	0	0	0	0	0	0	0	0	0	0	0	0	0	0	0	0	0	0	0	0
ASV1487	0	0	0	0	0	0	30	31	23	0	0	0	0	0	0	0	0	0	0	0	0	0	0	0	0	0	0	0	0	0	0	0	0	0	0	0	0	0	0	0	0	0	0	0	0	0	0	0	0
ASV1488	0	0	0	0	0	0	0	0	0	13	11	13	0	0	2	4	3	6	0	0	0	0	0	0	0	0	0	0	0	0	0	0	0	0	0	0	7	13	12	0	0	0	0	0	0	0	0	0	0
ASV1489	0	0	0	0	0	0	0	0	0	0	0	0	26	21	37	0	0	0	0	0	0	0	0	0	0	0	0	0	0	0	0	0	0	0	0	0	0	0	0	0	0	0	0	0	0	0	0	0	0
ASV1490	0	0	0	0	0	0	0	0	0	0	0	0	0	0	0	0	0	0	0	0	0	0	0	0	0	0	0	0	0	0	14	0	0	0	0	0	0	0	0	0	0	0	0	0	0	0	0	0	29
ASV1491	0	0	0	0	0	0	0	0	0	0	0	0	0	0	0	0	0	0	0	0	0	0	0	0	0	0	0	0	0	0	0	0	0	0	0	0	0	0	0	0	0	0	0	0	0	0	0	0	22
ASV1492	0	0	0	0	0	0	18	0	13	0	0	0	18	18	16	0	0	0	0	0	0	0	0	0	0	0	0	0	0	0	0	0	0	0	0	0	0	0	0	0	0	0	0	0	0	0	0	0	0
ASV1493	0	0	0	0	0	0	3	5	0	0	0	0	16	9	10	8	12	12	0	0	0	0	0	0	0	0	0	0	0	0	0	0	0	4	0	4	0	0	0	0	0	0	0	0	0	0	0	0	0
ASV1494	0	0	0	0	0	0	0	0	0	31	21	31	0	0	0	0	0	0	0	0	0	0	0	0	0	0	0	0	0	0	0	0	0	0	0	0	0	0	0	0	0	0	0	0	0	0	0	0	0
ASV1495	0	0	0	0	0	0	0	0	0	16	17	10	0	0	0	0	0	0	0	0	0	0	0	0	0	0	0	0	0	0	0	0	0	0	0	0	12	14	14	0	0	0	0	0	0	0	0	0	0
ASV1496	0	0	0	0	0	0	0	0	0	0	0	0	0	0	0	13	18	17	0	0	0	0	0	0	12	0	0	0	0	0	0	13	0	0	0	0	0	0	0	0	0	0	0	0	0	0	0	0	0
ASV1497	0	0	0	0	0	0	0	0	0	0	0	0	0	0	0	7	7	5	0	0	0	0	0	0	0	0	0	3	0	4	0	0	0	12	16	18	0	0	0	0	0	0	0	0	0	0	0	0	0
ASV1498	0	0	0	0	0	0	0	0	0	0	0	0	0	0	0	0	0	0	0	8	8	0	0	0	0	0	0	7	32	28	0	0	0	0	0	0	0	0	0	0	0	0	0	0	0	0	0	0	0
ASV1499	0	0	0	0	0	0	0	0	0	0	0	0	0	0	0	0	0	0	0	0	0	0	0	4	0	0	0	0	0	0	24	17	19	0	0	0	0	0	0	0	0	0	0	0	0	0	0	0	9
ASV1500	0	0	0	0	0	0	0	0	0	0	0	0	0	0	0	0	0	0	0	0	0	0	0	0	0	0	0	0	0	0	21	17	18	0	0	0	0	0	0	0	0	0	0	0	0	0	0	0	0
ASV1501	0	0	0	0	0	0	0	0	0	0	0	0	0	0	0	0	0	0	0	0	0	0	0	0	0	0	0	0	0	0	0	0	0	0	0	0	0	0	0	0	0	0	0	0	0	26	35	22	0
ASV1502	0	0	0	0	0	0	0	0	0	0	0	0	0	0	0	0	0	0	0	0	0	0	0	0	0	0	0	0	0	0	0	0	0	0	0	0	0	0	0	0	0	0	0	0	0	0	0	8	12
ASV1503	0	0	0	0	0	0	0	0	0	0	0	0	0	0	0	0	0	0	0	0	0	0	0	0	0	0	0	0	0	0	0	0	0	0	0	0	0	0	0	0	0	0	0	0	0	0	0	0	0
ASV1504	0	0	0	0	0	0	0	0	0	0	0	0	0	0	0	0	0	0	0	0	0	0	0	0	0	0	0	0	0	0	0	0	0	0	0	0	0	0	0	0	0	0	0	0	0	0	0	0	0
ASV1505	0	0	0	0	0	0	0	0	0	0	0	0	0	0	0	0	0	0	0	0	0	0	0	0	0	0	0	0	0	0	0	0	0	0	0	0	0	0	0	0	0	0	0	0	0	0	0	0	0
ASV1506	6	5	6	5	0	3	0	0	0	0	0	0	2	0	0	0	0	0	0	0	0	0	9	0	0	0	0	0	0	0	3	11	11	0	0	0	0	0	0	0	0	0	0	0	0	0	0	0	11
ASV1507	0	0	0	0	0	3	0	0	0	0	0	0	7	9	7	8	8	9	0	0	0	0	0	0	0	0	0	0	0	0	0	0	0	0	0	0	0	0	0	0	0	0	0	0	0	0	0	0	0
ASV1508	0	0	0	0	0	0	9	7	0	0	0	0	6	6	0	15	13	10	0	0	0	0	0	0	0	0	12	0	0	0	0	0	0	0	0	0	0	0	0	0	0	0	0	4	0	0	0	0	0
ASV1509	0	0	0	0	0	0	0	0	0	0	0	0	0	0	0	0	18	0	0	0	0	0	0	0	0	0	0	0	0	0	0	0	0	28	15	21	0	0	0	0	0	0	0	0	0	0	0	0	0
ASV1510	0	0	0	0	0	0	0	0	0	0	0	0	0	0	0	0	0	0	10	22	12	0	0	0	0	0	0	18	0	20	0	0	0	0	0	0	0	0	0	0	0	0	0	0	0	0	0	0	0
ASV1511	0	0	0	0	0	0	0	0	0	0	0	0	0	0	0	0	0	0	0	0	0	0	0	0	0	0	0	0	0	0	0	0	0	0	0	0	0	0	0	0	0	0	0	0	0	0	0	0	27
ASV1512	0	0	0	0	0	0	0	0	0	0	0	0	0	0	0	0	0	0	0	0	0	0	0	0	0	0	0	0	0	0	0	0	0	0	0	0	0	0	0	0	0	0	0	0	0	0	0	0	0
ASV1513	21	0	0	0	0	0	0	0	0	0	0	0	0	0	0	0	0	0	0	0	0	0	0	0	0	0	0	0	0	0	0	0	0	0	0	0	27	0	33	0	0	0	0	0	0	0	0	0	0
ASV1514	7	0	0	0	0	0	0	0	0	0	0	0	0	0	0	0	0	0	0	0	0	0	0	0	0	0	0	0	0	0	0	0	0	0	0	0	0	0	0	0	0	0	0	0	0	18	26	26	0
ASV1515	4	7	0	0	0	0	0	0	0	4	5	0	0	0	0	0	0	0	4	11	0	0	0	0	0	0	0	0	0	0	6	0	0	0	0	0	0	0	0	0	0	0	0	0	0	0	4	5	0
ASV1516	0	0	0	5	0	0	17	10	11	0	0	0	0	0	0	0	0	0	0	0	0	0	0	0	0	0	0	0	0	0	0	0	0	0	0	0	0	0	0	12	15	11	0	0	0	0	0	0	0
ASV1517	0	0	0	4	0	0	0	0	0	0	0	0	19	19	39	0	0	0	0	0	0	0	0	0	0	0	0	0	0	0	0	0	0	0	0	0	0	0	0	0	0	0	0	0	0	0	0	0	0
ASV1518	0	0	0	0	0	0	32	27	22	0	0	0	0	0	0	0	0	0	0	0	0	0	0	0	0	0	0	0	0	0	0	0	0	0	0	0	0	0	0	0	0	0	0	0	0	0	0	0	0
ASV1519	0	0	0	0	0	0	25	27	29	0	0	0	0	0	0	0	0	0	0	0	0	0	0	0	0	0	0	0	0	0	0	0	0	0	0	0	0	0	0	0	0	0	0	0	0	0	0	0	0
ASV1520	0	0	0	0	0	0	15	25	27	0	0	0	0	0	0	0	0	0	0	0	0	0	0	0	0	0	0	0	0	0	0	0	0	0	0	0	0	0	0	0	0	0	0	0	14	0	0	0	0
ASV1521	0	0	0	0	0	0	7	12	9	0	0	0	0	0	0	13	22	18	0	0	0	0	0	0	0	0	0	0	0	0	0	0	0	0	0	0	0	0	0	0	0	0	0	0	0	0	0	0	0
ASV1522	0	0	0	0	0	0	0	19	16	0	0	0	0	0	0	25	21	0	0	0	0	0	0	0	0	0	0	0	0	0	0	0	0	0	0	0	0	0	0	0	0	0	0	0	0	0	0	0	0
ASV1523	0	0	0	0	0	0	0	0	0	0	0	0	0	0	0	7	6	10	0	0	0	0	0	0	0	0	0	0	0	0	0	0	0	0	0	3	0	0	0	12	5	13	10	9	6	0	0	0	0
ASV1524	0	0	0	0	0	0	0	0	0	0	0	0	0	0	0	0	0	0	21	21	31	0	8	0	0	0	0	0	0	0	0	0	0	0	0	0	0	0	0	0	0	0	0	0	0	0	0	0	0
ASV1525	0	0	0	0	0	0	0	0	0	0	0	0	0	0	0	0	0	0	0	0	0	0	0	0	0	0	0	0	0	0	9	6	8	0	0	0	0	0	0	0	0	0	0	0	0	0	0	0	17
ASV1526	0	0	0	0	0	0	0	0	0	0	0	0	0	0	0	0	0	0	0	0	0	0	0	0	0	0	0	0	0	0	0	0	0	24	27	30	0	0	0	0	0	0	0	0	0	0	0	0	0
ASV1527	0	0	0	0	0	0	0	0	0	0	0	0	0	0	0	0	0	0	0	0	0	0	0	0	0	0	0	0	0	0	0	0	0	0	0	3	27	29	22	0	0	0	0	0	0	0	0	0	0
ASV1528	0	0	0	0	0	0	0	0	0	0	0	0	0	0	0	0	0	0	0	0	0	0	0	0	0	0	0	0	0	0	0	0	0	0	0	0	0	0	0	0	0	0	0	0	0	0	0	0	0
ASV1529	4	17	0	0	4	10	0	0	6	0	0	5	5	8	10	0	0	0	0	0	0	0	0	0	0	0	0	0	0	0	0	0	0	0	0	0	0	3	0	0	0	0	0	0	0	0	0	0	0
ASV1530	0	4	0	0	0	0	0	0	0	0	0	0	0	0	0	0	0	0	7	4	0	0	0	0	0	0	0	0	0	0	7	5	4	0	0	0	0	0	0	0	0	0	0	0	0	7	11	0	16
ASV1531	0	2	0	0	0	0	0	0	0	0	0	3	0	0	0	0	0	0	0	0	0	0	0	0	10	10	0	0	0	0	0	0	0	4	0	14	16	7	11	0	0	3	0	0	0	0	0	0	0
ASV1532	0	0	3	0	0	3	0	0	0	0	0	0	0	0	0	0	0	0	0	0	0	0	0	0	0	0	0	0	0	0	0	0	0	0	4	0	27	21	22	0	0	0	0	0	0	0	0	0	0
ASV1533	0	0	0	6	0	0	14	12	9	0	0	0	0	0	0	0	0	0	0	0	0	0	0	0	0	0	0	0	0	0	0	0	0	0	9	14	0	0	0	0	0	0	0	0	0	0	0	0	0
ASV1534	0	0	0	0	0	0	30	20	0	0	0	0	0	0	0	18	0	12	0	0	0	0	0	0	0	0	0	0	0	0	0	0	0	0	0	0	0	0	0	0	0	0	0	0	0	0	0	0	0
ASV1535	0	0	0	0	0	0	0	11	20	0	0	0	0	0	0	0	0	0	0	0	0	0	0	0	0	0	0	0	0	0	0	0	0	0	0	0	0	0	0	19	11	11	0	8	0	0	0	0	0
ASV1536	0	0	0	0	0	0	0	0	0	0	0	0	0	0	0	0	0	0	0	0	0	0	0	0	0	0	0	0	0	0	0	0	0	28	22	30	0	0	0	0	0	0	0	0	0	0	0	0	0
ASV1537	6	9	15	5	0	0	0	0	0	0	0	0	0	0	5	0	4	0	0	0	0	0	0	8	0	0	0	0	0	0	15	0	0	0	0	0	0	0	0	0	0	0	0	0	0	0	0	0	12
ASV1538	0	0	0	0	7	0	28	9	20	0	0	0	0	0	0	0	0	0	0	0	0	0	0	0	0	5	0	0	0	0	0	3	0	0	0	0	0	0	0	0	0	0	0	0	0	0	0	0	0
ASV1539	0	0	0	0	0	2	0	0	0	0	0	0	0	0	0	0	0	0	0	0	11	0	0	0	0	0	0	19	31	16	0	0	0	0	0	0	0	0	0	0	0	0	0	0	0	0	0	0	0
ASV1540	0	0	0	0	0	0	0	10	0	0	0	0	0	0	0	7	9	11	0	0	0	0	0	0	0	0	0	0	0	0	0	0	0	0	0	0	0	0	0	0	0	0	10	16	16	0	0	0	0
ASV1541	0	0	0	0	0	0	0	8	0	0	0	0	0	0	0	0	0	0	0	0	0	0	0	0	7	0	0	0	0	0	0	0	7	0	0	0	0	0	0	0	0	0	0	0	0	0	0	0	17
ASV1542	0	0	0	0	0	0	0	0	0	0	0	0	20	20	15	0	0	0	0	0	0	0	0	0	0	0	0	0	0	0	14	3	7	0	0	0	0	0	0	0	0	0	0	0	0	0	0	0	0
ASV1543	0	0	0	0	0	0	0	0	0	0	0	0	0	11	10	0	0	0	0	0	0	0	0	0	0	0	0	0	0	0	0	0	0	0	6	0	0	0	0	21	0	0	18	13	0	0	0	0	0
ASV1544	0	0	0	0	0	0	0	0	0	0	0	0	0	0	0	0	0	0	0	0	0	0	0	0	0	0	0	0	0	0	7	8	3	0	0	0	0	0	0	0	0	0	0	0	0	0	0	0	21
ASV1545	0	0	0	0	0	0	0	0	0	0	0	0	0	0	0	0	0	0	0	0	0	0	0	0	0	0	0	0	0	0	5	9	0	0	0	0	0	0	0	0	0	0	0	0	0	19	12	22	0
ASV1546	0	0	0	0	0	0	0	0	0	0	0	0	0	0	0	0	0	0	0	0	0	0	0	0	0	0	0	0	0	0	0	0	0	0	0	0	0	0	0	0	0	0	0	0	0	0	0	0	0
ASV1547	17	17	9	0	0	0	0	0	0	0	0	11	0	0	0	0	0	0	8	0	0	0	0	0	0	0	0	0	0	0	5	0	0	0	0	0	0	0	0	0	0	0	0	0	0	4	0	0	7
ASV1548	0	0	0	0	0	0	0	0	0	3	0	0	0	0	0	0	0	0	0	0	0	0	0	0	0	0	0	17	27	28	0	0	0	0	0	0	0	0	0	0	0	0	0	0	0	3	0	0	0
ASV1549	0	0	0	0	0	0	0	0	0	0	0	0	32	21	25	0	0	0	0	0	0	0	0	0	0	0	0	0	0	0	0	0	0	0	0	0	0	0	0	0	0	0	0	0	0	0	0	0	0
ASV1550	0	0	0	0	0	0	0	0	0	0	0	0	0	0	0	0	0	0	0	0	7	0	0	0	0	0	0	0	0	0	8	6	7	0	0	0	0	0	0	0	0	0	0	0	0	10	0	0	0
ASV1551	0	0	0	0	0	0	0	0	0	0	0	0	0	0	0	0	0	0	0	0	0	0	0	0	0	0	0	0	0	0	0	0	0	0	0	0	0	0	0	0	0	0	0	0	0	17	16	0	0
ASV1552	0	0	0	0	0	0	0	0	0	0	0	0	0	0	0	0	0	0	0	0	0	0	0	0	0	0	0	0	0	0	0	0	0	0	0	0	0	0	0	0	0	0	0	0	0	0	0	0	0
ASV1553	34	0	0	0	0	0	0	0	0	0	22	21	0	0	0	0	0	0	0	0	0	0	0	0	0	0	0	0	0	0	0	0	0	0	0	0	0	0	0	0	0	0	0	0	0	0	0	0	0
ASV1554	6	0	17	0	0	0	0	0	0	0	0	0	0	0	0	0	0	0	6	0	9	0	0	0	0	0	0	0	0	0	13	13	13	0	0	0	0	0	0	0	0	0	0	0	0	0	0	0	0
ASV1555	0	0	4	0	0	6	0	0	0	0	0	0	0	2	0	0	0	0	7	13	10	0	6	0	0	0	0	5	0	6	0	0	0	0	0	0	0	0	0	0	0	0	0	0	0	3	0	0	7
ASV1556	0	0	0	0	0	0	0	11	11	0	0	0	0	0	0	0	0	0	0	0	0	0	0	0	0	0	0	0	0	0	0	0	0	0	0	0	7	0	0	0	0	0	19	20	9	0	0	0	0
ASV1557	0	0	0	0	0	0	0	7	0	0	0	0	0	0	0	0	0	0	0	0	0	0	0	0	0	0	0	0	0	0	0	0	0	0	0	0	22	18	22	0	8	0	0	0	0	0	0	0	0
ASV1558	0	0	0	0	0	0	0	0	0	0	0	0	14	12	25	0	14	0	0	0	0	0	0	0	0	0	0	0	0	0	0	0	0	0	0	0	0	0	0	0	0	0	0	0	0	0	0	0	0
ASV1559	0	0	0	0	0	0	0	0	0	0	0	0	0	0	0	5	15	7	0	0	0	0	0	0	0	0	0	0	0	0	0	0	0	0	0	0	0	0	0	3	8	3	0	6	5	0	0	0	0
ASV1560	0	0	0	0	0	0	0	0	0	0	0	0	0	0	0	0	0	0	0	0	0	0	0	0	0	0	0	0	6	0	0	0	26	0	0	0	0	0	0	0	0	0	0	0	0	20	9	16	0
ASV1561	0	0	0	0	0	0	0	0	0	0	0	0	0	0	0	0	0	0	0	0	0	0	0	0	0	0	0	0	0	0	0	0	0	0	0	0	0	0	0	0	0	0	0	0	0	24	18	35	0
ASV1562	0	0	0	0	0	0	0	0	0	0	0	0	0	0	0	0	0	0	0	0	0	0	0	0	0	0	0	0	0	0	0	0	0	0	0	0	0	0	0	0	0	0	0	0	0	21	30	26	0
ASV1563	0	0	0	0	0	0	0	0	0	0	0	0	0	0	0	0	0	0	0	0	0	0	0	0	0	0	0	0	0	0	0	0	0	0	0	0	0	0	0	0	0	0	0	0	0	0	0	0	0
ASV1564	0	0	0	0	0	0	7	5	3	0	0	0	0	0	0	23	20	14	0	0	0	0	0	0	0	0	0	0	0	0	0	0	0	0	0	0	0	0	0	0	0	0	0	0	4	0	0	0	0
ASV1565	0	0	0	0	0	0	0	11	0	0	0	0	0	10	7	18	16	14	0	0	0	0	0	0	0	0	0	0	0	0	0	0	0	0	0	0	0	0	0	0	0	0	0	0	0	0	0	0	0
ASV1566	0	0	0	0	0	0	0	0	0	0	0	0	0	0	0	0	0	0	0	16	0	0	0	0	0	0	0	0	0	0	0	0	0	0	0	0	0	0	0	0	0	0	0	0	0	0	0	0	0
ASV1567	0	0	0	0	0	0	0	0	0	0	0	0	0	0	0	0	0	0	0	0	0	0	0	0	0	0	0	4	0	0	7	0	0	0	0	0	0	0	0	0	0	0	0	0	0	7	10	12	0
ASV1568	0	0	0	0	0	0	0	0	0	0	0	0	0	0	0	0	0	0	0	0	0	0	0	0	0	0	0	0	0	0	20	21	10	0	0	0	0	0	0	0	0	0	0	0	0	0	0	0	9
ASV1569	0	0	0	0	0	0	0	0	0	0	0	0	0	0	0	0	0	0	0	0	0	0	0	0	0	0	0	0	0	0	0	0	0	0	8	13	0	0	0	0	0	0	0	0	0	0	0	0	0
ASV1570	0	0	0	0	0	0	0	0	0	0	0	0	0	0	0	0	0	0	0	0	0	0	0	0	0	0	0	0	0	0	0	0	0	0	0	0	0	0	0	0	0	0	0	0	0	28	15	33	0
ASV1571	0	0	0	0	0	0	0	0	0	0	0	0	0	0	0	0	0	0	0	0	0	0	0	0	0	0	0	0	0	0	0	0	0	0	0	0	0	0	0	0	0	0	0	0	0	0	0	0	0
ASV1572	0	0	0	0	0	0	0	0	0	0	0	0	0	0	0	0	0	0	0	0	0	0	0	0	0	0	0	0	0	0	0	0	0	0	0	0	0	0	0	0	0	0	0	0	0	0	0	0	0
ASV1573	13	19	12	0	0	0	0	0	0	4	0	6	0	0	0	0	0	0	3	0	0	0	0	0	0	0	0	0	0	0	4	4	3	0	0	0	0	0	0	0	0	0	0	0	0	3	0	4	0
ASV1574	9	0	10	0	0	0	0	0	0	0	0	0	0	0	0	0	0	0	4	8	6	0	0	0	0	0	0	0	0	0	0	0	0	0	0	0	0	0	0	0	0	0	0	0	0	14	9	0	0
ASV1575	5	0	0	0	0	0	0	0	0	0	0	0	0	0	0	0	0	0	0	0	0	0	0	0	0	0	0	0	0	0	0	0	0	0	0	0	7	8	12	0	0	0	0	0	0	0	26	0	0
ASV1576	0	0	0	0	6	0	0	0	0	5	0	11	0	0	0	0	0	0	0	0	0	0	0	0	0	0	0	0	0	0	0	0	0	0	0	0	8	8	6	0	0	0	0	0	31	0	0	0	0
ASV1577	0	0	0	0	0	3	0	0	0	0	0	0	0	0	0	0	0	0	0	0	0	0	0	0	0	0	0	0	0	0	0	0	0	0	0	0	24	19	29	0	0	0	0	0	0	0	0	0	0
ASV1578	0	0	0	0	0	0	0	0	0	0	0	0	0	0	0	0	0	0	5	13	10	0	0	0	0	0	0	5	10	5	0	0	0	0	0	0	0	0	0	0	0	0	0	0	0	8	13	6	0
ASV1579	0	0	0	0	0	0	0	0	0	0	0	0	0	0	0	0	0	0	0	0	0	0	0	0	22	17	20	0	0	0	0	0	0	0	0	0	0	0	0	0	0	0	0	0	0	0	0	0	8
ASV1580	0	0	0	0	0	0	0	0	0	0	0	0	0	0	0	0	0	0	0	0	0	0	0	0	0	0	0	0	0	0	0	0	0	0	0	0	0	0	0	0	0	0	26	28	21	0	0	0	0
ASV1581	0	0	0	12	7	14	12	7	8	0	0	0	0	7	0	7	0	0	0	0	0	0	0	0	0	0	0	0	0	0	0	0	0	0	0	0	0	0	0	0	0	0	0	0	0	0	0	0	0
ASV1582	0	0	0	3	0	0	0	0	0	11	0	0	9	11	7	0	0	0	0	0	0	0	0	0	0	0	0	0	0	0	0	0	0	0	0	6	0	0	0	0	0	0	0	0	0	6	0	10	0
ASV1583	0	0	0	0	0	0	41	33	0	0	0	0	0	0	0	0	0	0	0	0	0	0	0	0	0	0	0	0	0	0	0	0	0	0	0	0	0	0	0	0	0	0	0	0	0	0	0	0	0
ASV1584	0	0	0	0	0	0	0	0	0	0	0	0	0	0	0	0	0	0	0	0	0	0	0	0	0	0	0	0	0	0	0	0	0	25	23	26	0	0	0	0	0	0	0	0	0	0	0	0	0
ASV1585	0	0	0	0	0	0	0	0	0	0	0	0	0	0	0	0	0	0	0	0	0	0	0	0	0	0	0	0	0	0	0	0	0	0	0	0	22	24	28	0	0	0	0	0	0	0	0	0	0
ASV1586	0	0	0	0	0	0	0	0	0	0	0	0	0	0	0	0	0	0	0	0	0	0	0	0	0	0	0	0	0	0	0	0	0	0	0	0	0	0	0	0	0	0	0	0	0	0	0	0	0
ASV1587	0	0	0	0	0	0	0	0	0	0	0	0	0	0	0	0	0	0	0	0	0	0	0	0	0	0	0	0	0	0	0	0	0	0	0	0	0	0	0	0	0	0	0	0	0	0	0	0	0
ASV1588	0	6	0	0	0	0	0	0	0	27	21	19	0	0	0	0	0	0	0	0	0	0	0	0	0	0	0	0	0	0	0	0	0	0	0	0	0	0	0	0	0	0	0	0	0	0	0	0	0
ASV1589	0	3	7	4	0	0	0	0	11	0	0	0	0	0	0	0	0	0	0	0	0	0	0	0	0	0	0	0	0	0	0	0	0	0	10	5	0	15	0	0	0	0	0	0	0	0	0	0	0
ASV1590	0	0	0	0	0	0	0	0	0	0	0	0	0	0	0	12	24	22	0	0	0	0	0	0	0	0	0	0	0	0	0	0	0	0	0	0	0	0	0	0	0	15	0	0	0	0	0	0	0
ASV1591	0	0	0	0	0	0	0	0	0	0	0	0	0	0	0	0	0	0	0	0	0	0	0	3	4	0	8	0	0	0	0	7	0	0	0	0	0	0	0	0	0	0	0	0	0	0	0	0	17
ASV1592	0	0	0	0	0	0	0	0	0	0	0	0	0	0	0	0	0	0	0	0	0	0	0	0	0	0	0	0	0	0	13	15	12	0	0	0	0	0	0	0	0	0	0	0	0	0	0	3	8
ASV1593	0	0	0	0	0	0	0	0	0	0	0	0	0	0	0	0	0	0	0	0	0	0	0	0	0	0	0	0	0	0	0	0	0	0	0	0	0	0	0	0	0	0	0	0	0	4	0	0	0
ASV1594	10	10	5	0	0	0	0	0	0	0	0	0	0	0	6	0	0	0	0	0	0	0	0	0	0	0	0	0	0	0	0	0	0	0	0	0	0	0	0	0	0	0	0	0	0	0	0	0	12
ASV1595	0	0	0	0	0	2	25	24	21	0	0	0	0	0	0	0	0	0	0	0	0	0	0	0	0	0	0	0	0	0	0	0	0	0	0	0	0	0	0	0	0	0	0	0	0	0	0	0	0
ASV1596	0	0	0	0	0	0	0	0	0	0	0	14	0	20	0	0	0	0	0	0	0	0	0	0	0	0	0	0	0	0	17	0	0	0	0	0	21	0	0	0	0	0	0	0	0	0	0	0	0
ASV1597	0	0	0	0	0	0	0	0	0	0	0	0	0	3	0	27	14	14	0	0	0	0	0	0	0	0	0	0	0	0	0	0	0	0	0	0	0	0	0	0	0	0	0	0	0	0	0	0	0
ASV1598	0	0	0	0	0	0	0	0	0	0	0	0	0	0	6	0	0	0	0	0	0	0	0	0	0	0	0	0	0	0	0	0	0	0	0	0	0	0	0	0	0	0	0	0	0	0	0	0	0
ASV1599	0	0	0	0	0	0	0	0	0	0	0	0	0	0	0	21	18	20	0	0	0	0	0	0	0	0	0	0	0	0	0	0	0	0	0	10	0	0	0	0	0	0	0	0	0	0	0	0	0
ASV1600	0	0	0	0	0	0	0	0	0	0	0	0	0	0	0	0	6	0	0	0	0	0	0	0	0	0	0	0	0	0	0	0	0	0	0	0	0	0	0	0	0	0	27	24	15	0	0	0	0
ASV1601	0	0	0	0	0	0	0	0	0	0	0	0	0	0	0	0	0	0	0	0	0	0	29	0	0	0	0	0	0	0	0	27	16	0	0	0	0	0	0	0	0	0	0	0	0	0	0	0	0
ASV1602	0	0	0	0	0	0	0	0	0	0	0	0	0	0	0	0	0	0	0	0	0	0	0	0	0	0	0	0	0	0	2	5	3	0	0	0	0	0	0	0	0	0	0	4	0	0	0	0	13
ASV1603	0	0	0	0	0	0	0	0	0	0	0	0	0	0	0	0	0	0	0	0	0	0	0	0	0	0	0	0	0	0	0	0	0	0	0	0	28	21	23	0	0	0	0	0	0	0	0	0	0
ASV1604	0	0	0	0	0	0	0	0	0	0	0	0	0	0	0	0	0	0	0	0	0	0	0	0	0	0	0	0	0	0	0	0	0	0	0	0	0	0	0	0	0	0	0	0	0	6	17	12	0
ASV1605	0	9	12	0	9	0	0	0	0	0	0	19	0	0	11	11	0	0	0	0	0	0	0	0	0	0	0	0	0	0	0	0	0	0	0	0	0	0	0	0	0	0	0	0	0	0	0	0	0
ASV1606	0	0	0	0	0	0	0	0	16	0	0	0	0	0	0	17	19	19	0	0	0	0	0	0	0	0	0	0	0	0	0	0	0	0	0	0	0	0	0	0	0	0	0	0	0	0	0	0	0
ASV1607	0	0	0	0	0	0	0	0	0	18	17	20	0	0	0	0	0	0	0	0	0	0	0	0	0	0	0	0	0	0	7	9	0	0	0	0	0	0	0	0	0	0	0	0	0	0	0	0	0
ASV1608	0	0	0	0	0	0	0	0	0	0	0	0	0	0	0	7	0	17	0	0	0	0	0	0	0	0	0	0	0	0	0	0	0	0	0	0	0	0	0	17	13	17	0	0	0	0	0	0	0
ASV1609	0	0	0	0	0	0	0	0	0	0	0	0	0	0	0	0	0	0	10	0	0	0	0	0	0	0	0	8	0	0	12	0	0	0	0	0	0	0	0	0	0	0	0	0	0	13	15	0	13
ASV1610	0	0	0	0	0	0	0	0	0	0	0	0	0	0	0	0	0	0	0	0	0	7	0	0	0	0	0	0	0	0	20	0	13	31	0	0	0	0	0	0	0	0	0	0	0	0	0	0	0
ASV1611	0	0	0	0	0	0	0	0	0	0	0	0	0	0	0	0	0	0	0	0	0	0	0	0	0	0	0	0	0	0	0	0	0	23	23	25	0	0	0	0	0	0	0	0	0	0	0	0	0
ASV1612	0	0	0	0	0	0	0	0	0	0	0	0	0	0	0	0	0	0	0	0	0	0	0	0	0	0	0	0	0	0	0	0	0	0	0	0	20	14	24	0	0	13	0	0	0	0	0	0	0
ASV1613	0	0	0	0	0	0	0	0	0	0	0	0	0	0	0	0	0	0	0	0	0	0	0	0	0	0	0	0	0	0	0	0	0	0	0	0	0	0	0	0	0	0	0	0	0	13	24	16	9
ASV1614	0	0	0	0	0	0	0	0	0	0	0	0	0	0	0	0	0	0	0	0	0	0	0	0	0	0	0	0	0	0	0	0	0	0	0	0	0	0	0	0	0	0	0	0	0	0	0	0	0
ASV1615	5	4	6	0	0	0	0	0	0	0	0	0	0	0	0	0	0	0	0	0	0	0	0	0	0	0	0	0	0	0	7	0	0	0	0	0	0	0	0	0	0	0	0	0	0	18	17	13	0
ASV1616	0	0	0	6	0	0	9	22	30	0	0	0	0	0	0	0	0	3	0	0	0	0	0	0	0	0	0	0	0	0	0	0	0	0	0	0	0	0	0	0	0	0	0	0	0	0	0	0	0
ASV1617	0	0	0	4	2	0	3	0	3	0	0	0	0	0	3	0	5	8	0	0	0	0	0	0	0	0	0	0	0	0	0	0	0	0	0	0	0	0	0	16	9	10	0	0	7	0	0	0	0
ASV1618	0	0	0	0	0	0	18	24	25	0	0	0	0	0	0	0	0	0	0	0	0	0	0	0	0	0	0	0	0	0	0	0	0	3	0	0	0	0	0	0	0	0	0	0	0	0	0	0	0
ASV1619	0	0	0	0	0	0	10	0	14	0	0	0	0	0	0	14	13	19	0	0	0	0	0	0	0	0	0	0	0	0	0	0	0	0	0	0	0	0	0	0	0	0	0	0	0	0	0	0	0
ASV1620	0	0	0	0	0	0	0	0	0	0	0	0	0	0	0	19	23	28	0	0	0	0	0	0	0	0	0	0	0	0	0	0	0	0	0	0	0	0	0	0	0	0	0	0	0	0	0	0	0
ASV1621	0	0	0	0	0	0	0	0	0	0	0	0	0	0	0	0	0	18	0	0	0	0	0	0	0	0	0	0	0	0	0	0	0	0	0	0	13	0	13	9	9	0	8	0	0	0	0	0	0
ASV1622	0	0	0	0	0	0	0	0	0	0	0	0	0	0	0	0	0	0	0	0	0	4	0	0	13	8	0	0	0	0	2	0	3	0	0	0	0	0	0	0	0	0	0	0	0	0	0	0	0
ASV1623	0	0	0	0	0	0	0	0	0	0	0	0	0	0	0	0	0	0	0	0	0	0	0	0	0	0	0	0	0	0	15	0	0	0	0	0	0	0	0	0	0	0	0	0	0	10	18	16	0
ASV1624	0	0	0	0	0	0	0	0	0	0	0	0	0	0	0	0	0	0	0	0	0	0	0	0	0	0	0	0	0	0	0	0	18	0	0	0	0	0	0	0	0	0	0	0	0	0	0	0	17
ASV1625	0	0	0	0	0	0	0	0	0	0	0	0	0	0	0	0	0	0	0	0	0	0	0	0	0	0	0	0	0	0	0	0	0	0	0	0	0	0	0	0	0	0	0	0	0	0	0	0	0
ASV1626	0	0	0	0	0	0	0	0	0	0	0	0	0	0	0	0	0	0	0	0	0	0	0	0	0	0	0	0	0	0	0	0	0	0	0	0	0	0	0	0	0	0	0	0	0	0	0	0	0
ASV1627	13	17	26	0	0	0	0	0	0	0	0	0	0	0	0	0	0	0	0	0	0	0	0	7	0	0	0	0	0	0	0	0	0	0	0	0	0	0	0	0	0	0	0	0	0	0	0	0	6
ASV1628	0	0	0	0	0	0	0	2	0	0	0	0	0	0	0	0	0	0	0	0	0	0	0	0	0	0	0	0	0	0	0	0	0	0	0	0	0	0	0	4	10	5	17	16	15	0	0	0	0
ASV1629	0	0	0	0	0	0	0	0	0	0	0	0	0	0	0	0	0	0	0	0	0	0	0	0	0	0	0	0	0	0	14	0	0	0	0	0	0	0	0	0	0	7	0	0	0	0	0	0	15
ASV1630	0	0	0	0	0	0	0	0	0	0	0	0	0	0	0	0	0	0	0	0	0	0	0	0	0	0	0	0	0	0	0	5	0	0	0	0	22	13	29	0	0	0	0	0	0	0	0	0	0
ASV1631	0	0	0	0	0	0	0	0	0	0	0	0	0	0	0	0	0	0	0	0	0	0	0	0	0	0	0	0	0	0	0	0	0	0	0	0	0	0	0	0	0	0	0	0	0	0	0	0	0
ASV1632	0	0	0	0	0	0	0	0	0	0	0	0	0	0	0	0	0	0	0	0	0	0	0	0	0	0	0	0	0	0	0	0	0	0	0	0	0	0	0	0	0	0	0	0	0	0	0	0	0
ASV1633	0	0	0	0	0	0	0	0	0	0	0	0	0	0	0	0	0	0	0	0	0	0	0	0	0	0	0	0	0	0	0	0	0	0	0	0	0	0	0	0	0	0	0	0	0	0	0	0	0
ASV1634	6	13	0	0	0	0	0	0	0	0	0	0	0	0	0	0	0	0	0	0	10	0	0	0	0	0	0	0	0	0	0	0	0	0	0	0	0	0	0	0	0	0	0	0	0	0	11	11	9
ASV1635	0	0	0	0	0	0	11	0	9	0	0	0	0	0	0	8	7	0	0	0	0	0	0	0	0	0	0	0	0	0	0	0	0	0	0	0	0	0	0	0	0	0	9	15	9	0	0	0	0
ASV1636	0	0	0	0	0	0	0	0	0	0	6	0	0	0	0	0	0	0	0	0	0	0	0	0	0	0	0	7	0	0	0	0	0	0	0	0	0	0	0	0	0	0	0	0	0	16	23	16	0
ASV1637	0	0	0	0	0	0	0	0	0	0	0	0	0	0	0	0	0	0	0	0	3	0	0	0	0	0	0	0	0	0	15	6	14	0	0	0	0	0	0	0	0	0	0	0	0	0	0	0	9
ASV1638	0	0	0	0	0	0	0	0	0	0	0	0	0	0	0	0	0	0	0	0	0	0	0	0	22	28	18	0	0	0	0	0	0	0	0	0	0	0	0	0	0	0	0	0	0	0	0	0	0
ASV1639	0	0	0	0	0	0	0	0	0	0	0	0	0	0	0	0	0	0	0	0	0	0	0	0	0	0	0	4	6	0	0	0	0	0	0	0	0	0	0	0	0	0	0	0	0	0	0	0	16
ASV1640	0	0	0	0	0	0	0	0	0	0	0	0	0	0	0	0	0	0	0	0	0	0	0	0	0	0	0	3	0	0	21	19	18	0	0	0	0	0	0	0	0	0	0	0	0	0	0	0	0
ASV1641	0	0	0	0	0	0	0	0	0	0	0	0	0	0	0	0	0	0	0	0	0	0	0	0	0	0	0	0	0	0	7	7	10	0	0	0	0	0	0	0	0	0	0	0	0	8	8	0	7
ASV1642	0	0	0	0	0	0	0	0	0	0	0	0	0	0	0	0	0	0	0	0	0	0	0	0	0	0	0	0	0	0	0	0	0	0	0	0	20	19	29	0	0	0	0	0	0	0	0	0	0
ASV1643	0	0	0	0	0	0	0	0	0	0	0	0	0	0	0	0	0	0	0	0	0	0	0	0	0	0	0	0	0	0	0	0	0	0	0	0	0	0	0	0	0	0	0	0	0	0	0	0	23
ASV1644	0	0	0	0	0	0	0	0	0	0	0	0	0	0	0	0	0	0	0	0	0	0	0	0	0	0	0	0	0	0	0	0	0	0	0	0	0	0	0	0	0	0	0	0	0	0	0	0	0
ASV1645	0	4	0	6	0	0	5	0	7	7	7	0	0	0	0	0	0	0	0	0	0	0	0	0	0	0	0	0	0	0	0	0	0	0	0	0	0	0	0	0	0	0	12	0	4	0	0	0	0
ASV1646	0	0	0	0	0	0	17	20	25	0	0	0	0	0	0	0	0	0	0	0	0	0	0	0	0	0	0	0	0	0	0	0	0	0	0	0	0	0	0	0	0	0	5	0	0	0	0	0	0
ASV1647	0	0	0	0	0	0	0	0	0	0	3	2	0	0	0	0	0	0	0	0	0	0	0	0	0	0	0	0	0	0	17	21	19	0	0	0	0	0	0	0	0	0	0	0	0	0	0	0	5
ASV1648	0	0	0	0	0	0	0	0	0	0	0	0	0	0	0	0	0	0	0	5	0	0	0	0	0	0	0	0	0	0	10	13	13	0	0	0	0	0	0	0	0	0	0	0	0	0	0	0	10
ASV1649	0	0	0	0	0	0	0	0	0	0	0	0	0	0	0	0	0	0	0	0	0	0	0	0	0	0	0	0	0	0	21	13	15	0	0	0	0	0	9	0	0	0	0	0	0	0	0	0	0
ASV1650	0	0	0	0	0	0	0	0	0	0	0	0	0	0	0	0	0	0	0	0	0	0	0	0	0	0	0	0	0	0	0	13	11	0	0	0	0	0	0	0	0	0	0	0	0	0	0	0	13
ASV1651	0	0	0	0	0	0	0	0	0	0	0	0	0	0	0	0	0	0	0	0	0	0	0	0	0	0	0	0	0	0	0	0	0	0	0	0	0	0	0	0	0	0	17	23	27	0	0	0	0
ASV1652	0	0	0	0	0	0	15	6	10	0	0	0	0	0	0	0	0	0	0	0	0	0	0	0	0	0	14	0	0	0	0	0	0	11	10	0	0	0	0	0	0	0	0	0	0	0	0	0	0
ASV1653	0	0	0	0	0	0	8	9	8	0	0	0	0	0	0	0	6	0	0	0	0	0	0	0	0	0	0	0	0	0	0	0	0	9	11	7	0	0	0	0	0	0	0	8	0	0	0	0	0
ASV1654	0	0	0	0	0	0	0	0	0	0	4	4	0	0	0	0	0	0	0	0	0	0	0	0	0	0	0	0	0	0	0	0	0	0	0	0	0	0	0	0	0	0	0	0	0	25	18	15	0
ASV1655	0	0	0	0	0	0	0	0	0	0	0	0	3	0	0	0	0	0	0	0	0	0	0	0	0	0	0	0	0	0	0	0	0	0	0	0	0	0	0	0	0	0	0	0	0	0	0	0	5
ASV1656	0	0	0	0	0	0	0	0	0	0	0	0	0	0	0	21	22	23	0	0	0	0	0	0	0	0	0	0	0	0	0	0	0	0	0	0	0	0	0	0	0	0	0	0	0	0	0	0	0
ASV1657	0	0	0	0	0	0	0	0	0	0	0	0	0	0	0	0	0	0	0	0	0	0	0	0	0	0	0	19	27	14	6	0	0	0	0	0	0	0	0	0	0	0	0	0	0	0	0	0	0
ASV1658	0	0	0	0	0	0	0	0	0	0	0	0	0	0	0	0	0	0	0	0	0	0	0	0	0	0	0	0	0	0	0	0	9	0	0	0	19	23	0	10	0	0	0	0	0	0	0	0	0
ASV1659	0	0	0	0	0	0	0	0	0	0	0	0	0	0	0	0	0	0	0	0	0	0	0	0	0	0	0	0	0	0	0	0	0	0	0	0	0	0	0	0	0	0	0	0	0	0	0	0	0
ASV1660	18	22	11	0	0	0	0	0	0	0	0	0	0	0	0	0	0	0	0	0	0	0	14	0	0	0	0	0	0	0	0	0	0	0	0	0	0	0	0	0	0	0	0	0	0	0	0	0	0
ASV1661	10	0	16	0	0	0	18	0	0	0	0	0	0	0	0	0	21	0	0	0	0	0	0	0	0	0	0	0	0	0	0	0	0	0	0	0	0	0	0	0	0	0	0	0	0	0	0	0	0
ASV1662	4	9	0	0	0	0	0	0	0	0	0	0	0	0	0	0	0	0	0	0	0	0	0	0	0	0	0	0	0	0	11	0	0	0	0	0	0	0	0	0	0	0	0	0	0	0	6	0	9
ASV1663	0	0	0	0	0	0	0	0	0	0	0	0	0	0	0	0	0	0	0	0	0	0	0	2	0	0	0	0	0	0	23	15	13	0	0	0	0	0	0	0	0	0	0	0	0	0	0	0	4
ASV1664	0	0	0	0	0	0	0	0	0	0	0	0	0	0	0	0	0	0	0	0	0	0	0	0	0	0	0	0	0	0	0	0	0	0	0	0	0	0	0	0	0	0	0	0	0	0	0	0	0
ASV1665	0	0	0	0	0	0	0	0	0	0	0	0	0	0	0	0	0	0	0	0	0	0	0	0	0	0	0	0	0	0	0	0	0	0	0	0	0	0	0	0	0	0	0	0	0	0	0	0	0
ASV1666	0	7	6	0	0	0	0	0	0	2	0	0	0	0	0	0	0	0	5	0	8	0	0	0	0	0	0	0	0	0	0	0	0	0	0	0	0	0	0	0	0	0	0	0	0	0	21	15	0
ASV1667	0	3	5	0	0	0	0	0	0	3	0	0	0	0	0	0	0	0	0	7	3	0	0	0	0	0	0	7	3	0	0	0	0	0	0	0	0	0	0	0	0	0	0	0	0	0	4	0	9
ASV1668	0	0	0	0	0	0	14	8	9	0	0	0	0	0	0	10	17	6	0	0	0	0	0	0	0	0	0	0	0	0	0	0	0	0	0	0	0	0	0	0	0	0	0	0	0	0	0	0	0
ASV1669	0	0	0	0	0	0	11	19	10	0	0	0	0	0	0	2	0	9	0	0	0	0	0	0	0	0	0	0	0	0	0	0	0	0	0	0	0	0	0	0	0	0	2	5	6	0	0	0	0
ASV1670	0	0	0	0	0	0	0	7	0	0	0	0	0	0	0	0	0	0	0	0	0	0	0	0	0	0	0	0	0	0	0	0	0	0	0	0	0	14	25	8	10	0	0	0	0	0	0	0	0
ASV1671	0	0	0	0	0	0	0	0	11	0	0	0	0	0	0	0	0	0	0	0	0	0	0	0	0	0	0	0	0	0	0	0	0	0	0	0	0	0	0	0	0	0	19	21	13	0	0	0	0
ASV1672	0	0	0	0	0	0	0	0	0	0	0	0	0	0	0	0	0	0	0	6	0	7	0	0	0	0	0	0	0	0	0	0	0	0	0	0	0	0	0	0	0	0	0	0	0	0	0	0	0
ASV1673	0	0	0	0	0	0	0	0	0	0	0	0	0	0	0	0	0	0	0	0	5	0	0	0	0	0	0	0	0	0	0	0	0	0	0	0	0	0	0	0	0	0	0	0	0	0	0	0	23
ASV1674	0	0	0	0	0	0	0	0	0	0	0	0	0	0	0	0	0	0	0	0	0	0	8	6	2	0	0	0	0	0	10	13	11	0	0	0	0	0	0	0	0	0	0	0	0	0	0	0	0
ASV1675	0	0	0	0	0	0	0	0	0	0	0	0	0	0	0	0	0	0	0	0	0	0	0	0	0	0	0	0	9	0	14	14	0	0	0	0	0	0	4	0	0	0	0	0	0	8	0	9	0
ASV1676	0	0	0	0	0	0	0	0	0	0	0	0	0	0	0	0	0	0	0	0	0	0	0	0	0	0	0	0	0	0	0	0	0	15	9	17	0	0	0	0	0	0	0	0	0	0	0	0	0
ASV1677	0	0	0	0	0	0	0	0	0	0	0	0	0	0	0	0	0	0	0	0	0	0	0	0	0	0	0	0	0	0	0	0	0	0	0	0	19	0	0	0	0	0	0	0	0	0	0	0	0
ASV1678	0	0	0	0	0	0	0	0	0	0	0	0	0	0	0	0	0	0	0	0	0	0	0	0	0	0	0	0	0	0	0	0	0	0	0	0	0	0	0	20	19	22	0	3	0	0	0	0	0
ASV1679	0	0	0	0	0	0	0	0	0	0	0	0	0	0	0	0	0	0	0	0	0	0	0	0	0	0	0	0	0	0	0	0	0	0	0	0	0	0	0	0	0	0	0	0	0	25	24	15	0
ASV1680	0	0	0	0	0	0	0	0	0	0	0	0	0	0	0	0	0	0	0	0	0	0	0	0	0	0	0	0	0	0	0	0	0	0	0	0	0	0	0	0	0	0	0	0	0	0	0	0	24
ASV1681	0	0	0	0	0	0	0	0	0	0	0	0	0	0	0	0	0	0	0	0	0	0	0	0	0	0	0	0	0	0	0	0	0	0	0	0	0	0	0	0	0	0	0	0	0	0	0	0	0
ASV1682	28	15	20	0	0	0	0	0	0	0	0	0	0	0	0	0	0	0	0	0	0	0	0	0	0	0	0	0	0	0	0	0	0	0	0	0	0	0	0	0	0	0	0	0	0	0	0	0	0
ASV1683	0	0	0	0	0	0	15	8	14	0	0	0	0	0	0	5	8	13	0	0	0	0	0	0	0	0	0	0	0	0	0	0	0	0	0	0	0	0	0	0	0	0	0	0	0	0	0	0	0
ASV1684	0	0	0	0	0	0	8	0	8	0	0	0	0	0	3	5	0	0	0	0	0	0	0	0	0	0	0	0	0	0	0	0	0	5	0	0	0	0	0	0	0	0	0	0	0	0	0	0	0
ASV1685	0	0	0	0	0	0	3	0	0	0	0	0	0	0	0	0	0	0	0	0	0	0	0	0	0	0	0	0	0	0	0	0	0	0	0	0	6	15	9	5	0	6	11	5	3	0	0	0	0
ASV1686	0	0	0	0	0	0	0	0	0	0	0	0	0	0	0	0	0	0	0	0	0	0	0	0	11	0	0	0	0	0	0	0	0	0	8	7	0	0	0	0	17	0	0	0	0	0	0	0	0
ASV1687	0	0	0	0	0	0	0	0	0	0	0	0	0	0	0	0	0	0	0	0	0	0	0	0	0	0	0	17	20	26	0	0	0	0	0	0	0	0	0	0	0	0	0	0	0	0	0	0	0
ASV1688	0	0	0	0	0	0	0	0	0	0	0	0	0	0	0	0	0	0	0	0	0	0	0	0	0	0	0	0	0	12	0	0	0	0	0	0	0	0	0	0	0	0	0	0	0	22	29	0	0
ASV1689	0	0	0	0	0	0	0	0	0	0	0	0	0	0	0	0	0	0	0	0	0	0	0	0	0	0	0	0	0	0	0	0	12	0	0	0	0	0	0	0	0	0	0	0	0	21	13	17	0
ASV1690	0	0	0	0	0	0	0	0	0	0	0	0	0	0	0	0	0	0	0	0	0	0	0	0	0	0	0	0	0	0	0	0	0	0	0	0	0	0	0	0	0	0	23	21	19	0	0	0	0
ASV1691	0	0	0	0	0	0	0	0	0	0	0	0	0	0	0	0	0	0	0	0	0	0	0	0	0	0	0	0	0	0	0	0	0	0	0	0	0	0	0	0	0	0	0	0	0	0	0	0	0
ASV1692	14	20	10	0	0	0	0	0	0	0	0	0	0	0	0	0	0	0	0	0	0	0	9	0	0	0	0	0	0	0	0	0	0	0	0	0	0	0	0	0	0	0	0	0	0	0	0	0	0
ASV1693	13	27	0	0	0	0	0	0	0	0	0	0	0	0	0	0	0	0	0	0	0	0	0	0	0	0	0	0	0	0	0	0	0	0	0	0	0	0	0	0	0	0	0	0	0	0	0	0	10
ASV1694	0	0	0	0	0	0	0	0	0	0	0	0	4	0	7	0	0	0	0	0	0	0	0	0	0	0	0	0	0	0	6	8	19	12	0	6	0	0	0	0	0	0	0	0	0	0	0	0	0
ASV1695	0	0	0	0	0	0	0	0	0	0	0	0	0	0	0	6	4	4	0	0	0	0	0	0	0	0	9	0	0	0	0	0	0	0	13	0	0	0	0	0	0	0	0	0	0	0	0	0	0
ASV1696	0	0	0	0	0	0	0	0	0	0	0	0	0	0	0	0	0	0	15	25	22	0	0	0	0	0	0	0	0	0	0	0	0	0	0	0	0	0	0	0	0	0	0	0	0	0	0	0	0
ASV1697	0	0	0	0	0	0	0	0	0	0	0	0	0	0	0	0	0	0	0	0	0	0	0	0	20	18	24	0	0	0	0	0	0	0	0	0	0	0	0	0	0	0	0	0	0	0	0	0	0
ASV1698	0	0	0	0	0	0	0	0	0	0	0	0	0	0	0	0	0	0	0	0	0	0	0	0	0	0	0	0	0	0	0	0	0	0	0	0	30	19	13	0	0	0	0	0	0	0	0	0	0
ASV1699	0	0	0	0	0	0	0	0	0	0	0	0	0	0	0	0	0	0	0	0	0	0	0	0	0	0	0	0	0	0	0	0	0	0	0	0	0	0	0	0	0	0	0	0	0	0	0	0	0
ASV1700	0	0	0	0	0	0	0	0	0	0	0	0	0	0	0	0	0	0	0	0	0	0	0	0	0	0	0	0	0	0	0	0	0	0	0	0	0	0	0	0	0	0	0	0	0	0	0	0	0
ASV1701	13	12	7	8	9	6	0	0	0	0	0	0	0	0	0	0	0	0	0	0	0	0	0	0	0	0	0	0	0	0	0	0	0	0	0	0	0	0	0	0	0	0	0	0	0	0	0	0	0
ASV1702	8	15	8	0	0	0	0	0	0	5	0	2	4	0	0	0	0	0	0	0	0	0	0	0	0	0	2	0	0	0	6	0	8	0	0	0	3	0	0	0	0	0	0	0	0	0	0	0	0
ASV1703	0	0	6	0	0	0	0	0	0	0	0	0	0	0	8	21	14	12	0	0	0	0	0	0	0	0	0	0	0	0	0	0	0	0	0	0	0	0	0	0	0	0	0	0	0	0	0	0	0
ASV1704	0	0	0	0	0	0	22	21	18	0	0	0	0	0	0	0	0	0	0	0	0	0	0	0	0	0	0	0	0	0	0	0	0	0	0	0	0	0	0	0	0	0	0	0	0	0	0	0	0
ASV1705	0	0	0	0	0	0	0	0	0	10	10	18	0	0	0	0	0	0	0	0	0	0	0	0	0	0	0	15	0	8	0	0	0	0	0	0	0	0	0	0	0	0	0	0	0	0	0	0	0
ASV1706	0	0	0	0	0	0	0	0	0	0	0	0	9	0	13	15	12	0	0	0	0	0	0	0	0	0	0	0	0	0	0	0	0	0	0	0	0	0	0	0	0	0	6	0	6	0	0	0	0
ASV1707	0	0	0	0	0	0	0	0	0	0	0	0	0	0	0	17	17	27	0	0	0	0	0	0	0	0	0	0	0	0	0	0	0	0	0	0	0	0	0	0	0	0	0	0	0	0	0	0	0
ASV1708	0	0	0	0	0	0	0	0	0	0	0	0	0	0	0	3	5	0	0	0	0	0	0	0	0	0	0	0	0	0	0	0	0	13	18	22	0	0	0	0	0	0	0	0	0	0	0	0	0
ASV1709	0	0	0	0	0	0	0	0	0	0	0	0	0	0	0	0	0	0	0	0	0	5	6	0	13	11	20	0	0	0	0	0	0	6	0	0	0	0	0	0	0	0	0	0	0	0	0	0	0
ASV1710	0	0	0	0	0	0	0	0	0	0	0	0	0	0	0	0	0	0	0	0	0	0	0	0	0	0	0	0	0	0	5	3	2	0	0	0	0	0	0	0	0	0	0	0	0	10	7	8	14
ASV1711	0	0	0	0	0	0	0	0	0	0	0	0	0	0	0	0	0	0	0	0	0	0	0	0	0	0	0	0	0	0	0	0	0	0	0	0	0	0	0	26	16	19	0	0	0	0	0	0	0
ASV1712	0	0	0	0	0	0	0	0	0	0	0	0	0	0	0	0	0	0	0	0	0	0	0	0	0	0	0	0	0	0	0	0	0	0	0	0	0	0	0	0	0	0	0	0	0	0	0	0	17
ASV1713	0	0	0	0	0	0	0	0	0	0	0	0	0	0	0	0	0	0	0	0	0	0	0	0	0	0	0	0	0	0	0	0	0	0	0	0	0	0	0	0	0	0	0	0	0	0	0	0	0
ASV1714	0	0	0	0	0	0	0	0	0	0	0	0	0	0	0	0	0	0	0	0	0	0	0	0	0	0	0	0	0	0	0	0	0	0	0	0	0	0	0	0	0	0	0	0	0	0	0	0	0
ASV1715	0	0	0	39	21	0	0	0	0	0	0	0	0	0	0	0	0	0	0	0	0	0	0	0	0	0	0	0	0	0	0	0	0	0	0	0	0	0	0	0	0	0	0	0	0	0	0	0	0
ASV1716	0	0	0	0	0	0	20	12	0	0	0	0	0	0	0	0	0	0	0	0	0	0	0	0	0	0	0	0	0	0	0	0	0	0	6	22	0	0	0	0	0	0	0	0	0	0	0	0	0
ASV1717	0	0	0	0	0	0	0	0	0	0	0	0	0	3	0	0	0	0	0	0	0	0	0	0	0	0	0	0	0	0	11	18	28	0	0	0	0	0	0	0	0	0	0	0	0	0	0	0	0
ASV1718	0	0	0	0	0	0	0	0	0	0	0	0	0	0	13	0	27	20	0	0	0	0	0	0	0	0	0	0	0	0	0	0	0	0	0	0	0	0	0	0	0	0	0	0	0	0	0	0	0
ASV1719	0	0	0	0	0	0	0	0	0	0	0	0	0	0	0	0	0	0	12	28	20	0	0	0	0	0	0	0	0	0	0	0	0	0	0	0	0	0	0	0	0	0	0	0	0	0	0	0	0
ASV1720	0	0	0	0	0	0	0	0	0	0	0	0	0	0	0	0	0	0	0	0	0	0	0	0	0	0	0	0	0	0	19	22	19	0	0	0	0	0	0	0	0	0	0	0	0	0	0	0	0
ASV1721	0	0	0	0	0	0	0	0	0	0	0	0	0	0	0	0	0	0	0	0	0	0	0	0	0	0	0	0	0	0	0	0	24	0	0	0	0	0	0	0	0	0	0	0	0	0	0	0	0
ASV1722	0	0	0	0	0	0	0	0	0	0	0	0	0	0	0	0	0	0	0	0	0	0	0	0	0	0	0	0	0	0	0	0	0	0	0	0	16	20	24	0	0	0	0	0	0	0	0	0	0
ASV1723	0	0	0	0	0	0	0	0	0	0	0	0	0	0	0	0	0	0	0	0	0	0	0	0	0	0	0	0	0	0	0	0	0	0	0	0	0	0	0	0	0	0	0	0	0	0	0	0	0
ASV1724	0	0	59	0	0	0	0	0	0	0	0	0	0	0	0	0	0	0	0	0	0	0	0	0	0	0	0	0	0	0	0	0	0	0	0	0	0	0	0	0	0	0	0	0	0	0	0	0	0
ASV1725	0	0	0	20	0	0	0	25	14	0	0	0	0	0	0	0	0	0	0	0	0	0	0	0	0	0	0	0	0	0	0	0	0	0	0	0	0	0	0	0	0	0	0	0	0	0	0	0	0
ASV1726	0	0	0	0	0	0	0	12	14	0	0	0	0	0	0	0	0	0	0	0	0	0	0	0	0	17	16	0	0	0	0	0	0	0	0	0	0	0	0	0	0	0	0	0	0	0	0	0	0
ASV1727	0	0	0	0	0	0	0	0	0	13	17	21	0	0	0	0	0	0	0	0	0	0	0	0	0	0	0	0	0	0	0	0	0	0	0	0	0	0	0	0	0	0	0	0	0	0	0	0	0
ASV1728	0	0	0	0	0	0	0	0	0	0	4	0	0	0	0	0	0	0	0	0	3	0	0	0	0	0	0	0	0	0	4	0	3	0	0	0	0	0	0	0	0	0	0	0	0	14	15	16	0
ASV1729	0	0	0	0	0	0	0	0	0	0	0	9	0	0	0	0	0	0	0	0	0	0	0	0	0	0	0	0	0	0	0	0	0	0	0	0	0	0	0	0	0	0	0	0	0	12	19	19	0
ASV1730	0	0	0	0	0	0	0	0	0	0	0	0	0	10	0	0	0	0	0	0	0	0	0	0	0	0	0	0	0	0	0	0	0	0	12	6	0	0	0	5	0	9	6	6	5	0	0	0	0
ASV1731	0	0	0	0	0	0	0	0	0	0	0	0	0	0	0	0	0	0	0	0	0	0	0	0	0	0	0	0	0	0	0	0	0	0	0	0	0	0	0	0	0	0	0	0	0	0	0	0	22
ASV1732	0	0	0	0	0	0	0	0	0	0	0	0	0	0	0	0	0	0	0	0	0	0	0	0	0	0	0	0	0	0	0	0	0	0	0	0	0	0	0	0	0	0	0	0	0	0	0	0	0
ASV1733	0	12	0	0	0	0	0	0	0	0	0	0	0	0	0	0	0	0	0	0	0	0	0	0	0	0	0	0	0	0	0	0	0	0	0	0	0	0	0	0	0	0	0	0	0	27	0	19	0
ASV1734	0	5	0	0	0	0	0	0	0	0	0	0	0	0	0	0	0	0	0	0	0	0	0	0	0	0	0	0	0	0	5	0	14	0	0	0	5	10	12	0	0	0	0	0	0	0	0	0	0
ASV1735	0	0	58	0	0	0	0	0	0	0	0	0	0	0	0	0	0	0	0	0	0	0	0	0	0	0	0	0	0	0	0	0	0	0	0	0	0	0	0	0	0	0	0	0	0	0	0	0	0
ASV1736	0	0	0	0	3	4	0	0	0	0	2	4	0	0	0	0	0	0	0	0	0	0	0	0	0	0	0	16	11	18	0	0	0	0	0	0	0	0	0	0	0	0	0	0	0	0	0	0	0
ASV1737	0	0	0	0	0	0	9	15	0	0	0	0	0	0	0	0	0	11	0	0	0	0	0	0	0	0	0	0	0	0	0	0	0	0	0	0	0	0	0	0	0	0	9	8	6	0	0	0	0
ASV1738	0	0	0	0	0	0	0	8	0	0	0	0	0	0	0	0	21	29	0	0	0	0	0	0	0	0	0	0	0	0	0	0	0	0	0	0	0	0	0	0	0	0	0	0	0	0	0	0	0
ASV1739	0	0	0	0	0	0	0	0	0	3	0	0	0	0	0	5	7	0	0	0	0	0	0	0	0	0	0	0	0	0	4	5	7	0	3	0	0	0	10	0	8	6	0	0	0	0	0	0	0
ASV1740	0	0	0	0	0	0	0	0	0	0	0	0	6	8	6	0	0	0	0	0	0	0	0	0	0	0	0	0	0	0	0	0	0	0	0	0	0	16	9	6	0	7	0	0	0	0	0	0	0
ASV1741	0	0	0	0	0	0	0	0	0	0	0	0	0	0	0	0	0	0	0	3	4	0	0	0	0	0	0	0	0	0	7	7	0	0	0	0	0	0	0	0	0	0	0	0	0	0	0	0	11
ASV1742	0	0	0	0	0	0	0	0	0	0	0	0	0	0	0	0	0	0	0	0	0	8	0	0	0	0	0	0	0	0	0	0	0	0	0	0	0	0	0	0	0	0	0	0	0	0	0	0	20
ASV1743	0	0	0	0	0	0	0	0	0	0	0	0	0	0	0	0	0	0	0	0	0	0	10	0	0	0	0	0	0	0	0	0	11	0	0	0	0	0	0	0	0	0	0	0	0	0	0	0	0
ASV1744	0	0	0	0	0	0	0	0	0	0	0	0	0	0	0	0	0	0	0	0	0	0	0	0	0	0	0	0	0	0	16	14	21	0	7	0	0	0	0	0	0	0	0	0	0	0	0	0	0
ASV1745	0	0	0	0	0	0	0	0	0	0	0	0	0	0	0	0	0	0	0	0	0	0	0	0	0	0	0	0	0	0	14	0	10	0	0	0	0	0	0	0	0	0	0	0	0	0	0	0	13
ASV1746	0	0	0	0	0	0	0	0	0	0	0	0	0	0	0	0	0	0	0	0	0	0	0	0	0	0	0	0	0	0	6	0	5	0	0	0	0	0	0	0	0	0	0	0	0	9	10	9	5
ASV1747	0	0	0	0	0	0	0	0	0	0	0	0	0	0	0	0	0	0	0	0	0	0	0	0	0	0	0	0	0	0	0	0	0	20	20	18	0	0	0	0	0	0	0	0	0	0	0	0	0
ASV1748	0	0	0	0	0	0	0	0	0	0	0	0	0	0	0	0	0	0	0	0	0	0	0	0	0	0	0	0	0	0	0	0	0	20	17	21	0	0	0	0	0	0	0	0	0	0	0	0	0
ASV1749	0	0	0	0	0	0	0	0	0	0	0	0	0	0	0	0	0	0	0	0	0	0	0	0	0	0	0	0	0	0	0	0	0	0	0	0	0	0	0	18	22	18	0	0	0	0	0	0	0
ASV1750	0	0	0	0	0	0	0	0	0	0	0	0	0	0	0	0	0	0	0	0	0	0	0	0	0	0	0	0	0	0	0	0	0	0	0	0	0	0	0	0	0	0	0	0	0	32	26	0	0
ASV1751	0	0	0	0	0	0	0	0	0	0	0	0	0	0	0	0	0	0	0	0	0	0	0	0	0	0	0	0	0	0	0	0	0	0	0	0	0	0	0	0	0	0	0	0	0	18	19	21	0
ASV1752	0	0	0	0	0	0	0	0	0	0	0	0	0	0	0	0	0	0	0	0	0	0	0	0	0	0	0	0	0	0	0	0	0	0	0	0	0	0	0	0	0	0	0	0	0	0	0	0	0
ASV1753	4	5	0	0	0	0	0	0	0	0	0	0	0	0	0	0	0	0	0	0	11	0	0	0	0	0	0	0	0	0	0	0	0	0	0	0	0	0	0	0	0	0	0	0	0	0	0	0	11
ASV1754	4	5	4	0	0	0	0	0	0	0	0	0	0	0	0	0	0	0	0	0	0	3	0	0	0	0	0	0	0	0	0	8	0	0	0	0	0	0	0	0	0	0	0	0	0	6	0	0	4
ASV1755	0	9	7	0	0	0	14	0	0	0	0	0	0	8	0	0	0	0	0	0	0	0	0	0	0	9	0	0	0	0	0	0	0	6	0	0	0	0	0	0	0	0	0	4	0	0	0	0	0
ASV1756	0	0	2	0	0	0	0	0	0	0	0	0	0	0	0	0	0	0	0	0	0	0	0	0	0	0	0	0	0	0	0	0	0	0	0	0	0	0	0	0	0	0	0	0	0	0	0	0	0
ASV1757	0	0	0	9	0	11	18	0	0	0	0	0	0	0	0	0	19	0	0	0	0	0	0	0	0	0	0	0	0	0	0	0	0	0	0	0	0	0	0	0	0	0	0	0	0	0	0	0	0
ASV1758	0	0	0	0	0	0	9	17	22	0	0	0	0	0	0	0	0	0	0	0	0	0	0	0	4	5	0	0	0	0	0	0	0	0	0	0	0	0	0	0	0	0	0	0	0	0	0	0	0
ASV1759	0	0	0	0	0	0	0	0	0	0	0	0	0	0	0	25	21	11	0	0	0	0	0	0	0	0	0	0	0	0	0	0	0	0	0	0	0	0	0	0	0	0	0	0	0	0	0	0	0
ASV1760	0	0	0	0	0	0	0	0	0	0	0	0	0	0	0	0	0	0	0	0	0	0	0	0	0	0	0	0	0	0	0	9	7	0	0	0	0	0	0	0	0	0	0	0	0	0	0	0	11
ASV1761	0	0	0	0	0	0	0	0	0	0	0	0	0	0	0	0	0	0	0	0	0	0	0	0	0	0	0	0	0	0	0	0	0	0	0	0	0	0	0	0	0	0	23	19	15	0	0	0	0
ASV1762	0	0	0	0	0	0	0	0	0	0	0	0	0	0	0	0	0	0	0	0	0	0	0	0	0	0	0	0	0	0	0	0	0	0	0	0	0	0	0	0	0	0	0	0	0	0	0	0	0
ASV1763	18	17	0	0	0	0	0	0	4	0	3	0	0	0	0	0	0	0	0	0	0	7	0	0	0	0	0	0	0	0	0	0	0	0	0	0	0	0	0	0	0	0	0	0	0	0	0	0	0
ASV1764	9	0	11	0	0	0	0	0	0	10	14	12	0	0	0	0	0	0	0	0	0	0	0	0	0	0	0	0	0	0	0	0	0	0	0	0	0	0	0	0	0	0	0	0	0	0	0	0	0
ASV1765	0	0	15	0	0	0	0	0	0	0	0	0	0	0	0	0	0	0	0	0	0	0	0	0	0	0	0	0	0	0	0	0	18	0	0	0	0	0	0	0	0	0	0	0	0	0	0	0	0
ASV1766	0	0	0	0	0	0	2	0	2	0	0	0	0	0	2	0	0	0	0	0	0	0	0	0	0	0	0	0	0	0	0	0	0	0	0	0	0	0	0	0	0	0	0	0	0	0	0	0	0
ASV1767	0	0	0	0	0	0	0	0	4	4	0	0	0	0	2	0	0	0	0	0	3	0	0	0	0	0	0	0	0	0	0	0	0	0	0	0	0	0	0	0	0	0	0	0	0	11	14	8	8
ASV1768	0	0	0	0	0	0	0	0	0	0	0	0	15	22	19	0	0	0	0	0	0	0	0	0	0	0	0	0	0	0	0	0	0	0	0	0	0	0	0	0	0	0	0	0	0	0	0	0	0
ASV1769	0	0	0	0	0	0	0	0	0	0	0	0	0	7	7	0	0	0	0	0	0	0	0	0	0	0	0	0	0	0	11	12	16	0	0	0	0	0	0	0	0	0	0	0	0	0	0	0	0
ASV1770	0	0	0	0	0	0	0	0	0	0	0	0	0	0	4	0	0	0	0	0	0	0	0	0	0	0	0	0	0	0	7	8	18	0	0	0	0	0	0	0	0	0	0	0	0	0	0	0	0
ASV1771	0	0	0	0	0	0	0	0	0	0	0	0	0	0	0	7	0	5	0	0	0	0	0	0	0	0	0	0	0	0	10	15	6	7	0	6	0	0	0	0	0	0	0	0	0	0	0	0	0
ASV1772	0	0	0	0	0	0	0	0	0	0	0	0	0	0	0	0	4	0	0	0	0	0	0	0	0	0	0	0	0	0	0	0	0	18	19	15	0	0	0	0	0	0	0	0	0	0	0	0	0
ASV1773	0	0	0	0	0	0	0	0	0	0	0	0	0	0	0	0	0	0	0	0	0	0	0	0	5	10	11	0	0	0	9	5	6	5	0	0	0	0	0	0	0	0	0	0	0	0	0	0	5
ASV1774	0	0	0	0	0	0	0	0	0	0	0	0	0	0	0	0	0	0	0	0	0	0	0	0	0	7	0	0	0	0	0	0	0	0	10	0	0	0	0	0	0	0	0	0	0	0	0	0	9
ASV1775	0	0	0	0	0	0	0	0	0	0	0	0	0	0	0	0	0	0	0	0	0	0	0	0	0	0	0	0	0	0	0	21	10	0	0	0	0	0	0	0	0	0	0	0	0	0	0	21	0
ASV1776	0	0	0	0	0	0	0	0	0	0	0	0	0	0	0	0	0	0	0	0	0	0	0	0	0	0	0	0	0	0	0	0	0	15	23	18	0	0	0	0	0	0	0	0	0	0	0	0	0
ASV1777	0	0	0	0	0	0	0	0	0	0	0	0	0	0	0	0	0	0	0	0	0	0	0	0	0	0	0	0	0	0	0	0	0	0	0	11	0	0	0	0	0	0	0	0	0	0	11	8	10
ASV1778	0	0	0	0	0	0	0	0	0	0	0	0	0	0	0	0	0	0	0	0	0	0	0	0	0	0	0	0	0	0	0	0	0	0	0	0	0	0	0	0	0	0	0	0	0	9	14	0	9
ASV1779	0	0	0	0	0	0	0	0	0	0	0	0	0	0	0	0	0	0	0	0	0	0	0	0	0	0	0	0	0	0	0	0	0	0	0	0	0	0	0	0	0	0	0	0	0	0	0	0	0
ASV1780	7	3	7	0	0	0	0	0	0	8	10	11	0	0	0	0	0	0	0	0	0	0	0	0	0	0	0	0	9	0	0	0	0	0	0	0	0	0	0	0	0	0	0	0	0	0	0	0	0
ASV1781	7	12	17	0	0	0	0	0	0	7	0	8	0	0	0	0	0	0	0	0	0	0	0	0	0	0	0	0	0	0	0	0	0	0	0	0	0	0	0	0	0	0	0	0	0	4	0	0	0
ASV1782	0	0	0	0	0	0	9	0	0	0	0	0	0	0	0	3	5	0	0	0	0	0	0	0	12	8	18	0	0	0	0	0	0	0	0	0	0	0	0	0	0	0	0	0	0	0	0	0	0
ASV1783	0	0	0	0	0	0	8	0	13	0	0	0	0	0	0	0	6	0	0	0	0	0	0	0	0	0	0	0	0	0	0	0	0	0	0	0	9	8	7	0	0	0	0	0	0	0	0	0	0
ASV1784	0	0	0	0	0	0	0	0	0	0	0	0	0	0	0	0	0	0	0	0	0	0	30	25	0	0	0	0	0	0	0	0	0	0	0	0	0	0	0	0	0	0	0	0	0	0	0	0	0
ASV1785	0	0	0	0	0	0	0	0	0	0	0	0	0	0	0	0	0	0	0	0	0	0	0	0	3	0	0	0	0	0	0	0	0	18	16	18	0	0	0	0	0	0	0	0	0	0	0	0	0
ASV1786	0	0	0	0	0	0	0	0	0	0	0	0	0	0	0	0	0	0	0	0	0	0	0	0	0	0	0	15	10	16	0	0	0	0	0	0	0	0	0	0	0	0	0	0	0	0	0	0	0
ASV1787	0	0	0	0	0	0	0	0	0	0	0	0	0	0	0	0	0	0	0	0	0	0	0	0	0	0	0	0	0	3	14	0	14	0	0	0	0	0	0	0	0	0	0	0	0	0	0	0	0
ASV1788	0	0	0	0	0	0	0	0	0	0	0	0	0	0	0	0	0	0	0	0	0	0	0	0	0	0	0	0	0	0	0	0	0	17	13	25	0	0	0	0	0	0	0	0	0	0	0	0	0
ASV1789	0	0	0	0	0	0	0	0	0	0	0	0	0	0	0	0	0	0	0	0	0	0	0	0	0	0	0	0	0	0	0	0	0	3	0	6	0	0	0	6	0	0	0	0	0	0	0	0	14
ASV1790	0	0	0	0	0	0	0	0	0	0	0	0	0	0	0	0	0	0	0	0	0	0	0	0	0	0	0	0	0	0	0	0	0	0	0	0	0	0	0	0	0	0	20	22	13	0	0	0	0
ASV1791	0	0	0	0	0	0	0	0	0	0	0	0	0	0	0	0	0	0	0	0	0	0	0	0	0	0	0	0	0	0	0	0	0	0	0	0	0	0	0	0	0	0	0	0	0	0	0	0	21
ASV1792	0	0	0	0	0	0	0	0	0	0	0	0	0	0	0	0	0	0	0	0	0	0	0	0	0	0	0	0	0	0	0	0	0	0	0	0	0	0	0	0	0	0	0	0	0	0	0	0	0
ASV1793	17	19	9	0	0	0	0	0	0	0	0	0	0	0	0	0	0	0	0	0	0	0	0	0	0	0	0	0	0	0	0	0	0	0	0	0	0	0	0	0	0	0	0	0	0	0	0	0	0
ASV1794	0	29	13	0	0	0	0	0	0	0	0	0	0	0	0	0	0	0	0	0	0	0	0	0	0	0	0	0	0	0	0	0	0	0	0	0	0	12	0	0	0	0	0	0	0	0	0	0	0
ASV1795	0	12	0	0	0	0	0	0	0	0	10	14	0	0	0	0	0	0	0	0	0	0	0	0	0	0	0	0	0	0	0	0	0	0	0	0	0	0	0	0	0	0	0	0	0	0	0	0	0
ASV1796	0	7	0	0	0	0	0	0	0	11	6	9	0	0	0	0	0	0	0	0	0	0	0	0	0	0	0	3	0	0	0	0	0	0	0	0	0	0	0	0	0	0	0	0	0	0	0	13	0
ASV1797	0	5	0	0	0	0	0	0	0	9	0	7	0	0	0	0	0	0	0	0	9	0	0	0	0	0	0	0	0	0	0	0	0	0	0	6	6	0	12	0	0	0	0	0	0	0	0	0	0
ASV1798	0	0	25	0	0	0	0	0	0	0	0	0	0	16	13	0	0	0	0	0	0	0	0	0	0	0	0	0	0	0	0	0	0	0	0	0	0	0	0	0	0	0	0	0	0	0	0	0	0
ASV1799	0	0	7	7	10	0	0	0	13	0	0	0	0	0	0	0	0	0	0	0	0	0	12	5	0	0	0	0	0	0	0	0	0	0	0	0	0	0	0	0	0	0	0	0	0	0	0	0	0
ASV1800	0	0	0	0	0	0	15	20	19	0	0	0	0	0	0	0	0	0	0	0	0	0	0	0	0	0	0	0	0	0	0	0	0	0	0	0	0	0	0	0	0	0	0	0	0	0	0	0	0
ASV1801	0	0	0	0	0	0	0	0	0	0	0	0	13	0	0	0	0	0	0	0	0	0	0	0	0	0	0	0	0	0	0	0	0	0	0	0	0	0	0	0	0	0	0	0	0	0	0	0	0
ASV1802	0	0	0	0	0	0	0	0	0	0	0	0	9	7	9	0	0	0	0	0	0	0	0	0	0	0	0	0	0	0	0	0	0	7	14	8	0	0	0	0	0	0	0	0	0	0	0	0	0
ASV1803	0	0	0	0	0	0	0	0	0	0	0	0	0	0	6	8	0	0	0	0	0	0	0	0	0	0	0	0	0	0	0	0	0	0	0	0	0	0	0	0	0	0	0	0	0	0	12	0	15
ASV1804	0	0	0	0	0	0	0	0	0	0	0	0	0	0	3	0	0	0	0	0	0	0	0	0	11	18	10	0	0	0	0	0	0	0	8	0	0	0	0	0	0	0	0	0	0	0	0	0	0
ASV1805	0	0	0	0	0	0	0	0	0	0	0	0	0	0	0	10	0	0	0	0	0	0	0	0	0	0	0	0	0	0	0	0	0	0	0	0	0	0	0	0	0	0	24	20	0	0	0	0	0
ASV1806	0	0	0	0	0	0	0	0	0	0	0	0	0	0	0	0	0	0	0	14	0	0	0	0	0	0	0	0	0	0	0	0	0	0	0	0	0	0	0	0	0	0	0	0	0	16	9	7	0
ASV1807	0	0	0	0	0	0	0	0	0	0	0	0	0	0	0	0	0	0	0	0	0	0	0	0	0	0	0	0	0	0	13	25	16	0	0	0	0	0	0	0	0	0	0	0	0	0	0	0	0
ASV1808	0	0	0	0	0	0	0	0	0	0	0	0	0	0	0	0	0	0	0	0	0	0	0	0	0	0	0	0	0	0	0	0	9	0	0	0	0	0	0	0	0	0	0	0	0	0	0	0	13
ASV1809	0	0	0	0	0	0	0	0	0	0	0	0	0	0	0	0	0	0	0	0	0	0	0	0	0	0	0	0	0	0	0	0	0	3	0	0	0	0	0	0	0	0	18	15	14	0	4	0	0
ASV1810	0	0	0	0	0	0	0	0	0	0	0	0	0	0	0	0	0	0	0	0	0	0	0	0	0	0	0	0	0	0	0	0	0	0	0	3	0	0	5	0	0	0	0	0	0	8	11	12	0
ASV1811	0	0	0	0	0	0	0	0	0	0	0	0	0	0	0	0	0	0	0	0	0	0	0	0	0	0	0	0	0	0	0	0	0	0	0	0	0	0	0	0	0	0	0	0	0	0	0	0	13
ASV1812	0	0	0	0	0	0	0	0	0	0	0	0	0	0	0	0	0	0	0	0	0	0	0	0	0	0	0	0	0	0	0	0	0	0	0	0	0	0	0	0	0	0	0	0	0	0	0	0	0
ASV1813	0	0	0	0	0	0	0	0	0	0	0	0	0	0	0	0	0	0	0	0	0	0	0	0	0	0	0	0	0	0	0	0	0	0	0	0	0	0	0	0	0	0	0	0	0	0	0	0	0
ASV1814	18	12	0	0	0	0	0	0	0	0	0	0	0	0	0	0	0	0	0	0	0	0	0	0	0	0	0	0	0	0	0	9	14	0	0	0	0	0	0	0	0	0	0	0	0	0	0	0	0
ASV1815	4	3	0	0	6	0	8	8	11	0	0	0	0	0	0	0	0	0	0	0	0	0	0	0	3	0	0	0	0	0	0	0	0	0	0	0	0	6	4	0	0	0	0	0	0	0	0	0	0
ASV1816	0	11	8	0	6	0	0	0	0	0	0	0	0	0	0	0	0	0	0	14	7	0	0	0	0	0	0	0	0	0	0	7	0	0	0	0	0	0	0	0	0	0	0	0	0	0	0	0	0
ASV1817	0	3	0	0	0	5	6	3	6	0	0	0	0	0	0	0	4	0	0	0	0	0	0	0	9	0	5	0	0	0	0	0	0	0	6	0	0	0	0	0	0	0	0	0	0	0	0	0	6
ASV1818	0	0	0	0	0	0	0	0	8	0	0	0	0	0	0	0	0	0	0	0	0	0	0	0	0	0	0	0	0	0	0	0	0	0	0	0	0	0	0	0	0	0	27	0	18	0	0	0	0
ASV1819	0	0	0	0	0	0	0	0	0	0	0	0	0	0	11	0	0	0	0	0	0	0	0	0	0	0	0	0	0	0	0	0	0	0	0	0	42	0	0	0	0	0	0	0	0	0	0	0	0
ASV1820	0	0	0	0	0	0	0	0	0	0	0	0	0	0	0	0	0	0	0	0	11	0	0	0	0	0	0	12	13	17	0	0	0	0	0	0	0	0	0	0	0	0	0	0	0	0	0	0	0
ASV1821	0	0	0	0	0	0	0	0	0	0	0	0	0	0	0	0	0	0	0	0	0	6	0	0	12	10	18	0	0	0	0	0	0	7	0	0	0	0	0	0	0	0	0	0	0	0	0	0	0
ASV1822	0	0	0	0	0	0	0	0	0	0	0	0	0	0	0	0	0	0	0	0	0	0	0	0	0	0	0	0	0	0	0	0	0	0	0	0	14	21	18	0	0	0	0	0	0	0	0	0	0
ASV1823	0	0	0	0	0	0	0	0	0	0	0	0	0	0	0	0	0	0	0	0	0	0	0	0	0	0	0	0	0	0	0	0	0	0	0	0	0	0	0	0	0	0	0	0	0	0	0	0	0
ASV1824	0	0	0	0	0	0	0	0	0	0	0	0	0	0	0	0	0	0	0	0	0	0	0	0	0	0	0	0	0	0	0	0	0	0	0	0	0	0	0	0	0	0	0	0	0	0	0	0	0
ASV1825	0	6	0	0	0	0	0	0	0	0	0	0	0	0	0	0	0	0	0	0	0	0	0	0	0	0	0	0	0	0	0	0	0	0	0	0	14	17	15	0	0	0	0	0	0	0	0	0	0
ASV1826	0	0	7	0	0	0	0	0	0	0	0	0	0	0	0	0	0	0	0	0	0	0	0	0	0	0	0	11	20	14	0	0	0	0	0	0	0	0	0	0	0	0	0	0	0	0	0	0	0
ASV1827	0	0	4	0	0	0	9	4	10	0	0	0	0	0	0	0	0	0	0	0	0	16	0	4	0	0	5	0	0	0	0	0	0	0	0	0	0	0	0	0	0	0	0	0	0	0	0	0	0
ASV1828	0	0	0	0	0	0	12	19	8	0	0	0	0	0	0	0	5	8	0	0	0	0	0	0	0	0	0	0	0	0	0	0	0	0	0	0	0	0	0	0	0	0	0	0	0	0	0	0	0
ASV1829	0	0	0	0	0	0	12	10	20	0	0	0	0	0	0	0	0	10	0	0	0	0	0	0	0	0	0	0	0	0	0	0	0	0	0	0	0	0	0	0	0	0	0	0	0	0	0	0	0
ASV1830	0	0	0	0	0	0	0	8	11	0	0	0	0	0	0	17	0	16	0	0	0	0	0	0	0	0	0	0	0	0	0	0	0	0	0	0	0	0	0	0	0	0	0	0	0	0	0	0	0
ASV1831	0	0	0	0	0	0	0	0	0	25	9	18	0	0	0	0	0	0	0	0	0	0	0	0	0	0	0	0	0	0	0	0	0	0	0	0	0	0	0	0	0	0	0	0	0	0	0	0	0
ASV1832	0	0	0	0	0	0	0	0	0	0	0	2	0	0	0	0	0	0	0	0	0	0	0	0	0	0	0	0	0	0	0	6	8	0	0	0	0	0	0	0	0	0	0	0	0	6	4	3	3
ASV1833	0	0	0	0	0	0	0	0	0	0	0	0	13	10	0	12	10	7	0	0	0	0	0	0	0	0	0	0	0	0	0	0	0	0	0	0	0	0	0	0	0	0	0	0	0	0	0	0	0
ASV1834	0	0	0	0	0	0	0	0	0	0	0	0	0	0	0	0	0	0	0	0	0	19	15	18	0	0	0	0	0	0	0	0	0	0	0	0	0	0	0	0	0	0	0	0	0	0	0	0	0
ASV1835	0	0	0	0	0	0	0	0	0	0	0	0	0	0	0	0	0	0	0	0	0	0	0	0	0	0	0	0	0	0	0	0	0	17	17	18	0	0	0	0	0	0	0	0	0	0	0	0	0
ASV1836	0	0	0	0	0	0	0	0	0	0	0	0	0	0	0	0	0	0	0	0	0	0	0	0	0	0	0	0	0	0	0	0	0	0	0	0	0	0	0	0	0	0	0	0	0	52	0	0	0
ASV1837	0	0	0	0	0	0	0	0	0	0	0	0	0	0	0	0	0	0	0	0	0	0	0	0	0	0	0	0	0	0	0	0	0	0	0	0	0	0	0	0	0	0	0	0	0	0	0	0	20
ASV1838	0	0	0	0	0	0	0	0	0	0	0	0	0	0	0	0	0	0	0	0	0	0	0	0	0	0	0	0	0	0	0	0	0	0	0	0	0	0	0	0	0	0	0	0	0	0	0	0	0
ASV1839	0	0	0	0	0	0	0	0	0	0	0	0	0	0	0	0	0	0	0	0	0	0	0	0	0	0	0	0	0	0	0	0	0	0	0	0	0	0	0	0	0	0	0	0	0	0	0	0	0
ASV1840	0	0	0	0	0	0	0	0	0	0	0	0	0	0	0	0	0	0	0	0	0	0	0	0	0	0	0	0	0	0	0	0	0	0	0	0	0	0	0	0	0	0	0	0	0	0	0	0	0
ASV1841	0	0	47	0	0	0	0	0	0	0	0	0	0	0	0	0	0	0	0	0	0	0	0	0	0	0	0	0	0	0	0	0	0	0	0	0	0	4	0	0	0	0	0	0	0	0	0	0	0
ASV1842	0	0	0	0	0	6	0	0	0	0	0	0	34	0	0	0	11	0	0	0	0	0	0	0	0	0	0	0	0	0	0	0	0	0	0	0	0	0	0	0	0	0	0	0	0	0	0	0	0
ASV1843	0	0	0	0	0	0	13	0	0	0	0	0	0	0	0	0	2	0	0	0	0	0	0	0	0	0	0	0	0	0	0	0	0	0	0	0	0	0	0	0	0	0	0	0	0	0	0	0	11
ASV1844	0	0	0	0	0	0	7	0	0	0	0	0	4	0	3	8	5	0	0	0	0	0	0	0	0	0	0	0	0	0	0	0	0	0	0	3	0	0	0	0	0	0	8	9	4	0	0	0	0
ASV1845	0	0	0	0	0	0	4	0	0	0	0	0	14	20	13	0	0	0	0	0	0	0	0	0	0	0	0	0	0	0	0	0	0	0	0	0	0	0	0	0	0	0	0	0	0	0	0	0	0
ASV1846	0	0	0	0	0	0	0	0	0	14	11	21	0	0	0	5	0	0	0	0	0	0	0	0	0	0	0	0	0	0	0	0	0	0	0	0	0	0	0	0	0	0	0	0	0	0	0	0	0
ASV1847	0	0	0	0	0	0	0	0	0	0	0	4	0	0	0	0	0	0	0	0	0	0	0	0	0	0	0	0	0	0	0	10	11	0	0	0	0	0	0	0	0	0	0	0	0	0	0	0	6
ASV1848	0	0	0	0	0	0	0	0	0	0	0	0	0	9	0	0	6	0	0	0	0	0	0	0	0	0	0	0	0	0	0	0	0	0	0	6	9	6	15	0	0	0	0	0	0	0	0	0	0
ASV1849	0	0	0	0	0	0	0	0	0	0	0	0	0	0	0	0	10	0	0	0	0	0	0	0	0	0	0	0	0	0	0	0	4	5	14	0	0	0	0	0	0	0	0	3	0	0	5	0	0
ASV1850	0	0	0	0	0	0	0	0	0	0	0	0	0	0	0	0	0	0	8	0	0	0	0	0	0	0	0	0	0	0	0	0	0	0	0	0	0	0	0	0	0	0	0	0	0	11	12	10	0
ASV1851	0	0	0	0	0	0	0	0	0	0	0	0	0	0	0	0	0	0	0	0	0	0	0	0	0	2	0	0	0	0	0	0	0	18	18	13	0	0	0	0	0	0	0	0	0	0	0	0	0
ASV1852	0	0	0	0	0	0	0	0	0	0	0	0	0	0	0	0	0	0	0	0	0	0	0	0	0	0	0	15	20	16	0	0	0	0	0	0	0	0	0	0	0	0	0	0	0	0	0	0	0
ASV1853	0	0	0	0	0	0	0	0	0	0	0	0	0	0	0	0	0	0	0	0	0	0	0	0	0	0	0	11	0	6	15	12	7	0	0	0	0	0	0	0	0	0	0	0	0	0	0	0	0
ASV1854	0	0	0	0	0	0	0	0	0	0	0	0	0	0	0	0	0	0	0	0	0	0	0	0	0	0	0	0	0	0	0	2	4	0	0	0	0	0	0	0	0	0	0	0	0	0	0	7	13
ASV1855	0	0	0	0	0	0	0	0	0	0	0	0	0	0	0	0	0	0	0	0	0	0	0	0	0	0	0	0	0	0	0	0	0	10	17	24	0	0	0	0	0	0	0	0	0	0	0	0	0
ASV1856	0	0	0	0	0	0	0	0	0	0	0	0	0	0	0	0	0	0	0	0	0	0	0	0	0	0	0	0	0	0	0	0	0	0	0	0	0	0	0	13	9	11	6	8	4	0	0	0	0
ASV1857	0	0	0	0	0	0	0	0	0	0	0	0	0	0	0	0	0	0	0	0	0	0	0	0	0	0	0	0	0	0	0	0	0	0	0	0	0	0	0	0	0	0	0	0	0	0	0	0	0
ASV1858	0	0	0	0	0	0	0	0	0	0	0	0	0	0	0	0	0	0	0	0	0	0	0	0	0	0	0	0	0	0	0	0	0	0	0	0	0	0	0	0	0	0	0	0	0	0	0	0	0
ASV1859	0	0	0	0	0	0	0	0	0	0	0	0	0	0	0	0	0	0	0	0	0	0	0	0	0	0	0	0	0	0	0	0	0	0	0	0	0	0	0	0	0	0	0	0	0	0	0	0	0
ASV1860	0	0	0	0	0	0	0	0	0	0	0	0	0	0	0	0	0	0	0	0	0	0	0	0	0	0	0	0	0	0	0	0	0	0	0	0	0	0	0	0	0	0	0	0	0	0	0	0	0
ASV1861	0	0	0	0	0	0	0	0	0	0	0	0	0	0	0	0	0	0	0	0	0	0	0	0	0	0	0	0	0	0	0	0	0	0	0	0	0	0	0	0	0	0	0	0	0	0	0	0	0
ASV1862	0	0	0	0	0	0	0	0	0	0	0	0	0	0	0	0	0	0	0	0	0	0	0	0	0	0	0	0	0	0	0	0	0	0	0	0	0	0	0	0	0	0	0	0	0	0	0	0	0
ASV1863	10	5	6	0	0	0	0	0	0	0	0	0	0	0	0	0	0	0	0	0	0	0	0	0	0	0	0	0	0	0	0	0	0	0	0	0	0	0	14	0	0	0	0	0	0	11	4	0	0
ASV1864	6	0	26	0	0	0	0	0	0	0	0	0	0	0	0	0	0	0	0	0	2	0	0	0	0	0	0	0	0	0	2	7	4	0	0	0	0	0	0	0	0	0	0	0	0	3	0	0	0
ASV1865	0	20	0	0	0	0	0	0	0	0	0	0	0	0	0	0	0	0	0	0	0	0	0	0	0	0	0	0	0	0	22	0	0	0	0	0	0	0	0	0	0	0	0	0	0	8	0	0	0
ASV1866	0	0	0	0	0	0	15	22	13	0	0	0	0	0	0	0	0	0	0	0	0	0	0	0	0	0	0	0	0	0	0	0	0	0	0	0	0	0	0	0	0	0	0	0	0	0	0	0	0
ASV1867	0	0	0	0	0	0	11	14	20	0	0	0	0	0	0	0	5	0	0	0	0	0	0	0	0	0	0	0	0	0	0	0	0	0	0	0	0	0	0	0	0	0	0	0	0	0	0	0	0
ASV1868	0	0	0	0	0	0	0	0	6	0	0	0	0	0	0	0	7	10	0	0	0	0	0	0	0	0	0	0	0	0	0	0	0	0	0	0	0	0	0	0	0	0	0	0	0	0	0	0	0
ASV1869	0	0	0	0	0	0	0	0	0	0	0	0	0	0	4	0	0	0	0	0	0	0	0	0	0	0	0	0	0	0	0	0	0	0	0	0	0	0	0	0	0	0	0	0	0	0	0	0	15
ASV1870	0	0	0	0	0	0	0	0	0	0	0	0	0	0	4	0	0	3	0	0	0	0	0	0	0	0	0	0	0	0	3	3	0	0	0	0	0	0	0	0	0	0	0	0	0	0	0	0	16
ASV1871	0	0	0	0	0	0	0	0	0	0	0	0	0	0	0	0	0	0	0	0	0	23	27	0	0	0	0	0	0	0	0	0	0	0	0	0	0	0	0	0	0	0	0	0	0	0	0	0	0
ASV1872	0	0	0	0	0	0	0	0	0	0	0	0	0	0	0	0	0	0	0	0	0	0	0	0	17	16	17	0	0	0	0	0	0	0	0	0	0	0	0	0	0	0	0	0	0	0	0	0	0
ASV1873	0	0	0	0	0	0	0	0	0	0	0	0	0	0	0	0	0	0	0	0	0	0	0	0	0	0	0	0	0	0	14	0	0	0	0	0	0	0	0	0	0	0	0	0	0	33	0	0	0
ASV1874	0	0	0	0	0	0	0	0	0	0	0	0	0	0	0	0	0	0	0	0	0	0	0	0	0	0	0	0	0	0	6	0	0	19	8	17	0	0	0	0	0	0	0	0	0	0	0	0	0
ASV1875	0	0	0	0	0	0	0	0	0	0	0	0	0	0	0	0	0	0	0	0	0	0	0	0	0	0	0	0	0	0	0	0	0	5	15	16	0	0	0	0	0	0	0	0	0	0	0	0	0
ASV1876	0	0	0	0	0	0	0	0	0	0	0	0	0	0	0	0	0	0	0	0	0	0	0	0	0	0	0	0	0	0	0	0	0	0	0	0	0	0	0	50	0	0	0	0	0	0	0	0	0
ASV1877	0	0	0	0	0	0	0	0	0	0	0	0	0	0	0	0	0	0	0	0	0	0	0	0	0	0	0	0	0	0	0	0	0	0	0	0	0	0	0	0	0	0	20	16	14	0	0	0	0
ASV1878	0	0	0	0	0	0	0	0	0	0	0	0	0	0	0	0	0	0	0	0	0	0	0	0	0	0	0	0	0	0	0	0	0	0	0	0	0	0	0	0	0	0	0	0	0	0	0	0	18
ASV1879	0	0	0	0	0	0	0	0	0	0	0	0	0	0	0	0	0	0	0	0	0	0	0	0	0	0	0	0	0	0	0	0	0	0	0	0	0	0	0	0	0	0	0	0	0	0	0	0	0
ASV1880	0	0	0	0	0	0	0	0	0	0	0	0	0	0	0	0	0	0	0	0	0	0	0	0	0	0	0	0	0	0	0	0	0	0	0	0	0	0	0	0	0	0	0	0	0	0	0	0	0
ASV1881	0	0	0	0	0	0	0	0	0	0	0	0	0	0	0	0	0	0	0	0	0	0	0	0	0	0	0	0	0	0	0	0	0	0	0	0	0	0	0	0	0	0	0	0	0	0	0	0	0
ASV1882	0	0	0	0	0	0	0	0	0	0	0	0	0	0	0	0	0	0	0	0	0	0	0	0	0	0	0	0	0	0	0	0	0	0	0	0	0	0	0	0	0	0	0	0	0	0	0	0	0
ASV1883	6	3	0	10	8	11	4	7	0	0	0	0	0	0	0	0	0	0	0	0	0	0	0	0	0	0	0	0	0	0	0	0	0	0	0	0	0	0	0	0	0	0	0	0	0	0	0	0	0
ASV1884	0	4	45	0	0	0	0	0	0	0	0	0	0	0	0	0	0	0	0	0	0	0	0	0	0	0	0	0	0	0	0	0	0	0	0	0	0	0	0	0	0	0	0	0	0	0	0	0	0
ASV1885	0	4	0	0	0	0	0	0	0	0	0	0	0	0	0	0	0	0	0	0	0	0	0	0	0	0	0	0	0	0	0	0	0	0	0	0	0	0	0	0	0	0	0	0	0	0	12	11	10
ASV1886	0	0	0	6	0	0	0	0	0	0	0	0	0	0	0	0	0	0	0	0	0	0	0	0	0	0	0	0	0	0	0	0	0	0	0	0	0	0	0	0	0	0	0	0	0	0	0	0	0
ASV1887	0	0	0	0	0	0	21	0	0	0	0	0	0	0	0	0	0	0	0	0	0	0	0	0	0	0	16	0	0	0	0	0	0	0	0	0	0	0	0	0	0	0	0	0	0	0	0	0	0
ASV1888	0	0	0	0	0	0	15	22	12	0	0	0	0	0	0	0	0	0	0	0	0	0	0	0	0	0	0	0	0	0	0	0	0	0	0	0	0	0	0	0	0	0	0	0	0	0	0	0	0
ASV1889	0	0	0	0	0	0	0	0	0	2	2	0	4	0	0	0	0	0	0	0	0	0	0	0	0	0	0	0	0	0	0	0	4	0	0	9	0	0	0	0	0	0	0	0	0	0	0	0	0
ASV1890	0	0	0	0	0	0	0	0	0	0	0	0	9	11	6	0	0	4	0	0	0	0	0	0	0	0	0	0	0	0	0	11	8	0	0	0	0	0	0	0	0	0	0	0	0	0	0	0	0
ASV1891	0	0	0	0	0	0	0	0	0	0	0	0	0	0	0	0	18	15	0	0	0	0	0	0	0	0	0	0	0	0	0	0	0	16	0	0	0	0	0	0	0	0	0	0	0	0	0	0	0
ASV1892	0	0	0	0	0	0	0	0	0	0	0	0	0	0	0	0	9	0	0	0	0	0	0	0	0	0	0	0	0	0	0	0	0	16	13	11	0	0	0	0	0	0	0	0	0	0	0	0	0
ASV1893	0	0	0	0	0	0	0	0	0	0	0	0	0	0	0	0	0	0	0	0	0	0	0	0	0	7	0	0	0	0	0	0	0	12	18	12	0	0	0	0	0	0	0	0	0	0	0	0	0
ASV1894	0	0	0	0	0	0	0	0	0	0	0	0	0	0	0	0	0	0	0	0	0	0	0	0	0	0	0	0	0	0	0	11	9	0	0	0	0	0	0	0	0	0	0	0	0	0	0	0	8
ASV1895	0	0	0	0	0	0	0	0	0	0	0	0	0	0	0	0	0	0	0	0	0	0	0	0	0	0	0	0	0	0	0	0	8	0	0	0	0	0	0	0	0	0	0	0	0	8	14	8	11
ASV1896	0	0	0	0	0	0	0	0	0	0	0	0	0	0	0	0	0	0	0	0	0	0	0	0	0	0	0	0	0	0	0	0	0	14	20	15	0	0	0	0	0	0	0	0	0	0	0	0	0
ASV1897	0	0	0	0	0	0	0	0	0	0	0	0	0	0	0	0	0	0	0	0	0	0	0	0	0	0	0	0	0	0	0	0	0	0	0	0	0	0	0	11	21	17	0	0	0	0	0	0	0
ASV1898	0	0	0	0	0	0	0	0	0	0	0	0	0	0	0	0	0	0	0	0	0	0	0	0	0	0	0	0	0	0	0	0	0	0	0	0	0	0	0	0	0	0	0	0	0	0	0	0	21
ASV1899	0	0	0	0	0	0	0	0	0	0	0	0	0	0	0	0	0	0	0	0	0	0	0	0	0	0	0	0	0	0	0	0	0	0	0	0	0	0	0	0	0	0	0	0	0	0	0	0	0
ASV1900	0	0	0	0	0	0	0	0	0	0	0	0	0	0	0	0	0	0	0	0	0	0	0	0	0	0	0	0	0	0	0	0	0	0	0	0	0	0	0	0	0	0	0	0	0	0	0	0	0
ASV1901	0	0	0	0	0	0	0	0	0	0	0	0	0	0	0	0	0	0	0	0	0	0	0	0	0	0	0	0	0	0	0	0	0	0	0	0	0	0	0	0	0	0	0	0	0	0	0	0	0
ASV1902	0	10	0	5	0	0	0	0	0	0	0	0	9	14	10	0	0	0	0	0	0	0	0	0	0	0	0	0	0	0	0	0	0	0	0	0	0	0	0	0	0	0	0	0	0	0	0	0	0
ASV1903	0	0	0	11	6	6	0	0	0	0	0	0	6	0	9	0	2	0	0	0	0	0	0	0	0	0	0	0	0	0	0	5	0	0	3	0	0	0	0	0	0	0	0	0	0	0	0	0	0
ASV1904	0	0	0	9	0	0	15	10	14	0	0	0	0	0	0	0	0	0	0	0	0	0	0	0	0	0	0	0	0	0	0	0	0	0	0	0	0	0	0	0	0	0	0	0	0	0	0	0	0
ASV1905	0	0	0	0	0	0	3	0	6	0	0	0	0	0	2	11	14	12	0	0	0	0	0	0	0	0	0	0	0	0	0	0	0	0	0	0	0	0	0	0	0	0	0	0	0	0	0	0	0
ASV1906	0	0	0	0	0	0	0	0	9	0	0	0	0	0	0	0	0	0	0	0	0	0	0	0	0	0	4	0	0	0	10	9	9	0	0	0	0	0	0	0	0	0	0	0	0	0	0	0	0
ASV1907	0	0	0	0	0	0	0	0	0	48	0	0	0	0	0	0	0	0	0	0	0	0	0	0	0	0	0	0	0	0	0	0	0	0	0	0	0	0	0	0	0	0	0	0	0	0	0	0	0
ASV1908	0	0	0	0	0	0	0	0	0	4	0	0	0	0	0	0	0	0	0	0	2	0	0	0	0	0	0	0	0	0	0	0	0	0	0	0	16	14	10	0	0	0	0	0	0	0	0	0	0
ASV1909	0	0	0	0	0	0	0	0	0	4	6	3	5	3	3	4	3	4	0	0	0	0	0	0	0	0	0	0	0	0	0	4	6	0	0	3	0	0	0	0	0	0	0	0	0	0	0	0	0
ASV1910	0	0	0	0	0	0	0	0	0	0	0	0	17	9	22	0	0	0	0	0	0	0	0	0	0	0	0	0	0	0	0	0	0	0	0	0	0	0	0	0	0	0	0	0	0	0	0	0	0
ASV1911	0	0	0	0	0	0	0	0	0	0	0	0	0	0	0	20	13	15	0	0	0	0	0	0	0	0	0	0	0	0	0	0	0	0	0	0	0	0	0	0	0	0	0	0	0	0	0	0	0
ASV1912	0	0	0	0	0	0	0	0	0	0	0	0	0	0	0	0	21	27	0	0	0	0	0	0	0	0	0	0	0	0	0	0	0	0	0	0	0	0	0	0	0	0	0	0	0	0	0	0	0
ASV1913	0	0	0	0	0	0	0	0	0	0	0	0	0	0	0	0	0	0	0	0	0	0	0	0	0	0	0	23	14	11	0	0	0	0	0	0	0	0	0	0	0	0	0	0	0	0	0	0	0
ASV1914	0	0	0	0	0	0	0	0	0	0	0	0	0	0	0	0	0	0	0	0	0	0	0	0	0	0	0	0	0	0	0	0	0	0	0	10	0	0	0	0	0	0	0	0	0	0	0	0	6
ASV1915	0	0	0	0	0	0	0	0	0	0	0	0	0	0	0	0	0	0	0	0	0	0	0	0	0	0	0	0	0	0	0	0	0	0	0	0	0	0	0	0	0	0	25	13	10	0	0	0	0
ASV1916	0	0	0	0	0	0	0	0	0	0	0	0	0	0	0	0	0	0	0	0	0	0	0	0	0	0	0	0	0	0	0	0	0	0	0	0	0	0	0	0	0	0	18	16	14	0	0	0	0
ASV1917	0	0	0	0	0	0	0	0	0	0	0	0	0	0	0	0	0	0	0	0	0	0	0	0	0	0	0	0	0	0	0	0	0	0	0	0	0	0	0	0	0	0	0	25	23	0	0	0	0
ASV1918	0	0	0	0	0	0	0	0	0	0	0	0	0	0	0	0	0	0	0	0	0	0	0	0	0	0	0	0	0	0	0	0	0	0	0	0	0	0	0	0	0	0	0	0	0	21	8	19	0
ASV1919	0	0	0	0	0	0	0	0	0	0	0	0	0	0	0	0	0	0	0	0	0	0	0	0	0	0	0	0	0	0	0	0	0	0	0	0	0	0	0	0	0	0	0	0	0	0	0	0	22
ASV1920	0	0	0	0	0	0	0	0	0	0	0	0	0	0	0	0	0	0	0	0	0	0	0	0	0	0	0	0	0	0	0	0	0	0	0	0	0	0	0	0	0	0	0	0	0	0	0	0	0
ASV1921	0	0	0	0	0	0	0	0	0	0	0	0	0	0	0	0	0	0	0	0	0	0	0	0	0	0	0	0	0	0	0	0	0	0	0	0	0	0	0	0	0	0	0	0	0	0	0	0	0
ASV1922	0	0	0	0	0	0	0	0	0	0	0	0	0	0	0	0	0	0	0	0	0	0	0	0	0	0	0	0	0	0	0	0	0	0	0	0	0	0	0	0	0	0	0	0	0	0	0	0	0
ASV1923	0	0	0	0	0	0	0	0	0	0	0	0	0	0	0	0	0	0	0	0	0	0	0	0	0	0	0	0	0	0	0	0	0	0	0	0	0	0	0	0	0	0	0	0	0	0	0	0	0
ASV1924	11	9	12	0	0	0	0	0	0	0	0	0	0	0	0	0	0	0	0	7	0	0	0	0	0	0	0	0	0	0	0	0	3	0	0	0	0	0	0	0	0	0	0	0	0	0	0	0	0
ASV1925	8	0	0	5	0	0	0	0	0	0	0	0	0	0	0	0	0	0	0	0	0	0	0	0	0	0	0	0	0	0	0	0	0	0	0	0	0	0	0	0	0	0	0	0	0	0	0	0	8
ASV1926	0	8	0	0	0	0	0	0	0	0	0	0	0	0	0	0	0	0	0	0	0	0	0	0	0	0	0	0	0	0	0	0	0	0	0	0	0	0	0	0	0	0	0	0	0	0	0	0	0
ASV1927	0	8	6	0	0	0	0	0	0	0	0	0	0	0	0	0	0	0	0	4	0	0	0	0	0	0	0	0	0	0	2	0	0	0	0	0	0	0	4	0	0	0	0	0	0	0	0	5	5
ASV1928	0	7	9	0	0	0	0	0	0	0	0	0	0	0	0	0	0	0	0	0	0	0	0	0	0	0	0	0	0	0	0	0	11	0	0	0	0	0	0	0	0	0	0	0	0	0	0	7	7
ASV1929	0	0	0	0	0	0	0	7	7	0	0	0	0	0	0	0	0	0	0	0	0	0	0	0	0	0	0	0	0	0	0	0	0	0	33	0	0	0	0	0	0	0	0	0	0	0	0	0	0
ASV1930	0	0	0	0	0	0	0	0	0	0	0	0	0	0	0	6	5	8	0	0	0	0	0	0	0	0	0	0	0	0	0	0	0	7	5	13	0	0	0	0	0	0	0	0	0	0	0	0	0
ASV1931	0	0	0	0	0	0	0	0	0	0	0	0	0	0	0	0	0	0	0	6	0	0	0	0	0	0	0	0	0	0	0	0	0	0	0	0	0	0	0	0	0	0	0	0	0	0	21	20	0
ASV1932	0	0	0	0	0	0	0	0	0	0	0	0	0	0	0	0	0	0	0	0	0	0	23	15	0	0	0	0	0	0	0	0	0	0	0	9	0	0	0	0	0	0	0	0	0	0	0	0	0
ASV1933	0	0	0	0	0	0	0	0	0	0	0	0	0	0	0	0	0	0	0	0	0	0	0	0	0	0	0	0	0	0	7	0	0	0	0	0	0	0	0	0	0	0	0	0	0	0	0	0	10
ASV1934	0	0	0	0	0	0	0	0	0	0	0	0	0	0	0	0	0	0	0	0	0	0	0	0	0	0	0	0	0	0	0	0	10	0	0	0	0	0	0	0	0	0	0	0	0	8	15	0	0
ASV1935	0	0	0	0	0	0	0	0	0	0	0	0	0	0	0	0	0	0	0	0	0	0	0	0	0	0	0	0	0	0	0	0	0	13	18	16	0	0	0	0	0	0	0	0	0	0	0	0	0
ASV1936	0	0	0	0	0	0	0	0	0	0	0	0	0	0	0	0	0	0	0	0	0	0	0	0	0	0	0	0	0	0	0	0	0	0	0	0	30	0	0	0	8	9	0	0	0	0	0	0	0
ASV1937	0	0	0	0	0	0	0	0	0	0	0	0	0	0	0	0	0	0	0	0	0	0	0	0	0	0	0	0	0	0	0	0	0	0	0	0	0	0	0	0	0	0	0	0	0	0	0	0	17
ASV1938	0	0	0	0	0	0	0	0	0	0	0	0	0	0	0	0	0	0	0	0	0	0	0	0	0	0	0	0	0	0	0	0	0	0	0	0	0	0	0	0	0	0	0	0	0	0	0	0	0
ASV1939	0	0	0	0	0	0	0	0	0	0	0	0	0	0	0	0	0	0	0	0	0	0	0	0	0	0	0	0	0	0	0	0	0	0	0	0	0	0	0	0	0	0	0	0	0	0	0	0	0
ASV1940	0	0	0	0	0	0	0	0	0	0	0	0	0	0	0	0	0	0	0	0	0	0	0	0	0	0	0	0	0	0	0	0	0	0	0	0	0	0	0	0	0	0	0	0	0	0	0	0	0
ASV1941	12	9	0	0	0	0	0	0	0	0	0	0	0	0	0	0	0	0	0	0	0	0	0	0	0	0	0	0	0	0	0	0	0	0	0	0	0	0	0	0	0	0	0	0	0	0	0	0	12
ASV1942	6	0	8	0	0	0	0	0	0	0	0	0	0	0	0	0	0	0	0	0	0	0	0	0	0	0	0	0	0	0	6	8	4	0	0	0	0	0	0	0	0	0	0	0	0	5	0	0	0
ASV1943	0	35	11	0	0	0	0	0	0	0	0	0	0	0	0	0	0	0	0	0	0	0	0	0	0	0	0	0	0	0	0	0	0	0	0	0	0	0	0	0	0	0	0	0	0	0	0	0	0
ASV1944	0	10	0	0	0	0	0	0	0	0	0	0	0	0	0	0	0	0	0	0	0	0	0	0	0	0	0	0	0	0	0	0	0	0	0	0	0	0	0	0	0	0	0	0	0	0	0	0	0
ASV1945	0	0	0	0	0	0	0	10	0	0	0	0	0	0	0	0	0	0	0	0	0	0	0	0	0	0	0	0	0	0	0	0	0	0	0	0	15	8	13	0	0	0	0	0	0	0	0	0	0
ASV1946	0	0	0	0	0	0	0	0	0	0	0	0	0	0	0	8	4	6	0	0	0	0	0	0	0	0	0	0	0	0	0	6	0	7	9	6	0	0	0	0	0	0	0	0	0	0	0	0	0
ASV1947	0	0	0	0	0	0	0	0	0	0	0	0	0	0	0	0	11	9	0	0	0	0	0	0	0	0	0	0	0	0	0	0	0	0	0	0	16	0	10	0	0	0	0	0	0	0	0	0	0
ASV1948	0	0	0	0	0	0	0	0	0	0	0	0	0	0	0	0	5	0	0	0	0	0	0	0	0	0	0	0	0	0	0	0	0	15	14	12	0	0	0	0	0	0	0	0	0	0	0	0	0
ASV1949	0	0	0	0	0	0	0	0	0	0	0	0	0	0	0	0	0	0	0	0	0	13	0	0	0	0	0	0	0	0	0	0	0	0	0	0	0	0	0	0	0	0	0	0	0	0	0	0	11
ASV1950	0	0	0	0	0	0	0	0	0	0	0	0	0	0	0	0	0	0	0	0	0	0	0	0	8	7	9	0	0	0	0	0	0	6	3	13	0	0	0	0	0	0	0	0	0	0	0	0	0
ASV1951	0	0	0	0	0	0	0	0	0	0	0	0	0	0	0	0	0	0	0	0	0	0	0	0	0	0	0	0	16	0	0	23	0	0	0	0	0	0	0	0	0	0	0	0	0	0	0	0	7
ASV1952	0	0	0	0	0	0	0	0	0	0	0	0	0	0	0	0	0	0	0	0	0	0	0	0	0	0	0	0	0	0	15	19	12	0	0	0	0	0	0	0	0	0	0	0	0	0	0	0	0
ASV1953	0	0	0	0	0	0	0	0	0	0	0	0	0	0	0	0	0	0	0	0	0	0	0	0	0	0	0	0	0	0	7	5	0	0	0	0	0	0	0	0	0	0	0	0	0	7	11	7	0
ASV1954	0	0	0	0	0	0	0	0	0	0	0	0	0	0	0	0	0	0	0	0	0	0	0	0	0	0	0	0	0	0	0	25	21	0	0	0	0	0	0	0	0	0	0	0	0	0	0	0	0
ASV1955	0	0	0	0	0	0	0	0	0	0	0	0	0	0	0	0	0	0	0	0	0	0	0	0	0	0	0	0	0	0	0	0	0	10	21	15	0	0	0	0	0	0	0	0	0	0	0	0	0
ASV1956	0	0	0	0	0	0	0	0	0	0	0	0	0	0	0	0	0	0	0	0	0	0	0	0	0	0	0	0	0	0	0	0	0	0	0	0	0	0	0	0	0	0	0	0	0	16	12	18	0
ASV1957	0	0	0	0	0	0	0	0	0	0	0	0	0	0	0	0	0	0	0	0	0	0	0	0	0	0	0	0	0	0	0	0	0	0	0	0	0	0	0	0	0	0	0	0	0	0	0	0	16
ASV1958	0	0	0	0	0	0	0	0	0	0	0	0	0	0	0	0	0	0	0	0	0	0	0	0	0	0	0	0	0	0	0	0	0	0	0	0	0	0	0	0	0	0	0	0	0	0	0	0	0
ASV1959	0	0	0	0	0	0	0	0	0	0	0	0	0	0	0	0	0	0	0	0	0	0	0	0	0	0	0	0	0	0	0	0	0	0	0	0	0	0	0	0	0	0	0	0	0	0	0	0	0
ASV1960	0	0	0	0	0	0	0	0	0	0	0	0	0	0	0	0	0	0	0	0	0	0	0	0	0	0	0	0	0	0	0	0	0	0	0	0	0	0	0	0	0	0	0	0	0	0	0	0	0
ASV1961	0	14	0	0	0	0	0	0	0	0	0	0	0	0	0	0	0	0	0	0	0	0	0	0	0	0	0	0	0	0	0	17	0	0	0	0	0	0	0	0	0	0	0	0	0	14	0	0	0
ASV1962	0	9	0	0	0	0	11	0	7	0	0	0	0	0	0	0	0	0	0	0	0	0	0	0	0	0	0	0	0	0	0	0	0	0	0	0	0	0	9	0	0	0	0	0	0	0	0	0	0
ASV1963	0	0	0	7	0	0	19	19	0	0	0	0	0	0	0	0	0	0	0	0	0	0	0	0	0	0	0	0	0	0	0	0	0	0	0	0	0	0	0	0	0	0	0	0	0	0	0	0	0
ASV1964	0	0	0	4	0	0	0	0	28	0	0	0	0	0	0	0	0	0	0	0	0	0	0	0	7	0	6	0	0	0	0	0	0	0	0	0	0	0	0	0	0	0	0	0	0	0	0	0	0
ASV1965	0	0	0	0	0	0	17	11	17	0	0	0	0	0	0	0	0	0	0	0	0	0	0	0	0	0	0	0	0	0	0	0	0	0	0	0	0	0	0	0	0	0	0	0	0	0	0	0	0
ASV1966	0	0	0	0	0	0	15	13	15	0	0	0	0	0	0	0	0	0	0	0	0	0	0	0	2	0	0	0	0	0	0	0	0	0	0	0	0	0	0	0	0	0	0	0	0	0	0	0	0
ASV1967	0	0	0	0	0	0	9	0	0	0	0	0	0	0	0	0	0	0	5	0	0	0	0	0	0	0	0	0	0	0	0	0	0	0	0	0	0	0	0	0	0	0	0	0	0	8	18	0	0
ASV1968	0	0	0	0	0	0	0	0	0	0	0	0	0	0	0	8	20	17	0	0	0	0	0	0	0	0	0	0	0	0	0	0	0	0	0	0	0	0	0	0	0	0	0	0	0	0	0	0	0
ASV1969	0	0	0	0	0	0	0	0	0	0	0	0	0	0	0	5	15	0	0	0	0	0	0	0	0	0	0	0	0	0	0	0	0	0	0	0	0	0	0	0	0	0	13	7	5	0	0	0	0
ASV1970	0	0	0	0	0	0	0	0	0	0	0	0	0	0	0	0	0	0	0	0	0	7	6	13	0	6	0	0	0	0	3	6	4	0	0	0	0	0	0	0	0	0	0	0	0	0	0	0	0
ASV1971	0	0	0	0	0	0	0	0	0	0	0	0	0	0	0	0	0	0	0	0	0	0	0	0	0	0	0	0	0	0	19	9	0	0	0	0	0	2	0	0	0	0	0	0	0	0	0	0	15
ASV1972	0	0	0	0	0	0	0	0	0	0	0	0	0	0	0	0	0	0	0	0	0	0	0	0	0	0	0	0	0	0	11	11	15	0	0	0	0	0	0	0	0	0	0	0	0	0	0	0	0
ASV1973	0	0	0	0	0	0	0	0	0	0	0	0	0	0	0	0	0	0	0	0	0	0	0	0	0	0	0	0	0	0	0	11	9	0	0	0	0	0	0	0	0	0	0	0	0	0	0	0	7
ASV1974	0	0	0	0	0	0	0	0	0	0	0	0	0	0	0	0	0	0	0	0	0	0	0	0	0	0	0	0	0	0	0	6	0	0	0	0	0	0	0	0	0	0	0	0	0	12	0	12	11
ASV1975	0	0	0	0	0	0	0	0	0	0	0	0	0	0	0	0	0	0	0	0	0	0	0	0	0	0	0	0	0	0	0	0	0	24	7	11	0	0	0	0	0	0	0	0	0	0	0	0	0
ASV1976	0	0	0	0	0	0	0	0	0	0	0	0	0	0	0	0	0	0	0	0	0	0	0	0	0	0	0	0	0	0	0	0	0	0	23	22	0	0	0	0	0	0	0	0	0	0	0	0	0
ASV1977	0	0	0	0	0	0	0	0	0	0	0	0	0	0	0	0	0	0	0	0	0	0	0	0	0	0	0	0	0	0	0	0	0	0	15	30	0	0	0	0	0	0	0	0	0	0	0	0	0
ASV1978	0	0	0	0	0	0	0	0	0	0	0	0	0	0	0	0	0	0	0	0	0	0	0	0	0	0	0	0	0	0	0	0	0	0	0	0	0	0	0	0	10	4	12	9	10	0	0	0	0
ASV1979	0	0	0	0	0	0	0	0	0	0	0	0	0	0	0	0	0	0	0	0	0	0	0	0	0	0	0	0	0	0	0	0	0	0	0	0	0	0	0	0	0	27	11	0	0	0	0	0	0
ASV1980	0	0	0	0	0	0	0	0	0	0	0	0	0	0	0	0	0	0	0	0	0	0	0	0	0	0	0	0	0	0	0	0	0	0	0	0	0	0	0	0	0	0	15	21	9	0	0	0	0
ASV1981	0	0	0	0	0	0	0	0	0	0	0	0	0	0	0	0	0	0	0	0	0	0	0	0	0	0	0	0	0	0	0	0	0	0	0	0	0	0	0	0	0	0	5	10	8	0	0	0	0
ASV1982	0	0	0	0	0	0	0	0	0	0	0	0	0	0	0	0	0	0	0	0	0	0	0	0	0	0	0	0	0	0	0	0	0	0	0	0	0	0	0	0	0	0	0	0	0	0	0	0	17
ASV1983	0	0	0	0	0	0	0	0	0	0	0	0	0	0	0	0	0	0	0	0	0	0	0	0	0	0	0	0	0	0	0	0	0	0	0	0	0	0	0	0	0	0	0	0	0	0	0	0	0
ASV1984	0	0	0	0	0	0	0	0	0	0	0	0	0	0	0	0	0	0	0	0	0	0	0	0	0	0	0	0	0	0	0	0	0	0	0	0	0	0	0	0	0	0	0	0	0	0	0	0	0
ASV1985	0	0	0	0	0	0	0	0	0	0	0	0	0	0	0	0	0	0	0	0	0	0	0	0	0	0	0	0	0	0	0	0	0	0	0	0	0	0	0	0	0	0	0	0	0	0	0	0	0
ASV1986	0	0	0	0	0	0	0	0	0	0	0	0	0	0	0	0	0	0	0	0	0	0	0	0	0	0	0	0	0	0	0	0	0	0	0	0	0	0	0	0	0	0	0	0	0	0	0	0	0
ASV1987	10	8	19	0	0	0	0	0	0	0	0	0	0	0	0	0	0	0	0	0	2	0	0	0	0	0	0	0	0	0	0	0	0	0	0	0	0	0	0	0	0	0	0	0	0	0	0	5	0
ASV1988	4	0	0	0	0	0	0	0	0	0	0	0	0	0	0	0	0	0	0	0	0	0	0	0	0	0	0	0	0	0	0	4	0	0	0	0	0	0	0	0	0	0	0	0	0	0	0	0	0
ASV1989	0	0	0	0	0	0	0	5	4	0	0	0	0	0	0	0	0	0	4	6	13	0	0	0	0	0	0	7	0	5	0	0	0	0	0	0	0	0	0	0	0	0	0	0	0	0	0	0	0
ASV1990	0	0	0	0	0	0	0	0	0	11	14	19	0	0	0	0	0	0	0	0	0	0	0	0	0	0	0	0	0	0	0	0	0	0	0	0	0	0	0	0	0	0	0	0	0	0	0	0	0
ASV1991	0	0	0	0	0	0	0	0	0	0	0	0	4	0	0	0	0	0	0	0	0	0	0	0	0	0	0	0	0	0	0	0	0	0	0	0	0	0	0	15	12	13	0	0	0	0	0	0	0
ASV1992	0	0	0	0	0	0	0	0	0	0	0	0	0	0	0	0	0	0	0	0	9	0	0	3	0	0	0	0	0	0	0	0	0	0	0	0	0	0	0	0	0	0	0	0	0	0	0	25	0
ASV1993	0	0	0	0	0	0	0	0	0	0	0	0	0	0	0	0	0	0	0	0	0	0	0	0	0	0	0	20	24	0	0	0	0	0	0	0	0	0	0	0	0	0	0	0	0	0	0	0	0
ASV1994	0	0	0	0	0	0	0	0	0	0	0	0	0	0	0	0	0	0	0	0	0	0	0	0	0	0	0	0	0	5	0	8	0	0	0	0	0	0	0	0	0	0	0	0	0	8	11	12	0
ASV1995	0	0	0	0	0	0	0	0	0	0	0	0	0	0	0	0	0	0	0	0	0	0	0	0	0	0	0	0	0	3	0	0	0	0	0	0	0	0	0	0	0	0	9	6	21	0	0	0	0
ASV1996	0	0	0	0	0	0	0	0	0	0	0	0	0	0	0	0	0	0	0	0	0	0	0	0	0	0	0	0	0	0	0	26	18	0	0	0	0	0	0	0	0	0	0	0	0	0	0	0	0
ASV1997	0	0	0	0	0	0	0	0	0	0	0	0	0	0	0	0	0	0	0	0	0	0	0	0	0	0	0	0	0	0	0	0	0	0	0	0	18	0	13	7	6	0	0	0	0	0	0	0	0
ASV1998	0	0	0	0	0	0	0	0	0	0	0	0	0	0	0	0	0	0	0	0	0	0	0	0	0	0	0	0	0	0	0	0	0	0	0	0	9	0	0	0	0	0	0	0	0	0	14	8	8
[truncated: 2,935 more rows]
[truncated: 8 more columns]

## Sheet: Table S4
Table S4. Chao1 index values of samples
Samples	Chao1 index value
BB21	546.625
BB22	639.528
BB23	547.12
BB41	313
BB42	243.067
BB43	246.3
BB61	528.8
BB62	574.286
BB63	543
BW21	434.455
BW22	410
BW23	486.955
BW41	457.375
BW42	471
BW43	516.303
BW61	533.385
BW62	585.786
BW63	587.824
CBB21	280
CBB22	377.2
CBB23	412.656
CBB41	204.111
CBB42	221.333
CBB43	233.2
CBB61	315.4
CBB62	286.12
CBB63	325.8
CBW21	230.833
CBW22	247.526
CBW23	237.105
CBW41	728.724
CBW42	798.023
CBW43	693.167
CBW61	456.158
CBW62	528.552
CBW63	546.75
CTRL21	419.556
CTRL22	386.429
CTRL23	409.789
CTRL41	306.077
CTRL42	285.375
CTRL43	308.5
CTRL61	327
CTRL62	338.111
CTRL63	334.071
CW21	637.933
CW22	577.938
CW23	581.231
CW41	664.955
CW42	703.75
CW43	688.618
CW61	344
CW62	331.4
CW63	386.294
W01	523.161
W02	478.316
W03	464.6

## Sheet: Table S5
Table S5. Weighted UniFrac based PCoA scores
	PCoA1	PCoA2
BB21	-0.106838	-0.0157788
BB22	-0.105733	0.0069815
BB23	-0.127642	-0.0387125
BB41	-0.38973	-0.0200934
BB42	-0.452848	-0.0001543
BB43	-0.463064	0.00571441
BB61	0.00476345	0.0876568
BB62	-0.0101731	0.0700036
BB63	-0.0037053	0.0788034
BW21	0.161426	-0.015958
BW22	0.162529	-0.0109363
BW23	0.167385	-0.0071398
BW41	0.113616	-0.0995202
BW42	0.111762	-0.0975261
BW43	0.108592	-0.0931189
BW61	0.0818939	-0.105826
BW62	0.0847878	-0.0934724
BW63	0.0813466	-0.105779
CBB21	-0.38114	0.0281863
CBB22	-0.302181	0.0265128
CBB23	-0.312177	0.0380867
CBB41	-0.315952	-0.0388192
CBB42	-0.328327	-0.0340731
CBB43	-0.340906	-0.0550053
CBB61	-0.142578	0.0462344
CBB62	-0.144676	0.0513566
CBB63	-0.14586	0.0629889
CBW21	0.112746	0.236616
CBW22	0.131818	0.208574
CBW23	0.125709	0.218054
CBW41	0.137704	0.149321
CBW42	0.140179	0.0959135
CBW43	0.141491	0.103931
CBW61	0.111057	-0.187067
CBW62	0.109736	-0.177184
CBW63	0.100096	-0.178892
CTRL21	0.0845015	-0.126541
CTRL22	0.0828737	-0.126214
CTRL23	0.0822783	-0.128228
CTRL41	0.0773692	-0.190993
CTRL42	0.0884706	-0.210675
CTRL43	0.0812985	-0.198415
CTRL61	0.082338	-0.199314
CTRL62	0.0812615	-0.201571
CTRL63	0.0685875	-0.197523
CW21	0.10003	0.125289
CW22	0.11466	0.141149
CW23	0.113309	0.129534
CW41	0.0925692	0.228707
CW42	0.0889246	0.246401
CW43	0.0894857	0.200319
CW61	0.0510994	0.1059
CW62	0.0396886	0.130048
CW63	0.0375552	0.13575
W01	0.141857	-0.0015151
W02	0.14352	0.00463842
W03	0.143213	-0.0066245

## Sheet: Table S6
Table S6. PERMANOVA test results
Group 1	Group 2	Sample size	Permutations	pseudo-F	p-value	q-value
Water samples in biofilm-substrata-free systems	Water samples in biofilm-substrata-added systems	36	999	4.94401	0.001	0.001
Water samples	Biofilm substrata samples	54	999	15.55	0.001	0.001

## Sheet: Table S7
Table S7. Relative abundance of phyla
Phylum	BB21	BB22	BB23	BB41	BB42	BB43	BB61	BB62	BB63	BW21	BW22	BW23	BW41	BW42	BW43	BW61	BW62	BW63	CBB21	CBB22	CBB23	CBB41	CBB42	CBB43	CBB61	CBB62	CBB63	CBW21	CBW22	CBW23	CBW41	CBW42	CBW43	CBW61	CBW62	CBW63	CTRL21	CTRL22	CTRL23	CTRL41	CTRL42	CTRL43	CTRL61	CTRL62	CTRL63	CW21	CW22	CW23	CW41
p__Abditibacteriota	0.0029413	0.00221989	0.00380228	0	0	0	0	0	7.59157e-05	0.000730492	0.00103555	0.000897141	0.000282406	0	0	0	0	0	0	0.000534545	0.000644627	0	0	0	0.000722928	0.000308202	0	0	0	0	0.000318547	0.00078048	0.000777236	0.00023933	0.00022858	0.000333432	0	0	0	0	0	0	0	0	0	0	0	0	0.00193701
p__Acidobacteriota	0.0130678	0.0125015	0.0125603	0.00347021	0.0024684	0.0026914	0.0140309	0.0120971	0.0141583	0.00610175	0.00453671	0.0076452	0.0041554	0.00319308	0.00496465	0.0197889	0.0182182	0.0143002	0.00661787	0.00632545	0.00612395	0.00354006	0.00588235	0.00508475	0.00589757	0.00500828	0.00652025	0.00708266	0.00594172	0.00596893	0.0355977	0.0378738	0.0366164	0.00757878	0.00891463	0.00829876	0.0211892	0.0175746	0.0176201	0.029064	0.0206194	0.0190607	0.0291328	0.0285441	0.0326432	0.048242	0.0465781	0.0508891	0.119926
p__Actinobacteriota	0.00458002	0.0054134	0.00636562	0.0026694	0.00144699	0.001325	0.0179519	0.0202133	0.0202695	0.0711155	0.0723902	0.06986	0.0418364	0.0434501	0.0339979	0.0279444	0.0289415	0.0323786	0.000613578	0.000846363	0.0013353	0.000131113	0.00043573	0.000338983	0.0104634	0.0102477	0.0149851	0.000276975	0.000488361	0.000654129	0.00310584	0.00361485	0.00215899	0.0445951	0.0394301	0.0304164	0.0144215	0.0125183	0.0125915	0.0727833	0.0888907	0.0896095	0.04077	0.0405271	0.0318282	0.00183974	0.00154731	0.00173582	0.00261075
p__Armatimonadota	0.00100845	0.000701016	0.000897168	0.00102327	0	0.000828123	0.00749596	0.00780707	0.00607326	0.012891	0.0145471	0.0176308	0.00584984	0.0058203	0.0036937	0.0212281	0.0232531	0.0254316	0.000832712	0.00155909	0.00119716	0.000874088	0.000740741	0.000932203	0.0031961	0.00285087	0.00263098	0.00771574	0.00781377	0.00592805	0.00613204	0.00484719	0.00699512	0.0398085	0.039392	0.0382336	0.00507573	0.00346599	0.00313782	0.0154351	0.0174534	0.0160724	0.0171369	0.0156057	0.0172386	0.00911693	0.00753819	0.0099492	0.00218966
p__Bacteroidota	0.213833	0.18869	0.238732	0.197446	0.159127	0.15606	0.113362	0.129899	0.119871	0.257606	0.247695	0.258572	0.331383	0.327553	0.309596	0.21376	0.201899	0.216616	0.0667485	0.145129	0.128833	0.504655	0.48122	0.480339	0.184118	0.17321	0.140548	0.465002	0.411322	0.437653	0.213068	0.28126	0.277085	0.289709	0.270296	0.278601	0.25282	0.269613	0.278301	0.228695	0.255997	0.23317	0.252192	0.253394	0.239221	0.228741	0.232692	0.232684	0.18191
p__Bdellovibrionota	0.00869784	0.00895743	0.011535	0.000711839	0.000553262	0.000414062	0.00492043	0.00587462	0.00447903	0.0177037	0.0143005	0.0147443	0.00754428	0.00727537	0.0059973	0.00959463	0.0116073	0.0112127	0.00262962	0.00886454	0.00842619	0	0.000479303	0.000550847	0.00292976	0.00339022	0.00312667	0.00981284	0.0135113	0.0119379	0.00939715	0.0107213	0.011054	0.015357	0.0158482	0.0169309	0.00644538	0.00444463	0.00526993	0.00303777	0.00138004	0.0023422	0.0035868	0.00286636	0.003301	0.0222813	0.0178536	0.0206605	0.00690584
p__Campilobacterota	0	0	0	0	0	0	0	0	0	0	0	0	0	0	0	0	0	0	0	0	0	0	0	0	0	0	0	0	0	0	0	0	0	0	0	0.000222288	0	0	0	0	0	0	0	0	0	0	0	0	0
p__Chloroflexi	0.0211774	0.0218873	0.0141411	0.00320327	0.00242584	0.00534139	0.0235642	0.0211409	0.022547	0.073264	0.0786528	0.0847603	0.00435712	0.00537569	0.00687108	0.0060766	0.00876316	0.00487508	0.00749441	0.00828545	0.00667649	0.0217648	0.0220044	0.0161441	0.00464196	0.00315907	0.00362236	0.0359672	0.0339004	0.0405969	0.145895	0.103681	0.103545	0.0152373	0.0162673	0.013893	0.0155092	0.0194911	0.0179419	0.00365353	0.00361245	0.00383637	0.00502152	0.00640949	0.00362703	0.0784546	0.0916088	0.0826418	0.115841
p__Crenarchaeota	0	0	0	0	0	0	0	0	0	0	0	0	0	0	0	0	0	0	0	0	0	0	0	0	0	0	0	0	0	0	0	0	0	0	0	0	0	0	0	0	0.000121768	0	0	0	0	0	0	8.4674e-05	0
p__Cyanobacteria	0.00512627	0.00486817	0.00679284	0.0111225	0.00557518	0.00505155	0.0123395	0.0137976	0.013475	0.023032	0.0204645	0.0147053	0.0298544	0.025383	0.0221622	0.060766	0.0444308	0.062076	0.000306789	0.00169273	0.000828806	0	0.000217865	0.00029661	0.000190244	7.70505e-05	0	0.0293198	0.0632834	0.0458299	0.0123039	0.0305209	0.0238352	0.00343039	0.00380967	0.0037789	0.00974863	0.0116213	0.0123099	0.00463875	0.0049519	0.00492671	0.00482225	0.00509574	0.00423832	0.0309894	0.0304701	0.0359865	0.0334765
p__Deinococcota	0.00378167	0.00288196	0.00350323	0	0	0	0.000307527	0.00034784	0	0.00116019	0.00128211	0.00187229	0	0	0	0.000639642	0.000461219	0.000325005	0.000219135	0.00102454	0.000368358	0	0	0	0	0	0	0.000118704	8.13935e-05	0	0.000238911	0	0	0.000438771	0.000266677	0.000444576	0.0444731	0.0331512	0.0429238	0.000369458	0.000202947	0.00028268	0.00506137	0.00533461	0.00419757	0.000490597	0	0.000127011	0
p__Dependentiae	0.000546241	0.000817853	0.000469945	0.00311429	0.00161723	0.00144922	0.00730376	0.00560408	0.00694629	0.000730492	0.000690369	0.00105317	0.00032275	0.000202094	7.94344e-05	0.00667626	0.00711046	0.00503758	0.000482097	0.000846363	0.00142739	0	0.000697168	0.000254237	0.0067727	0.00643372	0.00686342	0.000593519	8.13935e-05	0.000695012	0.00358366	0.00628492	0.00392936	0.00630235	0.00735266	0.00733551	0.000201418	0	0.000201142	0.00119048	0.000852377	0.0014134	0.0005978	0.000557347	0.000366778	0.00118561	0.000793493	0.000719729	0.00214755
p__Desulfobacterota	0.00155469	0.00214199	0.00128167	0.00022245	0	0	0.000576613	0.000154595	0.000759157	0.000300791	0.00024656	0.000312049	0.000685843	0.000808375	0.000556041	0.000239866	0.000345914	0.000446882	0.000482097	0.000267272	0.000782761	0.000218522	8.7146e-05	0.000254237	0.000494635	0.000231152	0.000533821	0.000158272	0.00024418	0	0.00230947	0.00271114	0.00198627	0.000398883	0.000380967	0.000222288	0	0	0.000321828	0	0	0	0	0	0	0.000899428	0.000674469	0.000508044	0.00538993
p__Elusimicrobiota	0	0	0	0	0	0	0.000307527	0.000309191	0.000265705	0	0	0	0	0.000242512	0.000158869	0.000439754	0.000192175	0.000243754	0.000175308	0.00057909	0.000184179	0	0	0	0	0	0	0	0.000203484	0	0.000278729	0.000492935	0	0	0	0	0	0	0	0	0	0	0	0	0	0.000163532	0	0	0.000631632
p__Fibrobacterota	0.000252111	0.000233672	0.000598112	0	0	0	0	0	0	0.000816432	0.00182455	0.00120919	0.00032275	0.000525444	0.000436889	0.000119933	0	0.000487508	0.000131481	0	0.000322313	0	0	0	0	0	0	7.91358e-05	0	0.000204415	0.0010751	0.00160204	0.000993134	0.00107698	0.000990514	0.00125963	0.000523687	0.000733975	0.000724113	0.000205255	0	0.000363445	0.00023912	0.000238863	0.000203766	0.00261652	0.00138861	0.00203218	0.000168435
p__Firmicutes	0.0100424	0.00253145	0.00495578	0.0096988	0.00531983	0.00443046	0.152879	0.151194	0.14982	0.00227741	0.00300804	0.00156024	0.00242062	0.00125298	0.0011518	0.00255857	0.00272888	0.0105627	0.00131481	0.00155909	0.00299291	0.00472007	0.00575163	0.00457627	0.50605	0.53839	0.563258	0.000712223	0.000936025	0.000899428	0.000995461	0.00115018	0.00129539	0.041444	0.0433921	0.0452356	0.00378666	0.00403686	0.00446536	0.00266831	0.00247595	0.00222106	0.0106807	0.00963414	0.00774309	0.000286182	0.000515771	0.000508044	0.00147381
p__Fusobacteriota	0.0210933	0.0133972	0.03123	0.000934288	0.000383028	0.000289843	0.00172984	0.00212569	0.00212564	0.0481695	0.0437398	0.031985	0.00532537	0.00594155	0.00266105	0.00403774	0.00411254	0.00471257	0.000920366	0.00374181	0.00336127	0.000655566	0.00100218	0.000762712	0.00117951	0.000924606	0.000495691	0.00154315	0.00260459	0.0029027	0.00696822	0.015281	0.0140334	0.0037495	0.00400015	0.00366775	0.108	0.114704	0.111715	0.0105501	0.0095385	0.00989379	0.00765184	0.00943509	0.0084359	0.0147588	0.00999802	0.0149873	0.000463197
p__Gemmatimonadota	0.0011345	0.00140203	0.000726278	0	0	0	0.00123011	0.000618381	0.000948947	0.00021485	0.00024656	0.000195031	0.00032275	0.000565862	0.000476607	0.00167906	0.00172957	0.00117814	0.000525924	0.000400909	0.000368358	0.000305931	0.000261438	0.000254237	0.000304391	0.000269677	0.000381301	0	0	0	0.00593295	0.00534012	0.00522475	0.000638213	0.00034287	0.000592768	0.00551885	0.00579025	0.00502856	0.00545977	0.00560133	0.0054113	0.00793081	0.00887774	0.00835439	0.0024121	0.00353105	0.00283658	0.00774802
p__Hydrogenedentes	0.00109248	0.000934689	0.00106806	0.00013347	0	0	0.000345968	0.000386488	0	0	0	0	0	0.000161675	0.000119152	0.000119933	0.000192175	0	0.000482097	0.000400909	0.000920895	0	0.000305011	0.000338983	0.000456586	0.000308202	0.000686342	0	0.00024418	0	0.00123437	0.00123234	0.000474977	0	0.00011429	0	0	0	0	0	0	0	0	0	0	0.000613246	0.000753819	0.000296359	0.00197911
p__Latescibacterota	0	0	0	0	0	0	0	0	0	0	0	0	0	0	0	0	0	0	0	0	0	0	0	0	0	0	0	0	0	0	0.000159274	0	0	0	0	0	0	0	0	0	0	0	0	0	0	0	0	0	0
p__Margulisbacteria	0	0	0	0	0	0	0	0	0	0	0	0	0.00104894	0.00165717	0.000873779	0.00135924	0.00138366	0.0017469	0	0	9.20895e-05	0	0	0	0	0	0	0.00094963	0.000936025	0.000899428	0.000278729	0.000328623	0	0.0104507	0.0100956	0.00978068	0	0	0	0	0	0	0	7.9621e-05	0	0	0	0	0
p__MBNT15	0.000252111	0.000623126	0.000640834	0.00022245	0	0	0	0.000270542	0	0	0	0	0	0	0.000198586	0	0.00015374	0	0	0	0	0	0	0.000338983	0	0	0	0	0	0	0.000597276	0	0.000734056	0	0	0	0	0	0	0	8.11787e-05	0	0	0	0	0.00106296	0.000872843	0.00105843	0.000505306
p__Myxococcota	0.0136981	0.0158508	0.0176443	0.00235797	0.000212793	0.000331249	0.00365188	0.0033238	0.00349212	0.0158989	0.0175058	0.0173187	0.00968249	0.00731579	0.00981015	0.0123131	0.0104159	0.0121471	0.00758207	0.0236091	0.0233447	0.00152965	0.00135076	0.00148305	0.000456586	0.000346727	0.000495691	0.0336723	0.0387026	0.0354865	0.0362746	0.0422281	0.0392072	0.0023933	0.00205722	0.00288975	0.0246938	0.0271978	0.023775	0.00747126	0.00706255	0.00807657	0.0234736	0.0236872	0.0195207	0.0661897	0.0658996	0.0621084	0.0651844
p__Nanoarchaeota	0	0	0	0.00013347	0	0	0	0	0	0	0	0	0.000403437	0.000282931	0	0.000199888	0.00015374	0	0	0	0	0	0	0	0	0.000154101	0	0	0	0	0	0	0	0.00023933	0	0.000259336	0	0	0	0	0	0	0	0	0	0	0	0	0
p__NB1-j	0.0011345	0.00105152	0.000555389	0	0	8.28123e-05	0	0.000115947	0	0.000343761	0.000345185	0.000273043	0.000242062	0.000525444	0.000635475	0.000119933	0	0	0.000306789	0.000400909	0.000552537	0.000218522	0	0.000211864	0	0	0	0	0	0	0.00111492	0.000944791	0.00107949	0	7.61934e-05	0	0.000241702	0.000163106	0	0	0	0	0	0	0	0.000817661	0.00103154	0.000973751	0.00105272
p__Nitrospirota	0.00689105	0.00510184	0.00606656	0.00258042	0.00183002	0.00182187	0.0135696	0.0156528	0.0152591	0.00146098	0.0012328	0.00140422	0.00242062	0.00291015	0.00190643	0.0080355	0.00680298	0.00877514	0.0016216	0.00222727	0.00244037	0.000742975	0.000261438	0.00029661	0.00281562	0.00265824	0.00244033	0	0	0	0.00676913	0.00911929	0.00876549	0.00143598	0.00152387	0.0017783	0.00451176	0.00513782	0.00442513	0.0123563	0.0104315	0.0112668	0.00924597	0.00776305	0.00806912	0.00343418	0.00289625	0.00402202	0.00450564
p__Patescibacteria	0.00252111	0.00190832	0.00252061	0.0185968	0.00553262	0.00443046	0.00991774	0.00811626	0.0105143	0.0127621	0.00872824	0.00487577	0.0245693	0.0185522	0.015172	0.00587671	0.00545776	0.00629697	0	0.00111364	0.00096694	0.000349635	0.000653595	0.000254237	0.000532684	0.00080903	0.000533821	0.00126617	0.00240111	0.00147179	0.00167237	0.00180743	0.00211581	0.0199442	0.0202674	0.017005	0.00410893	0.0029359	0.00531016	0.00554187	0.00600722	0.00698623	0.00247091	0.00207015	0.00244519	0.00621423	0.00480063	0.00702794	0.00105272
p__Planctomycetes	0.0981134	0.117537	0.0708762	0.0445344	0.0428991	0.0384249	0.200277	0.156644	0.177149	0.123668	0.127521	0.132699	0.141405	0.148054	0.157082	0.117534	0.130102	0.111152	0.0609195	0.0540781	0.0570495	0.0626284	0.0610022	0.0490254	0.0616772	0.060292	0.0598643	0.202469	0.2056	0.199101	0.228916	0.15893	0.181182	0.0680893	0.0771077	0.0739478	0.0532146	0.0513782	0.0498833	0.0456897	0.0383164	0.0417558	0.042922	0.0428361	0.0440541	0.116476	0.13295	0.119475	0.157234
p__Proteobacteria	0.483844	0.48966	0.486948	0.677092	0.756735	0.763944	0.351272	0.365463	0.361397	0.22946	0.23152	0.214144	0.315367	0.322339	0.343038	0.355561	0.36248	0.349299	0.814261	0.706847	0.72189	0.393471	0.414248	0.434661	0.18857	0.174558	0.179021	0.177027	0.184356	0.182747	0.215298	0.224696	0.225269	0.274152	0.288621	0.301089	0.270222	0.279155	0.268686	0.353859	0.330479	0.340831	0.363024	0.367889	0.397995	0.28103	0.251617	0.261643	0.249074
p__SAR324_clade(Marine_group_B)	0.00117652	0.000817853	0.00217884	0.000311429	0.000425586	0.000455468	0.000307527	0.000425137	0.000569368	0.00017188	0.000147936	0.00050708	0.000847218	0.000808375	0.000754627	0.000519709	0.000807134	0.000893764	0	0.00147	0.0013353	8.74088e-05	0	0	0.000152195	0.000269677	0.00011439	0.000356111	0.000406967	0.000204415	0.00278729	0.00283437	0.0042748	0.00223375	0.000838127	0.00144487	0	0	0	0	0	0	0	0	0	0.00143091	0.000833168	0.000635055	0.000463197
p__Spirochaetota	0.000252111	0.000350508	0.000427223	0	0	0	0.000115323	7.72977e-05	7.59157e-05	0.000472671	0.000295873	0.000468073	0	0	0	0.000239866	0.000192175	0.000325005	0.000350616	0	0.000828806	0	0	0	0	0	0	0.00019784	0	0	0.00191128	0.00127341	0.000949955	0	0	7.4096e-05	8.05672e-05	8.15528e-05	0	0	0	0	0	0	0	0.00130826	0.000952192	0.00131245	0.00185279
p__Sumerlaeota	0.000420186	0.00050629	0.000341778	0	0	0.000207031	0.000153763	0	0	0	0	7.80122e-05	0.000121031	0	0	0	7.68699e-05	0	0	0	9.20895e-05	0	0	8.47458e-05	0	0	0	0	0	0	0.000278729	0.000205389	8.63595e-05	0	0	0	0	0	0	0	0	0	0	0	0	0.000408831	0.000277723	0.000465707	0.000589523
p__Verrucomicrobiota	0.074751	0.0887954	0.0548127	0.0140143	0.0105971	0.00981326	0.0510494	0.0474608	0.0501423	0.0918701	0.100942	0.116589	0.0627345	0.0660038	0.0747081	0.119213	0.126297	0.11168	0.024324	0.0253909	0.0240354	0.00340894	0.00270153	0.00313559	0.0159044	0.0138306	0.0133455	0.020971	0.0145694	0.0176615	0.0500119	0.035861	0.0352779	0.140646	0.136272	0.132261	0.151869	0.133787	0.132955	0.188752	0.187401	0.192868	0.172047	0.167284	0.163624	0.0732625	0.0861337	0.0782811	0.0289288
p__WPS-2	0.00369763	0.00630915	0.00448584	0.00315878	0.00229817	0.00207031	0.00146075	0.00119811	0.00155627	0.000687521	0.00093693	0.00109217	0	0.000404187	0.00071491	0	0	0.000365631	0.000657405	0.000178182	0.000460448	0.00069927	0.000697168	0.000254237	0.000228293	0.000269677	0.00015252	0	8.13935e-05	0	0.00314566	0.00151988	0.00224535	0	0	0	0.000523687	0	0.000442513	0	0	0	0	0	0	0.00114473	0.00218211	0.00135478	0.0033687
Unclassified	0.00331947	0.00190832	0.013842	0.00324776	0.000553262	0.00053828	0.0098793	0.0296823	0.01803	0.00709007	0.00616401	0.00354956	0.00649534	0.00339517	0.00218445	0.00335812	0.00169114	0.00743449	0	0.00262818	0.00211806	0	0	0.000127119	0.00224488	0.00200331	0.000381301	0.00470858	0.0122904	0.00915781	0.00234929	0.0128574	0.00880867	0.0104108	0.0121147	0.010003	0.00281985	0.00301745	0.0019712	0.00857964	0.00852377	0.00961111	0.00199267	0.00187109	0.00289347	0.00412919	0.00361039	0.00499577	0.00138959
[truncated: 8 more columns]

## Sheet: Table S8
Table S8. Relative abundance of Families
Family	BB21	BB22	BB23	BB41	BB42	BB43	BB61	BB62	BB63	BW21	BW22	BW23	BW41	BW42	BW43	BW61	BW62	BW63	CBB21	CBB22	CBB23	CBB41	CBB42	CBB43	CBB61	CBB62	CBB63	CBW21	CBW22	CBW23	CBW41	CBW42	CBW43	CBW61	CBW62	CBW63	CTRL21	CTRL22	CTRL23	CTRL41	CTRL42	CTRL43	CTRL61	CTRL62	CTRL63	CW21	CW22	CW23	CW41
f__Abditibacteriaceae	0.0029413	0.00221989	0.00380228	0	0	0	0	0	7.59157e-05	0.000730492	0.00103555	0.000897141	0.000282406	0	0	0	0	0	0	0.000534545	0.000644627	0	0	0	0.000722928	0.000308202	0	0	0	0	0.000318547	0.00078048	0.000777236	0.00023933	0.00022858	0.000333432	0	0	0	0	0	0	0	0	0	0	0	0	0.00193701
f__Acetobacteraceae	0.00529434	0.00440083	0.00440039	0.00106776	0.000638379	0.000621092	0.0133774	0.0114014	0.0105143	0.00408216	0.00172592	0.00549986	0.00125066	0.00234429	0.00266105	0.00675622	0.00576524	0.00560634	0.000350616	0.000801817	0.000690671	0.000349635	0	0.000211864	0.00136976	0.00119428	0.00148707	0	0	0	0.00127419	0.0014788	0.000820415	0.0010371	0.00186674	0.00103734	0.00789558	0.0159843	0.0128731	0.0043514	0.00276008	0.00323063	0.00553961	0.00449859	0.00436058	0.000858545	0.000833168	0.0014818	0.00071585
f__Acidaminococcaceae	0	0	0	0	0	0	0	0	0	0	0	0	0	0	0	0.00015991	0.000384349	0	0	0	0	0	0	0	0	0	0	0	0	0	0.000318547	0	0.000172719	0.000199442	0.000533354	0.000259336	0	0	0	0	0.000365304	0	0.00023912	0.000119432	0	0	0.000198373	0	8.42176e-05
f__Acidobacteriae	0	0.000194727	0.000299056	0	0	0	0.000307527	0.000927572	0.00113874	0	0	0.000390061	0.000968249	0	0.000476607	0.00111937	0.00176801	0.0015844	0	0	0	0.000218522	0	0	0	0	0	0.000158272	0	0	0.000159274	0.000862636	0.00116585	0.000917431	0.00137148	0.000444576	0.0049146	0.00456695	0.00547108	0.00201149	0.00174534	0.00177684	0.0065758	0.00601139	0.00399381	0.0019215	0.00182503	0.00177815	0.000757959
f__Aeromonadaceae	0.111601	0.110955	0.114709	0.488321	0.61012	0.619726	0.0192589	0.0226869	0.0220535	0.00464077	0.00512846	0.00429067	0.0083915	0.00937715	0.00857892	0.00715599	0.00607272	0.00706886	0.434457	0.333957	0.345428	0.162056	0.182571	0.183263	0.0348528	0.0303579	0.0248608	0.00150358	0.00154648	0.00167621	0.00127419	0.00180743	0.00246125	0.00199442	0.00205722	0.00214878	0.00604254	0.00664655	0.00724113	0.002422	0.002273	0.00226144	0.00223179	0.00242844	0.00358627	0.0055601	0.00384844	0.00563082	0
f__Akkermansiaceae	0	0.000116836	0.000128167	0	0	0	0	0	0	0.000472671	0.000591745	0.00050708	0.000363094	0	7.94344e-05	0.000279843	0.000269045	0.00065001	0.000262962	0.000133636	0.000138134	0	0	0	0	0	0	0	0	0	0.00051764	0.000287545	0	0	0.00011429	0.000222288	0.000604254	0.000652422	0.00052297	0	0.000162357	0.000161531	0.000159413	0.000238863	0	0.000286182	0.000198373	0.000254022	0
f__Alcaligenaceae	0.00193285	0.00190832	0.00252061	0	0	0	0	0.000270542	0	0	0	0	0	0	0	0	0	0	0	0	0	0	0	0	0	0	0.000381301	0	0	0	0	0	0	0	0	0	0	0	0	0	0	0	0	0	0	0.000572363	0	0	0
f__Alcanivoracaceae	0	0	0	0	0	0	0	0	0	0	0	0	0	0	0	0	0	0	0	0.000356363	0	0	0	0.000254237	0	0	0	0	0	0	0	0	0	0	0	0	0	0	0	0	0	0	0	0	0	0	0	0	0
f__Alteromonadaceae	0	0	0	0	0	0	0	0	0	0	0	0	0.000524468	0.00032335	0	0	0	0	0.000525924	0.000712727	0.000460448	0	0.000348584	0.000677966	0	0	0	0.000672655	0.000976721	0.000940311	0.000716732	0.00102695	0.00103631	0	0	0	0	0	0	0	0	0	0	0	0	0.000327065	0.000714144	0.000508044	0
f__Amoebophilaceae	0.00151267	0.00112942	0.00132439	0.000889798	0.000638379	0.000745311	0.0104943	0.0113241	0.0118049	0	0	0	0	0.000121256	0	0.00015991	0	0.00065001	0.000219135	0.000222727	0	0.000393339	0.000261438	0.000211864	0.0330264	0.0312825	0.0223442	0	0	0	0.000199092	0.000534012	0.000561337	0.0013562	0.00068574	0.00122258	0	0	0	0	0	0	0	0	0	0	0	0	0
f__Anaerolineaceae	0	0	0	0	0	0	0.000230645	0.00034784	0.000151831	0	0	0	0	0	0	0	0	0	0	0	0	0	0	0	0	0	0.00011439	0	0	0	0	0.000246467	0.000302258	0	0	0	0	0	0	0	0	0	0	0	0	0.000122649	0	0	0
f__Anaeromyxobacteraceae	0	0	0	0	0	0	0	0	0	0	0	0	0	0	0	0	0	0	0	0	0	0	0	0	0	0	0	0	0	0	0.000278729	0.000328623	0.000561337	0	0	0	0	0	0	0	0	0	0	0	0	0	0	0	0.00109483
f__Anaplasmataceae	0	0	0	0	0	0	0	0	0	0	0	0	0	0	0	0	0	0	0	0	0	0	0	0	0	0	0	0	0	0	0	0	0	0	0	0	0	0	0	0	0	0	0	0	0	0	0	0	0
f__Ancalomicrobiaceae	0.00088239	0.000662071	0.00106806	0	0	0	0	0	0	0.000300791	0.00024656	0.000273043	0	0	0	0.000519709	0.000269045	0.000446882	0.000482097	0.000668181	0.000506492	0	0	0	0	0	0	0	0	0	0	0	0.000388618	0	0	0	0.000402836	0.000489317	0.000362056	0	0	0	0	0	0	0.00118561	0.00134894	0.0019475	0.000252653
f__Armatimonadaceae	0	0	0	0	0	0	0	0	0	0.0106136	0.0129198	0.0159145	0.000564812	0	0.00027802	0.00127928	0.00146053	0.00134065	0.000175308	0	0	0	0.000261438	0.000381356	0.000266342	0	0	0.00336327	0.00236041	0.00237122	0.00306602	0.00180743	0.00246125	0.00706023	0.0092575	0.00970658	0.00104737	0.00089708	0.000724113	0	0.000405894	0	0	0.000159242	0	0.000858545	0.000674469	0.000804403	0.000800067
f__Azospirillaceae	0.00029413	0.000272618	0.0003845	0.000578369	0.000255352	0.000165625	0.00172984	0.00204839	0.00121465	0	0	0	0	0	0	0	0	0.000243754	0	0	0	0	0	0	0.000456586	0.000770505	0.000648212	0	0	0	0	0	0	0.000678101	0.000647644	0.000666864	0.000120851	0	0	0	0	0	0	0	0	0	0	0	0
f__Azospirillales_Incertae_Sedis	0	0	0	0	0	0	0	0	0	0	0	0	0	0	0	0	0	0	0.000219135	0.00057909	0.000460448	0	0	0	0	0	0	0.00019784	0.000406967	0.000204415	0.000238911	0	0.000129539	0.000119665	0	0.000222288	0	0	0	0.000246305	0	0	0	0	0	0.00053148	0.000674469	0.000550381	0.00138959
f__Babeliaceae	0	0	0	0	0	0	0	7.72977e-05	0	0	0	0.000312049	0	0	0	0	0.00015374	0	0	0	0	0	0	0	0	0	0.00015252	0	0	0	0.000358366	0.000328623	8.63595e-05	0	0.000190483	0	0.000201418	0	0.000201142	0.000697865	0.00064943	0.000888422	0.000199267	0.000199053	0	0	0	0	0
f__Bacillaceae	0.00756334	0.00112942	0.00183706	0.00551675	0.00327701	0.00318827	0.145845	0.142382	0.141507	0	0.000739681	0.000546086	0.000363094	0	0	0	0	0.00828763	0.000482097	0	0.000690671	0.00354006	0.00461874	0.0034322	0.498592	0.531803	0.55872	0.000712223	0.000488361	0.000408831	0	0	0.000302258	0.00155564	0.00133338	0.00140782	0	0	0	0.00119048	0.000527662	0.000403828	0.00446357	0.00386162	0.00326025	0	0	0	0.00071585
f__Bacteriovoracaceae	0.000126056	0.000116836	8.54445e-05	0	0	0	0	0	0	0	0	0.000234037	0	0	0	0	0	0	0	0.000356363	0.000322313	0	0	0	0	0	0	0.000356111	8.13935e-05	0.000286182	0	0.000164312	8.63595e-05	0.000119665	0	0.000259336	0	0	0	0	0	0	0	0	0	0.000490597	0.000277723	0.000169348	0
f__Bacteroidaceae	0.00100845	0.00101258	0.002307	0.00013347	0	0	0.000307527	0	0.000151831	0.00713304	0.00527639	0.00452471	0.000806875	0.00097005	0.000436889	0.000879507	0.000422784	0.00125939	0.000175308	0	0	0	0	0	0	0	0	0	0.000854631	0.000490597	0.000876005	0.00160204	0.00125221	0.000997208	0.00102861	0.0009262	0.0143812	0.0157805	0.0136375	0.000656814	0.000852377	0.00129225	0.00326797	0.00318484	0.00366778	0.000899428	0.00130926	0	0
f__Balneolaceae	0	0	0	0	0	0	0	0	0	0	0	0	0	0	0	0	0	0	0	0	0	0	0	0	0	0	0	0	0	0	0	0	0	0	0	0	0	0	0	0	0	0	0	0	0	0	0	0	0
f__Barnesiellaceae	0.000504223	0.000116836	0.000640834	0	0	0	0.000230645	0.000309191	0.000265705	0.00262118	0.0016273	0.00218434	0.000443781	0.000282931	0.000238303	0.00319821	0.00307479	0.00239691	0.000175308	0.00049	0.000184179	0	0	0.000169492	0.000114147	0	0.00019065	0	0.000162787	0.000163532	0.00135383	0.00258791	0.00189991	0.00211408	0.00190483	0.00229698	0.00487432	0.00648344	0.00526993	0.00127258	0.00117709	0.000969188	0.0023912	0.00207015	0.00264895	0.00102208	0.000991867	0.00105843	0.000294762
f__Bdellovibrionaceae	0.00285726	0.00443977	0.00542573	0.000311429	0	8.28123e-05	0.00238333	0.00115947	0.00136648	0.00476968	0.00359978	0.00374459	0.00310647	0.00299099	0.00242275	0.00311825	0.00380506	0.00337193	0.0016216	0.00507818	0.00478865	0	0.000174292	0.000338983	0.00110342	0.00134838	0.00129642	0.00138488	0.00146508	0.00126738	0.00378275	0.0050115	0.00565655	0.00434783	0.00434302	0.00514967	0.00342411	0.00232425	0.00237348	0.000533662	0	0.00056536	0.00107604	0.0011545	0.00114109	0.0116517	0.00968062	0.0100339	0.00437932
f__Beijerinckiaceae	0.0047481	0.00514079	0.00487034	0.00240246	0	0.00115937	0.00707311	0.00811626	0.00743974	0.00236336	0.00226836	0.00276943	0.00399403	0.00428439	0.00262134	0.00599664	0.00776386	0.00418444	0.000920366	0.00204909	0.00221015	0	0.000479303	0.000466102	0.000418537	0.00142543	0.00205903	0.00142445	0.00199414	0.00188062	0.00119455	0.000492935	0.000561337	0.000877543	0.000152387	0.000963248	0.00350467	0.00407764	0.00349988	0.00816913	0.00653489	0.00690546	0.00470269	0.00712608	0.0110848	0.000735895	0.00138861	0.000931414	0.000673741
f__Berkelbacteria	0	0	0	0	0	0	0	0	0	0	0	0	0	0	0	0	0	0	0	0	0	0	0	0	0.000114147	0	0	0	0	0	0.000199092	8.21558e-05	0.000259079	0	0	0	0	0	0	0	0	0	0	0	0	0	0	0	0
f__Bifidobacteriaceae	0	0	0	0	0	0	0	0	0	0	0	0	0	0	0	0	0	0	0	0	0	0	0	0	0	0	0	0	0	0	0	0	0	0	0	0	0	0	0	0	0	0	0	0	0	0	0	0	0
f__Blastocatellaceae	0.00193285	0.00233672	0.0019225	0.000622859	0.000425586	0.000414062	0.00269086	0.00208704	0.00311255	0	0	0.000273043	0.00133134	0.000808375	0.00170784	0.010674	0.0105312	0.00788137	0.00214752	0.00178182	0.00184179	0.00131113	0.00204793	0.00110169	0.00167415	0.000924606	0.00118203	0	0	0	0.00887951	0.0050115	0.00595881	0.00370961	0.00430493	0.00566835	0.00604254	0.00244658	0.00325851	0.0224138	0.0141251	0.0126802	0.0113582	0.0121422	0.0209063	0.00130826	0.00245983	0.00127011	0.00635843
f__Bogoriellaceae	0	0	0	0	0	0	0	0	0	0	0	0	0	0	0	0	0	0	0	0	0	0	0.000261438	0	0.000494635	0.000423778	0.000876992	0	0	0	0.000637095	0.000534012	0	0	0.000266677	0	0	0	0	0	0	0	0	0	0	0	0	0	0.000463197
f__Brocadiaceae	0	0	0	0	0	0	0	0	0	0	0	0	0	0	0	0	0	0	0	0	0	0	0	0	0	0	0	0	0	0	0	0.000164312	0	0	0	0	0	0	0	0	0	0	0	0	0	0.00376124	0	8.4674e-05	0
f__Bryobacteraceae	0.00205891	0.000701016	0.000769001	0.000622859	0.000212793	0	0.003575	0.00459921	0.00398558	0.000988312	0.000591745	0.000546086	0.000605156	0.00097005	0.00099293	0.0023187	0.00122992	0.000853138	0	0.000445454	0.000230224	0	0	0	0.00167415	0.00173364	0.000876992	0	0	0	0.00222983	0.00287545	0.00112267	0.000518548	0.00125719	0.00118554	0.00435063	0.00534171	0.00434468	0.00389984	0.00422129	0.00387675	0.0109198	0.00991282	0.0071318	0.000735895	0.00103154	0.000973751	0.0024002
f__Burkholderiaceae	0.00138661	0.0012852	0.000982612	0	0	0	0.000499731	0.00104352	0.00053141	0.0449037	0.0494107	0.0369778	0.0688264	0.0648721	0.0687505	0.0269449	0.0260589	0.0265692	0	0	0.000506492	0	0	0	0.00106537	0.00111723	0.000686342	0.00447117	0.00508709	0.0048242	0.00147328	0.00143773	0.00129539	0.0668927	0.0686502	0.0710581	0.00298099	0.00301745	0.00317805	0.0112479	0.00860494	0.0102976	0.0017934	0.00195071	0.00293422	0.00053148	0	0	0.00126326
f__Caedibacteraceae	0	0	0	0	0	0	0	0.000618381	0.000189789	0	0	0	0	0	0	0	0.00015374	0	0.000131481	0	0.000184179	0	0	0	0	0	0	0	0	0	0	0	0	0	0	0	0	0	0	0	0	0	0	0	0	0	0	0	0
f__Caldilineaceae	0.011303	0.0120731	0.00555389	0.00320327	0.00191514	0.00409921	0.021796	0.0193244	0.0202315	0.0605019	0.0645988	0.0738386	0.00290475	0.00472899	0.00532211	0.00323819	0.00599585	0.00394069	0.00547837	0.00583545	0.00460448	0.0196233	0.01939	0.0146186	0.00388098	0.00315907	0.00305041	0.0359672	0.0337376	0.0402289	0.136338	0.0943148	0.0952545	0.0118069	0.0137148	0.0118924	0.00177248	0.00232425	0.00189074	0.00114943	0.000730608	0.000686508	0	0	0.000163012	0.0687244	0.0764531	0.0685013	0.097903
f__Caloramatoraceae	0	0	0	0	0	0	0	0	0	0	0	0	0	0	0	0	0	0	0	0	0	0	0	0	0	0	0	0	0	0	0	0	0	0	0	0.000148192	0	0	0	0	0	0	0	0	0	0	0	0	0
f__Caulobacteraceae	0.00256313	0.00264828	0.00200795	0.000444899	0.000255352	0	0.00269086	0.00243488	0.0031505	0.00996906	0.011539	0.0140422	0.00233994	0.00238471	0.00341568	0.00507716	0.00518872	0.00446882	0.00184073	0.00196	0.00165761	0.00069927	0.000479303	0.000720339	0.00190244	0.00169511	0.00236407	0.00704309	0.00630799	0.00641864	0.000955642	0.000985869	0.000949955	0.00474671	0.00548592	0.00500148	0.00459233	0.00399609	0.00430445	0.0176519	0.0151804	0.014659	0.0284951	0.031092	0.0268563	0.00110384	0.00130926	0.000973751	0.00138959
f__Cellulomonadaceae	0	0	0	0	0	0	0.000345968	0	0.000303663	0	0	0	0	0	0	0	0	0	0	0	0	0	0	0	0.00102732	0.000654929	0.00102951	0	0	0	0	0	0	0	0	0	0	0	0	0	0	0	0.00135501	0.000836021	0.00118184	0	0	0	0
f__Cellvibrionaceae	0.000378167	0.000467344	0.000982612	0	0	0	0	0	0	0.018735	0.0142019	0.0105707	0.00165409	0.00161675	0.00131067	0.00259854	0.00176801	0.00215316	0.000657405	0.00106909	0.00110507	0	0	0	0.000114147	0	0.00015252	0.00130574	0.00146508	0.00155356	0.00111492	0.00131449	0.00138175	0.000358995	0.000419064	0.000407528	0.0130519	0.010398	0.0131145	0.00324302	0.00292243	0.0030691	0.0163399	0.0145706	0.0132448	0.00658217	0.00555445	0.00639289	0
f__Chitinibacteraceae	0.0011345	0.00198621	0.00149528	0.00289184	0.00268119	0.00244296	0.000269086	0.000811626	0.000455494	0.000343761	0.000591745	0.000819129	0.000766531	0.00105089	0.000873779	0.000559687	0.000845568	0.000853138	0.000262962	0	0	0.00340894	0.0022658	0.00305085	0.00304391	0.00269677	0.00171585	0	0	0	0.00167237	0.00176635	0.000820415	0.00095732	0.000190483	0.000889152	0.000483403	0.000570869	0.000241371	0.000328407	0	0.00028268	0.00095648	0.000836021	0.000896569	0	0.00059512	0.000677392	0
f__Chitinimonadaceae	0.00382369	0.00436188	0.00469945	0.000444899	0.000851172	0	0.000807258	0.000618381	0.000417537	0.000945342	0.000690369	0.000858135	0.000242062	0.000161675	0.000675193	0.00203886	0.00349758	0.00365631	0.00105185	0.00178182	0.00197992	0	0	0.000254237	0.000190244	0.000154101	0	0	0	0	0.000438003	0.000287545	0.000388618	0.000358995	0.000533354	0.000703912	0.000241702	0.000489317	0.000482742	0.000287356	0.000121768	0.000242297	0.00171369	0.00195071	0.00224142	0	0	0	0.000252653
f__Chitinophagaceae	0.0694567	0.0565876	0.0669885	0.0269164	0.0163	0.0135398	0.0426309	0.0468424	0.0436895	0.132219	0.128655	0.133674	0.14088	0.142476	0.131345	0.060766	0.0586901	0.0632947	0.0138493	0.0331863	0.0335206	0.00961496	0.0075817	0.0090678	0.0250361	0.0243094	0.0194845	0.053298	0.073132	0.0696239	0.0604046	0.0841275	0.0830779	0.153131	0.141034	0.1383	0.068321	0.0713994	0.0724918	0.107266	0.113894	0.101684	0.156863	0.167244	0.158896	0.0429681	0.0363023	0.0464437	0.0391191
f__Chlamydiaceae	0.000420186	0.000311563	0.000897168	0	0	0	0	0	0	0	0	0	0	0	0	0	0	0	0	0	9.20895e-05	0.000174818	0	0	0.000494635	0.000308202	0	0	0	0	7.96369e-05	0	0.000129539	0	0.00011429	0	0	0	0	0	0	0	0	0	0	0.00053148	0.000198373	0.000973751	0
f__Chloroplast	0.00088239	0.00050629	0.00119622	0.000845309	0	0.000124218	0.00568924	0.00629976	0.0053141	0.0152974	0.013265	0.00842532	0.00794771	0.00650742	0.00540154	0.0494523	0.0350527	0.0500102	0	0.00102454	0.000414403	0	0	0	0	7.70505e-05	0	0.0274206	0.0611672	0.0438675	0.00692841	0.0214837	0.0174878	0.00235341	0.00278106	0.00251926	0.008097	0.0101533	0.0108617	0.00426929	0.00487072	0.00436135	0.00350709	0.00370238	0.00297498	0.0276778	0.0274549	0.0334462	0.0258548
f__Chromobacteriaceae	0.00126056	0.00112942	0.00111078	0.0116564	0.00902243	0.0073703	0.0075344	0.00850274	0.00785728	0	0	0	0.00133134	0.00137424	0.00135039	0.0121932	0.0101468	0.00999391	0.00122716	0.00187091	0.00202597	0.00965867	0.00962963	0.0103814	0.0016361	0.00165659	0.00129642	0	0	0	0	0.000657246	0	0.000279218	0.000609547	0.000444576	0.00604254	0.006565	0.0063561	0.000862069	0.000771198	0.000767274	0.00366651	0.00485688	0.00440134	0.000613246	0.000714144	0.000592718	0.000421088
f__Chthoniobacteraceae	0.00726921	0.00989212	0.00247789	0.00120123	0.000723497	0.0013664	0.00199892	0.0015846	0.00299867	0.00786353	0.00823512	0.0111167	0.000806875	0.00177842	0.00186671	0.00503718	0.00584211	0.00361568	0.00214752	0.00209363	0.0021641	0.000655566	0.000697168	0.000847458	0.00315805	0.00327465	0.0031648	0.000316543	0	0.000286182	0.00744605	0.00291653	0.00302258	0.0246111	0.0260581	0.0282676	0.00640509	0.0058718	0.00591359	0	0	0	0.00035868	0.000557347	0.000448284	0.00147179	0.00218211	0.0019475	0.00282129
f__Chthonomonadaceae	0	0	0	0	0	0.000165625	0.000192204	0.000115947	0.000113874	0	0	0	0	0	0	0	0	0.000121877	0	0	0	0	0	0	0.000152195	0.000462303	0.000228781	0	0	0	0.000159274	0	0	0	0	0	0	0	0	0	0	0	0	0	0	0	0	0	0.000126326
f__Clostridiaceae	0	0	0	0	0.000255352	0	0.000307527	0.00034784	0.000303663	0	0	0	0.000242062	8.08375e-05	0.000198586	0.000199888	0.00023061	0	0	0	0	0	0	0	0.000570733	0.00073198	0.000495691	0	0	0	0	0.000328623	0	0.000358995	0.000419064	0.000259336	0	0	0	0	0	0	0.000518093	0.00079621	0	0	0	0	0
f__Comamonadaceae	0.0501702	0.0510184	0.051993	0.0167727	0.00821381	0.00612811	0.0246021	0.0278272	0.0258873	0.0739515	0.0780117	0.0705621	0.0626942	0.0593347	0.0666455	0.0681618	0.0687217	0.0652041	0.159968	0.155107	0.149415	0.0203662	0.019695	0.0302542	0.0229815	0.0229996	0.0203996	0.113006	0.116311	0.115168	0.0556662	0.0600969	0.0647265	0.0605106	0.0679264	0.0738737	0.114123	0.111687	0.109381	0.113834	0.104193	0.111053	0.129205	0.128309	0.148178	0.138144	0.122238	0.122989	0.0637106
f__Competibacteraceae	0	0	0	0	0	0	0	0	0	0	0	0	0	0	0	0	0	0	0	0	0.000138134	0	0	0	0	0	0	0	0	0	0.00139364	0.00135557	0.00142493	0	0	0	0	0	0	0	0	0	0	0	0	0	0	0	0.0131379
f__Coxiellaceae	0.000168074	0	0	0	0	0	0	0.000231893	0	0	0	0	0	0	0	0	0	0	0	0	0	0	0	0	0.000228293	0.000385253	0	0	0	0	0	0.000287545	0	0	0.000152387	0	0	0	0	0	0	0	0	0	0	0	0	0	0
f__Criblamydiaceae	0	0	0	0	0	0	0	0	0	0	0	0	0	0	0	0	0	0	0	0	0	0	0	0	0	0	0	0	0	0	0	0	0	0	0	0	0	0	0	0	0	0	0	0	0	0	0	0	0
f__Crocinitomicaceae	0	0	0	0	0	0	0	0	0	0.0021485	0.00143005	0.00226236	0.00556743	0.00545653	0.00560013	0	0	0	0	0	0	0	0	0	0.000114147	0	0	0	0	0	0.000876005	0.00143773	0.00103631	0	0	0	0.00157106	0.00106019	0.00156891	0.00414614	0.00430247	0.00379599	0	0	0	0.00110384	0.000714144	0.000719729	0
f__Cryomorphaceae	0	0	0	0	0	0	0	0	0	0	0	0	0	0	0	0	0	0	0	0	0	0	0	0	0	0	0	0	0	0	0	0	0	0	0	0	0	0	0	0	0	0	0	0	0	0	0	0	0
f__Cyanobacteriaceae	0	0	0	0	0	0	0	0	0	0	0	0	0.000201719	0	0.000158869	0	0	8.12513e-05	0	0	0	0	0	0	0	0	0	0	0	0	0	0	0	0	0	0	0	0	0	0	0	0	0	0	0	0	0	0	0
f__Cyanobiaceae	0.000672297	0.00109047	0.000683556	0	0	0	0	0.000193244	0.000151831	0	0	0	0	0	0	0	0	0	0	0	0	0	0	0	0	0	0	0	0	0	0	0	0	0	0	0	0	0	0	0	0	0	0	0	0	0	0	0	0
f__Cyclobacteriaceae	0.00130258	0.00112942	0.00106806	0	0	0	0	0	0	0.00021485	0.000345185	0.000390061	0	0	0	0	0	0	0	0	0	0	0	0	0	0	0	0	0	0	0.00075655	0.000739402	0.000863595	0	0	0	0	0	0	0	0	0	0	0	0	0.000204415	0.000436421	0.000550381	0.000757959
f__Cytophagaceae	0.0076894	0.00677649	0.00598112	0.00378164	0.00340469	0.00281562	0.00380564	0.00274407	0.00345417	0.0155122	0.0173085	0.0198151	0.0172671	0.0174609	0.0225594	0.0183097	0.0176032	0.0152346	0	0	0	0	0	0	0.000190244	0	0	0	0	0	0	0.000123234	0.000215899	0.00917431	0.00819079	0.00985477	0.00177248	0.00301745	0.00257462	0.0236453	0.0304826	0.0277026	0.0123944	0.010709	0.00745782	0	0.000277723	0.000296359	0.000421088
f__Deinococcaceae	0.00378167	0.00288196	0.00350323	0	0	0	0	0	0	0.00116019	0.00128211	0.00187229	0	0	0	0	0	0	0.000219135	0.00102454	0.000368358	0	0	0	0	0	0	0.000118704	8.13935e-05	0	0.000238911	0	0	0.000438771	0.000266677	0.00037048	0.0444731	0.0331512	0.0427629	0	0	0	0	0	0	0.000490597	0	0.000127011	0
f__Demequinaceae	0.000714316	0.000856798	0.0011535	0	0	0	0	0	0	0	0	0	0	0	0	0	0	0	0.00043827	0.00057909	0.000368358	0	0	0	0	0	0	0	0	0	0	0	0	0	0	0	0	0	0	0	0	0	0	0	0	0	0	0	0
f__Desulfobulbaceae	0	0	0	0	0	0	0	0	0	0	0	0	0.000121031	0	0	0	0	0	0	0	0	0	0	0	0	0	0	0	0	0	0	0	0	0	0	0	0	0	0	0	0	0	0	0	0	0	0	0	0
f__Desulfomicrobiaceae	0	0	0	0	0	0	0	0	0	0	0	0	0.000403437	0.000444606	0.000198586	0.000119933	0	0.000162503	0	0	0	0	0	0	0	0	0	0	0	0	0	0	0	0	0	0	0	0	0	0	0	0	0	0	0	0	0	0	0
f__Desulfovibrionaceae	0	0	0	0	0	0	0	0	0	0	0	0	0.000161375	0	0.000238303	0	0	0	0	0	0	8.74088e-05	8.7146e-05	0	0	0	0	0	0	0	0	0.000369701	0	0.000119665	0	0	0	0	0	0	0	0	0	0	0	0	0	0	0.000168435
f__Devosiaceae	0.00029413	0	0	0	0	0	0.000730376	0	0	0	0	0	0.00221891	0.00242512	0.0023036	0.00419765	0.00399723	0.00296567	0	0	0	0	0	0	0	0	0.000571951	0	0	0	0	0	0	0.00187475	0.00140958	0.00222288	0.00483403	0.00538248	0.00470673	0.00431034	0.00462719	0.00448249	0.00454328	0.0049365	0.00631673	0.000367948	0	0	0
f__Diplorickettsiaceae	0.00357158	0.00257039	0.00457128	0.00284736	0.00263863	0.00182187	0.0302914	0.0265518	0.0274815	0.000515641	0.0012328	0.000975153	0.000201719	0.000282931	0	0.010674	0.00960873	0.0111314	0	0	0.000368358	0.00406451	0.00383442	0.00258475	0.00388098	0.00238857	0.00335545	0	0	8.17661e-05	0.00155292	0.00168419	0.0031953	0.00123654	0.000876224	0.00074096	0.000161134	0.000122329	0.000442513	0.000328407	0.000324715	0.000403828	0.00139487	0.0011545	0.00105958	0.000408831	0	0.000296359	0.00298973
f__Dongiaceae	0	0	0	0.000934288	0.000553262	0.000248437	0.00107634	0.000695679	0.000417537	0	0	0	0.000201719	0.000282931	0.000238303	0	0.00015374	0.000162503	0.000350616	0.00124727	0.00115112	0	0	0.00029661	0	0.000308202	0	0	0	0	0.00115473	0.00135557	0.00138175	0	0	0.000259336	0	0.000285435	0	0	0	0	0	0	0	0.00114473	0.000833168	0.000889077	0.0057268
f__Dysgonomonadaceae	0	0	0	0	0	0	0	0.000154595	0	0	0	0	0	0	0	0	0	0.000121877	0	0	0	0	0	0	0	0	0	0	0	0	0	0	0	0	0	0	0	0	0	0	0	0	0	0	0	0	0	0	0
f__Elsteraceae	0	0	0	0	0	0	0	0	0	0	0	0	0	0	0	0	0	0	0	0	0	0	0	0	0	0	0	0	0	0	0	0	0	0	0	0	0.000120851	0	0	0	0	0	0	0	0	0	0	0	0
f__Enterobacteriaceae	0.0510526	0.047007	0.0490024	0.015349	0.0134911	0.014782	0.0256785	0.0274407	0.0296831	0	0	0	0	0	0	0.00111937	0.000538089	0.00231566	0.00131481	0.00115818	0.00101298	0.00113631	0.000784314	0.00220339	0.0172361	0.015256	0.0171204	0	0	0	0	0	0	0	0.000495257	0	0	0	0	0	0	0	0.00095648	0.000477726	0	0.000940311	0	0	0
f__Enterococcaceae	0	0	0	0	0	0	0	0	0	0	0	0	0	0	0	0	0	0	0	0	0	0	0	0	0	0	0	0	0	0	0	0	0	0	0	0	0	0	0	0	0	0	0	0	0	0	0	0	0
f__Erysipelatoclostridiaceae	0	0	0	0	0	0	0	0	0	0	0	0	0	0	7.94344e-05	0	0	0	0	0	0	0	0	0	0	0	0	0	0	0	0	0	0	0	0	0	0	0	0	0	0	0	0	0	0	0	0	0	0
f__Erysipelotrichaceae	8.40371e-05	0.000272618	8.54445e-05	0	0	0	0	0	0.000341621	0.00137504	0.00226836	0.000468073	0	0	0	0.000759575	0.000576524	0.000771887	0	0	0	0	0	0	0	0	0	0	0	0	0	0	0	0.000279218	0.00080003	0.00037048	0.00330325	0.00403686	0.00418376	0.000492611	0	0	0.00219193	0.0022692	0.00167088	0	0	0	0
f__Exiguobacteraceae	0.000840371	0.000662071	0.00093989	0.000800819	0.000383028	0.000372655	0	0	0	0	0	0	0	0	0	0	0	0	0.000482097	0.00106909	0.00147343	0.000917792	0.000827887	0.000720339	0.000646831	0.00073198	0.000495691	0	0	0	0	0	0	0	0	0	0	0	0	0	0	0	0	0	0	0	0	0	0
f__Ferrovibrionaceae	0	0	0	0	0	0	0	0	0	0	0	0	0	0	0	0	0	0	0	0	0	0	0	0	0	0	0	0.000356111	0	0	0	0	0	0.000119665	0	7.4096e-05	0	0	0	0	0	0	0	0	0	0	0.000119024	0.000381033	0
f__Fibrobacteraceae	0.000252111	0.000233672	0.000598112	0	0	0	0	0	0	0.000816432	0.00182455	0.00120919	0.00032275	0.000525444	0.000436889	0.000119933	0	0.000487508	0.000131481	0	0.000322313	0	0	0	0	0	0	7.91358e-05	0	0.000204415	0.0010751	0.00160204	0.000993134	0.00107698	0.000990514	0.00125963	0.000523687	0.000733975	0.000724113	0.000205255	0	0.000363445	0.00023912	0.000238863	0.000203766	0.00261652	0.00138861	0.00203218	0.000168435
f__Fimbriimonadaceae	0.00100845	0.000701016	0.000769001	0.00102327	0	0.00053828	0.00684247	0.00745923	0.00569368	0.00227741	0.0016273	0.00171627	0.00528503	0.0058203	0.00341568	0.0199488	0.0217926	0.0239691	0.000657405	0.00155909	0.00119716	0.000874088	0.000479303	0.000550847	0.00277757	0.00238857	0.0024022	0.00435247	0.00545336	0.00355683	0.00290675	0.00303976	0.00453387	0.0327483	0.0299821	0.028527	0.00104737	0.000937857	0.00100571	0.0154351	0.0170475	0.0160724	0.0171369	0.0154465	0.0172386	0.00801308	0.00686372	0.00914479	0.00126326
f__Flavobacteriaceae	0.00411782	0.00533551	0.00884351	0.00338123	0.00161723	0.00178046	0.00549704	0.00769112	0.00660467	0.0154692	0.0145471	0.0141982	0.0135151	0.0136211	0.00814203	0.00459743	0.00384349	0.0047532	0.00661787	0.0231191	0.0200295	0.0115817	0.011634	0.0107627	0.00350049	0.00342875	0.00346984	0.0146797	0.0228309	0.0174571	0.00505694	0.00916037	0.00863595	0.00494615	0.00499067	0.00618702	0.0190944	0.0189202	0.019712	0.00336617	0.00373422	0.00343254	0.00187311	0.00111469	0.00163012	0.00551922	0.00440389	0.00647756	0.000378979
f__Fodinicurvataceae	0.000252111	0.00050629	0	0	0	0	0	0	0	0	0	0	0	0	0	0	0	0	0	0.000311818	0.000460448	0	0	0	0	0	0	0	0	0	0	0	0.000259079	0	0	0	0	0	0	0	0	0	0	0	0	0.000408831	0.000436421	0.000465707	0.000378979
f__Fokiniaceae	0	0	0	0.00013347	0	0	0	0.000115947	7.59157e-05	0	0	0	0	0	0	0	0.000384349	0.000162503	0	0	0.000322313	0	0	0	0	0	0	0.000158272	0.00012209	0	0	0	0	0	0	0	8.05672e-05	0.000122329	0	0	0	0.000161531	0	0	0	0	0	0	0
f__Francisellaceae	0	0.000233672	0.000170889	0	0	0	0	0	0	0	0	0	0	0	0	0	0	0	0	0	0	0	0	8.47458e-05	0	0	0	0	0	0	0	0	0	0	0	0	0	0	0	0	0	0	0	0	0	0	0	0	0
f__Fusobacteriaceae	0.0210933	0.0133972	0.03123	0.000934288	0.000383028	0.000289843	0.00172984	0.00212569	0.00212564	0.0481695	0.0437398	0.031985	0.00532537	0.00594155	0.00266105	0.00403774	0.00411254	0.00471257	0.000920366	0.00374181	0.00336127	0.000655566	0.00100218	0.000762712	0.00117951	0.000924606	0.000495691	0.00154315	0.00260459	0.0029027	0.00696822	0.015281	0.0140334	0.0037495	0.00400015	0.00366775	0.108	0.114704	0.111715	0.0105501	0.0095385	0.00989379	0.00765184	0.00943509	0.0084359	0.0147588	0.00999802	0.0149873	0.000463197
f__Gaiellaceae	0	0	0.000213611	0	0	0	0	0.000154595	0.000227747	0	0	0	0	0	0	0	0.000115305	0	0	0	0	0	0	0	0	0	0	0	0	0	0	0	0	0	7.61934e-05	0	0	0	0	0	0	0	0	0	0	0	0	0	0
f__Geminicoccaceae	0.000714316	0.00050629	0.000469945	0.000355919	0.000170234	0	0.000192204	0.000154595	0.000189789	0	0.000197248	0.000273043	0.000201719	0	0.000119152	0	0	0	0.000350616	0.000668181	0.000782761	8.74088e-05	0	0.000127119	0.000152195	0.000423778	0.000533821	0	0	0	0.000477821	0.000985869	0.000820415	0	0	0.000111144	0.00100709	0.00089708	0.000563199	0	0	0	0	0	0	0.000449714	0.00138861	0.00122777	0.00071585
f__Gemmataceae	0.0228161	0.0273396	0.0141411	0.0084086	0.011278	0.0101445	0.0559699	0.0408132	0.0492693	0.00227741	0.00429015	0.00596794	0.00956146	0.00990259	0.015172	0.0129527	0.0132985	0.0107658	0.0061796	0.00213818	0.00419007	0.0104891	0.00901961	0.00779661	0.0123278	0.0107485	0.0101045	0.00118704	0.000976721	0.000858545	0.036633	0.0188547	0.0191718	0.00438771	0.00750505	0.0074837	0.0141798	0.015862	0.0146834	0.00275041	0.00336892	0.00331139	0.00797067	0.00772324	0.00594996	0.0102617	0.0185677	0.0108383	0.0295604
f__Gemmatimonadaceae	0.0011345	0.00140203	0.000726278	0	0	0	0.00123011	0.000618381	0.000948947	0.00021485	0.00024656	0.000195031	0.00032275	0.000565862	0.000476607	0.00167906	0.00172957	0.00117814	0.000525924	0.000400909	0.000368358	0.000305931	0.000261438	0.000254237	0.000304391	0.000269677	0.000381301	0	0	0	0.00593295	0.00534012	0.00522475	0.000638213	0.00034287	0.000592768	0.00551885	0.00579025	0.00502856	0.00545977	0.00560133	0.0054113	0.00793081	0.00887774	0.00835439	0.0024121	0.00353105	0.00283658	0.00774802
f__Geobacteraceae	0	0	0	0	0	0	0	0	0	0	0	0	0	0	0	0	7.68699e-05	0	0	0	0	0	0	0	0	0	0	0	0	0	0	0	0	0	0	0	0	0	0	0	0	0	0	0	0	0	0	0	0
f__Geodermatophilaceae	0	0	0	0	0	0	0	0	0	0	0	0	0	0	0	0	0	0	0	0	0.000138134	0	0	0	0	0	0	0	0	0	0	0	0	0	0	0	0	0	0	0	0	0	0	0	0	0	0	0	0
f__Gracilibacteraceae	0	0	0	0	0	0	0	0	0	0	0	0	0	0	0.000158869	0	0	0.000121877	0	0	0	0	0	0	0	0	0	0	0	0	0.000119455	0.000123234	0	0	0	0	0	0	0	0	0	0	0	0	0	0	0	0	0.000673741
f__Gracilibacteria	0	0.000116836	0.000128167	0.000311429	8.51172e-05	0.000124218	0	0	0	0.000945342	0.00113418	0.000312049	0.000524468	0.000606281	0.00027802	0	0	0	0	0.000311818	0	0	0	0	0	0	0.00011439	0.000276975	0.000651148	0	0.00075655	0.000985869	0.000388618	0.00175509	0.00190483	0.0017783	0	0	0	0	0	0	0	0	0	0.000776778	0.00103154	0.000677392	0
f__Haliangiaceae	0.00630279	0.00751645	0.0090144	0.00106776	0.000127676	0	0	0.000115947	0	0.00335167	0.00458602	0.00405664	0.000363094	0	0	7.99552e-05	0	0.000365631	0.00447035	0.0130518	0.0138595	0.00104891	0.000566449	0.00101695	0	0	0	0.00458988	0.00276738	0.003148	0.0163256	0.0193066	0.0155879	0.000119665	0	0.00018524	0.000886239	0.0013864	0.0011264	0	0	8.07657e-05	0	0	0	0.0181112	0.013053	0.015707	0.0254758
f__Halieaceae	0.000924409	0.000856798	0.000683556	0	0	0	0	0	0	0	0	0	0.000282406	0	0	0	0	0	0.000219135	0	0	0	0	0	0	0	0	0	0	0	0	0	0.000129539	0	7.61934e-05	0	0	0	0	0	0	0	0	0	0	0	0	0	0
f__Halomonadaceae	0.00336149	0.00190832	0.00213611	0.00636206	0.00408563	0.0040578	0.00707311	0.00850274	0.00740178	0.00193365	0.0024656	0.00234037	0.0448622	0.0437735	0.0488522	0.0131526	0.0131832	0.0159659	0	0	0	0	0	0	0.000494635	0.000924606	0.000305041	0.000158272	0	0	0.000358366	0.000205389	0	0.00438771	0.00411444	0.00503853	0	0	0	0.0752463	0.0883224	0.0757582	0	0.000318484	0.000326025	0.000204415	0	0.000254022	0
f__Helicobacteraceae	0	0	0	0	0	0	0	0	0	0	0	0	0	0	0	0	0	0	0	0	0	0	0	0	0	0	0	0	0	0	0	0	0	0	0	0.000222288	0	0	0	0	0	0	0	0	0	0	0	0	0
f__Herpetosiphonaceae	0.00029413	0.000350508	0	0	0	0	0	0	0	0	0	0	0	0	0	0	0	0	0	0	0	0	0	0	0	0	0	0	0	0	0	0.000534012	0.000388618	0	7.61934e-05	0	0	0	0	0	0	0	0	0	0	0.000613246	0.000476096	0	0
f__Holophagaceae	0	0	0	0	0	0	0	0	0	0	0	0	0	0.000121256	0.000198586	0.00143919	0.000538089	0.000568759	0	0	0	0	0	0	0	0.000192626	0.00015252	0	0	0	0	0	0.000474977	0.000119665	0.00011429	0	0	0.000122329	0	0	0	0	0	0	0	0	0	0	0
f__Holosporaceae	0	0	0	0	8.51172e-05	0	0.000615053	0.00119811	0.000759157	0	0	0	8.06875e-05	0.000121256	0	0	0.000192175	0.000325005	0	0	0	0	0	0	7.60977e-05	7.70505e-05	0.000343171	0	0	0	0	0	0	0	7.61934e-05	7.4096e-05	0	0	0	0	0	0	0	0	0	8.17661e-05	0	0	0
f__Hungateiclostridiaceae	0	0	0	0	0	0	0	0	0	0	0	0	0	0	0	0	0	0	0	0	0	0	0	0	0	0	0	0	0	0	0	0	0	0	0	0	0	0	0	0	0	0	0	0	0	0	0	0	0
f__Hydrogenedensaceae	0.00109248	0.000934689	0.00106806	0.00013347	0	0	0.000345968	0.000386488	0	0	0	0	0	0.000161675	0.000119152	0.000119933	0.000192175	0	0.000482097	0.000400909	0.000920895	0	0.000305011	0.000338983	0.000456586	0.000308202	0.000686342	0	0.00024418	0	0.00123437	0.00123234	0.000474977	0	0.00011429	0	0	0	0	0	0	0	0	0	0	0.000613246	0.000753819	0.000296359	0.00197911
f__Hymenobacteraceae	0.000336149	0.000155781	0.000469945	0	0	0	0	0	0	0	0.00024656	0.000195031	0	0	0	0	0	0	8.76539e-05	0	0	0	0	0	0	0	0	0	0	0	0	0.000123234	0	0	0	0	0.00217531	0.00203882	0.00229302	0	0	0	0	0	0	0.000163532	0	0.000211685	0
f__Hyphomicrobiaceae	0.00365562	0.00397243	0.00260606	0.00102327	0.000595821	0.000869529	0.00215269	0.00197109	0.00178402	0.000730492	0.000986242	0.000741116	0.00137169	0.00169759	0.00178727	0.0010794	0.00180644	0.0014219	0.000306789	0.00106909	0.000920895	0	0	0	0.000799026	0.000500828	0.000762602	0	0	0	0.000278729	0.000205389	0.000431798	0	0	0.000778008	0.00185305	0.00150873	0.0019712	0.000615764	0.000852377	0.00100957	0.000757213	0.000836021	0.000366778	0.000899428	0.000158699	0	0.000252653
f__Hyphomonadaceae	0.00218497	0.00186938	0.00093989	0.00017796	0	0.000289843	0.000730376	0.000618381	0.000227747	0.00356652	0.00330391	0.00265242	0.00108928	0.00109131	0.00150925	0.000279843	0.000614959	0.000446882	0.00153394	0.00106909	0.00142739	0.0010052	0.00169935	0.000974576	0.000380489	0.000231152	0.000419431	0.00656827	0.00777308	0.00776778	0.0150115	0.012118	0.0139471	0.000997208	0.00140958	0.00155602	0.00181276	0.00179416	0.00177005	0.00090312	0.000446483	0.000605742	0.00111589	0.000875831	0.000815062	0.0175797	0.01829	0.0190093	0.0212649
f__Iamiaceae	0	0.000350508	0.000299056	0	0	0	0.000538172	0.000618381	0.000607326	0	0	0	0	0.00032335	0	0.00015991	0.00015374	0	0	0	0	0	0	0	0	0.000346727	0	0	0	0	0	0	0	0.00023933	0.00034287	0	0	0	0	0	0	0	0	0.000159242	0	0	0	0	0
f__Ilumatobacteraceae	0.000378167	0	0	0	0	0	0.000384408	0.000154595	0.000189789	0	0	0	0.000685843	0.000565862	0.000754627	0.000679619	0.00111461	0.00134065	0.000175308	0	0.000368358	0	0	0	0	0	0	0	0	0	0.000955642	0.00127341	0.00120903	0	0	0	0	0	0	0	0	0	0	0	0	0.000572363	0.00107122	0.000592718	0.00147381
f__Intrasporangiaceae	0	0	0	0	0	0	0	0	0	0	0	0	0	0	0	0	0	0	0	0	0	0	0	0	0	0	0	0	0	0	0	0	0	0	0	0	0	0	0	0	0	0	0	0	0.000203766	0	0	0	0
f__Isosphaeraceae	0.00462204	0.00849009	0.00209339	0.00026694	0.000723497	0.00124218	0.0100331	0.00792301	0.00713608	0.000515641	0.00197248	0.00378359	0.000363094	0.000565862	0.00127095	0.00599664	0.00480437	0.00353443	0.0061796	0.00253909	0.00248642	0.000611861	0.000566449	0	0.00410928	0.00674192	0.0101045	0.000791358	0.000813935	0.000776778	0.00175201	0.000903713	0.000647696	0.00378939	0.00544783	0.00496443	0.00801644	0.00660577	0.00591359	0.00176519	0.00219183	0.00218067	0.00641639	0.00640949	0.00627598	0.00445626	0.0059512	0.00296359	0.00404245
f__Kaistiaceae	0	0	0	0	0	0.000248437	0.00123011	0.0032465	0.00174606	0	0	0	0	0	0.00027802	0.00115935	0.00149896	0.00113752	0	0	0	0	0	0	0	0	0	0	0	0	0	0	0	0	0	0	0	0	0	0	0	0	0.0005978	0.000875831	0	0	0	0	0
f__Kiloniellaceae	0	0	0	0	0	0	0	0	0	0	0	0	0	0	0	0	0	0	0.000219135	0.000311818	0.000138134	0	0.000217865	0	0	0	0	0	0	0	0	0.000451857	0.000345438	0	0	0	0	0	0	0	0	0	0	0	0	0	0	0	0
f__Kineosporiaceae	0	0	0	0	0.000723497	0.000579686	0.00711156	0.00761382	0.00755362	0	0	0	0.00125066	0.00125298	0.000834061	0.00155913	0.00172957	0.00199066	0	0	0	0	0	0	0.00502245	0.00520091	0.00568138	0	0	0	0	0	0	0.00111687	0.000952417	0.00114849	0	0	0	0.00147783	0.00125827	0.00145378	0.00227164	0.00282655	0.00195615	0	0	0	0
f__Lachnospiraceae	0	0	0	0	0	0	0	0	0	0	0	0	0	0	0	0	0	0	0	0	0	0	0	0	0	0	0	0	0	0	0	0	0	0	0	0	0	0	0	0	0	0	0.00023912	0.000159242	0	0	0	0	0
f__Latescibacterota	0	0	0	0	0	0	0	0	0	0	0	0	0	0	0	0	0	0	0	0	0	0	0	0	0	0	0	0	0	0	0.000159274	0	0	0	0	0	0	0	0	0	0	0	0	0	0	0	0	0	0
f__Leeiaceae	0	0	0	0.000711839	0.000851172	0.000496874	0	0	0	0	0.000690369	0.000390061	0	0	0	0	0.000345914	0	0	0	0	0	0	0	0	0	0	0	0	0	0.00163256	0.00197174	0.0027635	0	0.000990514	0.00055572	0	0	0	0	0	0	0	0	0	0.000899428	0.000753819	0.000804403	0.000547415
f__Legionellaceae	0.000378167	0.00105152	0.00119622	0.000756329	0.000638379	0.000662498	0.00261398	0.00224163	0.0028848	0.00300791	0.00241629	0.00323751	0	0	0	0.000639642	0.000922438	0.00093439	0.000394443	0.000846363	0	0.000961496	0.00043573	0.000169492	0.00281562	0.00227299	0.00263098	0.00166185	0.00142439	0.00155356	0.00123437	0.00180743	0.00146811	0.00702034	0.00754314	0.00670569	0.000241702	0	0.000160914	0.000164204	0.000284126	8.07657e-05	0	0	0	0.00102208	0.00134894	0.000381033	0.000800067
f__Lentimicrobiaceae	0	0	0	0	0	0	0.000153763	0	0.000189789	0	0	0	0	0	0	0	0.00015374	0	0	0	0	0	0	0	0	0	0	0	0	0	0	0	0	0	0	0	0	0	0	0	0	0	0	0	0	0	0	0	0.00033687
f__Leptolyngbyaceae	0	0.000233672	0.000128167	0	0	0	0.000115323	0	0.000417537	0	0	0.000117018	0	0	0	0	0	0	0	0	0	0	0	0	0	0	0	0	0	0	0	0.000287545	0	0	0	0	0	0.000530093	0	0	0	0	0	0	0	0	0	0	0.00126326
f__Leptospiraceae	0	0.000350508	0	0	0	0	0	0	0	0.000472671	0.000295873	0.000312049	0	0	0	0	0	0	0.000350616	0	0.000690671	0	0	0	0	0	0	0.00019784	0	0	0.00191128	0.00119126	0.000863595	0	0	0	0	8.15528e-05	0	0	0	0	0	0	0	0.00130826	0.000952192	0.00131245	0.00172646
f__Leuconostocaceae	0	0	0	0	0	0	0	0	0	0	0	0	0	0	0	0	0	0	0	0	0	0	0	0	0	0	0	0	0	0	0	0	0	0	0.00011429	0	0	0	0	0	0	0	0	0	0	0	0	0	0
f__Limnotrichaceae	0	0	0	0	0	0	0	0	0	0.000988312	0.00113418	0.00070211	0	0	0	0	0	0	0	0	0	0	0	0	0	0	0	0.00146401	0.00134299	0.00159444	0.00131401	0.0035327	0.00224535	0	0	0	0	0	0	0	0	0	0	0	0	0.000654129	0.000515771	0.000508044	0.00252653
f__Magnetococcaceae	0	0	0	0	0	0	0	0	0	0	0	0	0	0	0	0	0	0.000121877	0	0	0	0	0	0	0	0	0	0	0	0	0	0	0	0	7.61934e-05	0.000111144	0	0	0	0	0	0	0	0	0	0	0	0	0
f__Magnetospiraceae	0	0	0	0	0	0	0.000230645	0	0	0	0	0	0	0	0	0	0	0	0	0	0	0	0	0	0	0	0	0	0	0	0	0	0	0	0	0	0	0	0	0	0	0	0	0	0	0	0	0	0
f__Magnetospirillaceae	0	0.000155781	0	0	0	0	0	0	0	0	0	0	0	0	0	0.000239866	0.000192175	0.000243754	0	0	0	0	0	0	0	0	0	0	0	0	0	0	0	0.000518548	0.00045716	0.000444576	0	0	0	0	0	0	0	0	0.000326025	0	0	0	0
f__Margulisbacteria	0	0	0	0	0	0	0	0	0	0	0	0	0.00104894	0.00165717	0.000873779	0.00135924	0.00138366	0.0017469	0	0	9.20895e-05	0	0	0	0	0	0	0.00094963	0.000936025	0.000899428	0.000278729	0.000328623	0	0.0104507	0.0100956	0.00978068	0	0	0	0	0	0	0	7.9621e-05	0	0	0	0	0
f__Marinilabiliaceae	0	0	0	0	0	0	0	0	0	0	0	0	0	0	0	0	0	0	0	0	0	0	0	0	0	0	0	0	0	0	0	0.000410779	0.000474977	0	0	0	0	0	0	0	0	0	0	0	0	0	0	0	0
f__Marinobacteraceae	0	0	0	0	0	0	0	0	0	0	0	0	0	0	0	0	0	0	0	0	0	0	0	0	0	0	0	0	0	0	0.00051764	0.00102695	0.000690876	0	0	0	0	0	0	0	0	0	0	0	0	0	0	0	0
f__Methylacidiphilaceae	0	0	0	0	0	0	0.000538172	0.000309191	0.000341621	0	0	0	0	0	0	0.000399776	0.000653394	0.000243754	0	0	0	0	0	0	0	0	0	0	0	0	0.000318547	8.21558e-05	0	0	0	0	0	0	0	0	0	0	0	0	0	0	0	0	0.000294762
f__Methylomonadaceae	0	0	0	0	0	0	0	0	0	0	0	0	0	0	0	0	0	0	0	0	0	0	0	0	0	7.70505e-05	0	0	0	0	0	0	0	0	0	0	0	0	0	0	0	0	0	0	0	0	0	0	0
f__Methylophilaceae	0.00029413	0.00050629	0.000769001	0	0	0	0	0	0	0.00395325	0.00374772	0.00308148	0.000484125	0	0.000476607	0	0	0	0.000394443	0.00124727	0.00147343	0	0.000305011	0.000254237	0	0.000231152	0.000381301	0.00854667	0.0118021	0.00960752	0.0015131	0.00267006	0.00228853	0	0	0	0.000402836	0	0.000683884	0	0	0	0	0	0	0.00584628	0.00587185	0.00643522	0.00277918
f__Microbacteriaceae	0.000420186	0.00124625	0.00140983	0	0	0	0	0.000386488	0	0.0438295	0.044085	0.0434528	0.00100859	0.00157633	0.0020653	0.000679619	0.00122992	0.000771887	0	0	0	0	0	0	0	0	0	0.000158272	0	0	0	0	0	0	0	0	0.00406864	0.00419997	0.00434468	0.00135468	0.00178593	0.00109034	0.00171369	0.00199053	0.00228217	0	0	0	0
f__Micrococcaceae	0	0	0	0.00022245	0	0	0	0.000425137	0	0	0	0	0	0	0	0	0	0	0	0	0	0	0	0.000127119	0	0	0.00019065	0	0	0	0	0	0	0	0	0	0	0	0	0	0	0	0	0	0	0	0	0	0
f__Microcystaceae	8.40371e-05	0	0	0	0	0	0	0	0	0.000343761	0.000542433	0.000468073	0.00121031	0.00125298	0.000436889	0	0.00023061	0	8.76539e-05	0	0	0	0	0	0	0	0	0	0	0	0	0.000287545	0.000215899	0	0	0	0	0	0	0	0	0	0	0	0	0	0	0	0
f__Micropepsaceae	0.000504223	0.000389454	0.000299056	0.000889798	0	0	0.00834166	0.00769112	0.00873031	0	0.000295873	0	0.00189616	0.00189968	0.00309794	0.00539698	0.00503498	0.00686573	0	0	0	0	0	0	0.00224488	0.00115576	0.00141081	0	0	0	0	0	0	0.00406861	0.00499067	0.00533491	0	0	0.000321828	0.00722496	0.00726549	0.00617857	0.0095648	0.0108285	0.0118184	0.000204415	0.000198373	0.000296359	0
f__Microscillaceae	0.0236144	0.0177201	0.0266587	0.0236686	0.0157467	0.0124633	0.00803414	0.0117492	0.00842665	0.0136215	0.00991173	0.0089324	0.0396982	0.0339517	0.0336802	0.0272647	0.0272119	0.0274223	0.004558	0.0159918	0.0119256	0.00257856	0.00296296	0.00309322	0.000760977	0.000693455	0.000266911	0.000514383	0.000447664	0.000899428	0.0242096	0.0358199	0.0345438	0.00494615	0.00586689	0.00711322	0.0236062	0.0267901	0.0282404	0.0415435	0.0455413	0.0423212	0.010322	0.00959433	0.00868041	0.0341783	0.0296767	0.034039	0.032887
f__Microtrichaceae	0	0	0.000128167	0	0	0	0.000192204	0.000231893	0	0	0	0	0	0	0	0	0	0.000162503	0	0	0	0	0	0	0	0	0.000381301	0	0	0	0	0.000123234	0	0	0	0	0	0	0	0	0	0	0.000278973	0	0	0.000245298	0	0	0
f__Mitochondria	0	0.000116836	0	0.000400409	0	0	0.00153763	0.00204839	0.00269501	0.0024493	0.00276148	0.0025354	0.00032275	0.000767956	0.000436889	0.00291837	0.00130679	0.00276254	0	0	0.000184179	0	0	0	7.60977e-05	0	0	0.00122661	0.00223832	0.00110384	7.96369e-05	0.000862636	0.000345438	0.00071799	0.00106671	0.000444576	0.00140993	0.00118252	0.00080457	0.000779967	0.00064943	0.00056536	0.000876773	0.000716589	0.000611297	0.000940311	0.000357072	0.000127011	0.000210544
f__Moraxellaceae	0.0127316	0.0102816	0.0146537	0.00249144	0.00114908	0.00128359	0.00115323	0.00212569	0.00125261	0.00012891	0	0	0.00133134	0.000889212	0.00107236	0.000359799	0.000538089	0.000528133	0.00153394	0.00351909	0.00299291	0.0135047	0.0118954	0.0117373	0.00346245	0.00327465	0.0035461	0	0	0	0.00135383	0.00160204	0.00198627	0.00095732	0.00129529	0.00144487	0.00104737	0.00101941	0.00144823	0.00106732	0.00129886	0.0014134	0.00111589	0.00127394	0.00101883	0.00126738	0.00142829	0.00143946	0
f__Mycobacteriaceae	0.000714316	0.000623126	0.000512667	0.00106776	0.000510703	0	0.00172984	0.00146866	0.00318846	0	0	0	0.0006455	0.000727537	0	0.00115935	0.00107618	0.00113752	0	0.000178182	0	0.000131113	0	0	0.00235903	0.00238857	0.00293602	0	0	0	0	0	0	0.00151576	0.00156196	0.00111144	0.000322269	0	0	0.00275041	0.00178593	0.00177684	0.00115575	0	0.00150787	0	0	0.000211685	0
f__Myxococcaceae	0	0.000623126	0.000512667	0	8.51172e-05	0	0	0	0	0.00103128	0.00212042	0.00210633	0.00112962	0.0006467	0.000953213	0.00083953	0.000653394	0.000528133	0.000262962	0.00049	0.000644627	8.74088e-05	0.000130719	0	0	0	0	0.000435247	0.00109881	0.000735895	0.00266783	0.00328623	0.00332484	0.000319107	0.00034287	0.000407528	0.00374637	0.00493394	0.00446536	0.000821018	0.00117709	0.00189799	0.00832935	0.00828058	0.00729481	0.00621423	0.00813331	0.00554615	0.00437932
f__Nakamurellaceae	0	0	0	0	0	0	0.000576613	0.000772977	0.000797115	0	0	0	0	0.000363769	0	0.000359799	0.000345914	0.000365631	0	0	0.000460448	0	0.000174292	0.000211864	0.000456586	0.000269677	0.000419431	0	0	0	0.00051764	0.000287545	0.000604517	0.000319107	0.00022858	0	0	0	0	0	0	0	0	0	0.000366778	0.000817661	0.000476096	0.000804403	0.000463197
f__Nannocystaceae	0.000378167	0.00132414	0.00119622	0	0	0	0.000115323	0	0	0.000902372	0.000641057	0.000585092	0	0	0	0.00083953	0.000691829	0.000812513	0.000175308	0.00129182	0.0013353	8.74088e-05	0.000217865	0	7.60977e-05	0	0	0.000118704	0	0	0.00127419	0.000862636	0.000431798	0.000757878	0.000304774	0.0010003	0	0	0	0	0	0	0	0	0	0.00964841	0.0124578	0.00677392	0.00252653
f__Neisseriaceae	0.00172276	0.000155781	0	0.000311429	0.000212793	0.000372655	0.0336357	0.0434026	0.0379199	0	0	0	0.000242062	0.000242512	0.000158869	0.00127928	0.00126835	0.00341255	0	0	0	0.000568157	0	0	0.000532684	0.000346727	0.000419431	0.00019784	0	0	0.000358366	0.000698324	0.000518157	0.00378939	0.00392396	0.00351956	0.000201418	0	0	0.000944171	0.000730608	0.000767274	0.000278973	0	0	0.000245298	0	0	0.000547415
f__Nitrosomonadaceae	0.00390773	0.00381665	0.00299056	0.00115674	0.000595821	0.00115937	0.0046129	0.00533354	0.0043272	0.00262118	0.00256423	0.00148223	0.00185581	0.00210177	0.00123123	0.00351803	0.00303636	0.00385944	0.00140246	0.00196	0.0017497	0.000305931	0	0.00177966	0.00235903	0.00181069	0.00125829	0.000395679	0	0	0.00967588	0.0104749	0.00997452	0.000638213	0	0.000518672	0.00374637	0.0036291	0.00273554	0.00369458	0.00211065	0.00355369	0.00251076	0.00433934	0.00395305	0.00466067	0.00400714	0.00554615	0.0112431
f__Nitrososphaeraceae	0	0	0	0	0	0	0	0	0	0	0	0	0	0	0	0	0	0	0	0	0	0	0	0	0	0	0	0	0	0	0	0	0	0	0	0	0	0	0	0	0.000121768	0	0	0	0	0	0	8.4674e-05	0
f__Nitrospiraceae	0.00689105	0.00510184	0.00606656	0.00258042	0.00183002	0.00182187	0.0135696	0.0156528	0.0152591	0.00146098	0.0012328	0.00140422	0.00242062	0.00291015	0.00190643	0.0080355	0.00680298	0.00877514	0.0016216	0.00222727	0.00244037	0.000742975	0.000261438	0.00029661	0.00281562	0.00265824	0.00244033	0	0	0	0.00676913	0.00911929	0.00876549	0.00143598	0.00152387	0.0017783	0.00451176	0.00513782	0.00442513	0.0123563	0.0104315	0.0112668	0.00924597	0.00776305	0.00806912	0.00343418	0.00289625	0.00402202	0.00450564
f__Nocardioidaceae	0	0	0	0	0	0	0.00242177	0.00251217	0.00265705	0	0	0	0	0.000202094	0.000357455	0.000679619	0.000884003	0.00065001	0	0	0	0	0	0	0	0	0	0.000118704	0	0.000163532	0	0	0	0.00047866	0.000609547	0.000666864	0	0	0	0	0	0.00028268	0.000757213	0	0.000285272	0	0	0	0
f__Obscuribacteraceae	0.000378167	7.78907e-05	0.000512667	0.00017796	0	0.000124218	0.0010379	0.000425137	0.000645284	0.000429701	0.000542433	0.000936147	0	0.000242512	0.000119152	0.000359799	0.000192175	0	8.76539e-05	0.000178182	0.000322313	0	0	8.47458e-05	0	0	0	0.000237408	0.000366271	0.000367948	0.00298638	0.00357378	0.00272032	0.000199442	0.00011429	0.000222288	8.05672e-05	0	0.000160914	0	8.11787e-05	0	0	0	0	0.00179886	0.00174569	0.000931414	0.00307394
f__Omnitrophaceae	0	0	0	0	0	0	0	0	0	0	0	0	0	0	0	0	0	0	0	0	0	0	0	0	0	0	0	0	0	0	0	0	0	0	7.61934e-05	0	0	0	0	0	0	0	0	0	0	0	0	0	0
f__Opitutaceae	0.00210093	0.0020641	0.00286239	0.00213552	0.00225561	0.00140781	0.0052664	0.00788436	0.00573164	0.0134067	0.011687	0.0110777	0.0108928	0.00998343	0.00782429	0.0284641	0.0297102	0.0341662	0	0.000311818	0.000460448	0	0.000130719	0	0.00205464	0.00138691	0.000648212	0.00300716	0.00150578	0.00261652	0.00641077	0.00907821	0.00971545	0.0150778	0.011429	0.0126704	0.0567596	0.0437123	0.0453777	0.0415025	0.0386817	0.0413116	0.0644827	0.0641347	0.0762083	0.0109158	0.0118231	0.0142252	0.00538993
f__Oxalobacteraceae	0.0143283	0.0136698	0.0166617	0.00507185	0.0044261	0.00360234	0.00230645	0.00235758	0.00254318	0.00476968	0.00414222	0.00413465	0.00326784	0.00291015	0.00270077	0.00951467	0.0072642	0.0100345	0	0.000133636	0	0.00909051	0.00854031	0.00987288	0.00247318	0.00192626	0.00118203	0	0	0	0.00485785	0.00776372	0.00738374	0.00462704	0.00544783	0.00659455	0.0071302	0.00778829	0.0066377	0.00431034	0.00588546	0.00464403	0.00386577	0.00497631	0.00338251	0.00233034	0.00182503	0.00245555	0.00117905
f__Paenibacillaceae	0	0	0	0.000533879	0.000425586	0.000248437	0.000615053	0.00065703	0.000948947	0	0	0	0.000242062	0	7.94344e-05	0.000119933	0.000192175	0.000203128	0	0	0	0	0	0	0.00175025	0.00200331	0.00141081	0	0	0	0.000199092	0	0	0.0375349	0.0386681	0.0406417	0	0	0	0.000615764	0.00121768	0.00153455	0.00211223	0.00175166	0.00175238	0	0	0	0
f__Paludibacteraceae	0	0.000194727	0	0	0	0	0	0	0	0	0.000295873	0	0.000282406	0.000687119	0.000357455	0.000599664	0.000538089	0.000731261	0	0	0	0	0	0	0	0	0	0	0	0.000204415	0.000199092	0.000369701	0.000172719	0.000159553	0.000495257	0.00018524	0	0	0.000201142	0.00106732	0.00101473	0.000888422	0.00011956	0.000119432	0	0	0	0	0
f__Paracaedibacteraceae	0.000504223	0.000233672	0	0.00022245	0	0	0.00046129	0.00104352	0.000797115	0.00201959	0.00147936	0.000897141	0.00177512	0.00133382	0.000913496	0.000759575	0.000845568	0.00117814	0	0.000846363	0.000828806	0	0	0.000127119	0.00186439	0.00130986	0.000876992	0.00154315	0.00199414	0.00208504	0.00653022	0.00899606	0.00820415	0.00514559	0.0046097	0.00514967	0.000644538	0.000407764	0.000160914	0.00205255	0.00133945	0.00193838	0.00155428	0.00238863	0.0019154	0.00130826	0.000714144	0.00084674	0.000378979
f__Parachlamydiaceae	0.000336149	0	8.54445e-05	0.000934288	0.000553262	0.000372655	0.00192204	0.00231893	0.00212564	0.000816432	0.000443809	0.00050708	0.00572881	0.00590114	0.00313766	0.00083953	0.00119148	0.00207191	0.000131481	0	0.000460448	0	0	0	0.000190244	0	0	0	0.00012209	0	0	0.00057509	0.000431798	0.00107698	0.000723837	0.000444576	0.00100709	0.000530093	0.00144823	0	0.000284126	0	0.000518093	0.000716589	0.000855815	0.000408831	0.000436421	0.000169348	0
f__Parcubacteria	0	0	0	0.000800819	0.000340469	0.000207031	0	0.000463786	0.000417537	0.00012891	0.00024656	0.000117018	0.00439747	0.00355685	0.00226388	0.000359799	0.00015374	0.000284379	0	0	0	0	0	0	0.000190244	0.000154101	0.00011439	0	0	0	0	0	0	0.00454727	0.00297154	0.00344547	0	0	0.000160914	0.00205255	0.00332833	0.00290756	0.000199267	0.000477726	0.000326025	0	0	0.000254022	0
f__Parvibaculaceae	0	0	0	0	0	0	0.000269086	0	0	0	0	0	0	0	0	0	0.000269045	0	0	0	0	0	0	0	0	0	0	0	0	0	0	0	0	0	0	0	0	0	0	0	0	0	0	0	0	0	0	0	0
f__Pedosphaeraceae	0.0237405	0.0275733	0.0192677	0.00409307	0.0029791	0.0019875	0.00914892	0.00653165	0.00637692	0.0443022	0.0477834	0.0551157	0.0221084	0.0259084	0.0309	0.0284641	0.0302483	0.0222222	0.00517158	0.00605818	0.0048347	0.000174818	0	0	0.000799026	0.000115576	0.000343171	0.00261148	0.00146508	0.00188062	0.0102333	0.00554551	0.00608835	0.0300758	0.0292964	0.0291938	0.0572027	0.0568015	0.0532625	0.0399425	0.0414823	0.0429673	0.059501	0.0549783	0.0394898	0.023426	0.0311446	0.0232854	0.00892707
f__Peptostreptococcaceae	0	0	0.000128167	0.00026694	0	0	0.00207581	0.00255082	0.00212564	0	0	0.000156024	0.00100859	0.000404187	0.00027802	0.000879507	0.000768699	0.000609385	0	0	0	0	0	0	0.00281562	0.00223446	0.00183024	0	0	0	0.000358366	0.000698324	0.000647696	0.00139609	0.0011429	0.00163011	0	0	0	0	0.000243536	0	0.000797067	0.000676779	0.000937322	8.17661e-05	0	0.000254022	0
f__Phaselicystidaceae	0.000966427	0.000973634	0.00123895	0	0	0	7.68817e-05	0	0	0.00103128	0.000591745	0.0012482	0	0	0.000198586	0.00099944	0.00103774	0.00113752	0	0.000133636	0	8.74088e-05	0	0	0	0.000115576	0	0	0	0	0.00183165	0.00234144	0.00246125	0.000358995	0.00034287	0.000259336	0.00970835	0.00929702	0.00844798	0.000123153	0.000324715	0.000121148	0.00095648	0.00103507	0.000203766	0.00494685	0.00523706	0.0050381	0.00324238
f__Phormidiaceae	0.00159671	0.00109047	0.00179434	0.00996574	0.00527727	0.00459608	0.00511263	0.00668625	0.0064908	0.00283603	0.00207111	0.00195031	0.0196877	0.0160058	0.0155294	0.0101543	0.00757168	0.0107658	0	0.000267272	0	0	0.000217865	0.000211864	0	0	0	0.00019784	0.000284877	0	0.000199092	0.000164312	0.000302258	0	0	0.00018524	0	0	0	0	0	8.07657e-05	0	0	0	0.000204415	0.000238048	0.000211685	0.000294762
f__Phycisphaeraceae	0.00100845	0.00159676	0.000897168	0.00391511	0.00366004	0.0026914	0.00780349	0.00745923	0.00724995	0.000687521	0.00093693	0.00113118	0.00201719	0.00347601	0.00571928	0.00991445	0.00872473	0.00572821	0.00105185	0.000445454	0.000552537	0	0	0	0.000114147	0.000539354	0.000800732	0	0	0	0.0019511	0.000903713	0.00142493	0.00315118	0.00316203	0.0027786	8.05672e-05	0.000122329	0.000120685	0	0	0	0	0	0	0.00253475	0.00261853	0.00258256	0.00374768
f__Pirellulaceae	0.0349595	0.0344277	0.0350323	0.0246029	0.0187684	0.0159	0.0623126	0.0544949	0.0578098	0.108371	0.105873	0.101611	0.122887	0.127804	0.121535	0.0504118	0.0644554	0.0581353	0.0191086	0.0355472	0.0373423	0.0437044	0.0414815	0.0327542	0.0308957	0.0277767	0.0238313	0.179203	0.190949	0.181439	0.130127	0.108897	0.130489	0.0398883	0.039011	0.0350104	0.0192556	0.0174523	0.0171776	0.0295567	0.0241101	0.0252797	0.00797067	0.00983319	0.00953623	0.066435	0.0611783	0.069221	0.0489725
f__Piscirickettsiaceae	0	0	0	0	0	0	0	0	0	0	0	0	0	0	0	0	0	0	0	0	0	0	0	0	0	0	0	0	0	0	0	0	0	0	0	0	0	0	0	0	0	0	0	0	0	0	0	0	0.000252653
f__Planococcaceae	0	0	0	0	0	0	0.000384408	0.000386488	0	0	0	0	0	0	0	0	0	0	0	0	0	0	0	0	0	0	0	0	0	0	0	0	0	0	0	0	0	0	0.000281599	0	0	0	0	0	0	0	0	0	0
f__Pleomorphomonadaceae	0	0	0	0	0	0	0	0	0	0	0	0	0.000363094	0.000444606	0.000834061	0	0	0	0	0	0	0	0	0	0	0	0	0	0	0	0	0	0	0	0.00022858	0	0.00136964	0.00171261	0.00156891	0.000862069	0	0	0.00147457	0.000995263	0	0	0	0	0
f__Polyangiaceae	0.00441195	0.00443977	0.004614	0.000800819	0	0	0.000807258	0.000425137	0.00053141	0.00343761	0.00438878	0.00421266	0.000726187	0.000767956	0.00131067	0.000919485	0.000576524	0.00150315	0.00267345	0.0082409	0.00663044	0.000218522	0.00043573	0.000381356	0	0	0	0	0.000936025	0.000613246	0.0049773	0.00488827	0.00569973	0.000119665	0.00011429	0.00018524	0.00418949	0.00566792	0.00374125	0.000492611	0	0.00028268	0.00111589	0.00119432	0.000855815	0.00944399	0.00936322	0.0102456	0.00366347
f__Porticoccaceae	0	0	0	0	0	0	0	0.000231893	0.000265705	0	0	0	0	0	0	0	0.000115305	0.000243754	0	0	0	0	0	0	0	0	0	0	0	0	0	0	0	0	0	0	0	0	0	0	0	0	0	0	0	0	0	0	0
f__Prevotellaceae	0	0	0	0	0	0	0	0	0	0	0	0	0	0	0	0	0.00023061	0.000203128	0	0	0	0	0	0	0	0	0	0	0	0	0	0	0	0.000997208	0.00106671	0.00111144	0	0	0	0	0	0	0.000518093	0.000398105	0.000326025	0	0	0	0
f__Prolixibacteraceae	0	0	0	0	0	0	0	0	0	0	0	0	0	0	0	0	0	0.000203128	0	0	9.20895e-05	0	0	0	0	7.70505e-05	0	0	0	0	0.000199092	0	0	0	0	0.000296384	0	0	0	0	0	0	0	0	0	0	0	0	0
f__Propionibacteriaceae	0	0.000194727	0.000213611	0	0	0	0	0	0	0	0	0	0	0	0	0	0	0	0	0	0	0	0	0	0	0	0	0	0	0	0	0	0	0	0	0	0	0	0	0	0	0	0	0	0	0	0	0	0
f__Pseudanabaenaceae	0	0	0.000213611	0	0	0	0	0.000193244	0.000113874	0.000558611	0.000591745	0.000234037	0	0	0	0	0	0	0	0	0	0	0	0	0	0	0	0	0	0	0.000119455	0	0	0	0	0	0.000926523	0.000693198	0.000764341	0	0	0	0	0	0	0.000245298	0	0.000254022	0.000378979
f__Pseudohongiellaceae	0	0	0	0	0	0	0	0	0	8.59402e-05	0	0	0	0	0	0	0	0	0	0	0	0	0	0	0	0	0	0	0	0	0	0	0	0	0	0	0	0	0	0	0	0	0	0	0	0	0.000119024	0	0.000168435
f__Pseudomonadaceae	0.0433632	0.0442809	0.0432349	0.0511634	0.0519215	0.0510538	0.00257554	0.00301461	0.00258113	0.000472671	0	0	0.000161375	0	0.000397172	0.000319821	0.00023061	0.00065001	0.0525924	0.0574636	0.0561286	0.0352257	0.0387364	0.0391525	0.00224488	0	0.00122016	0	0.000366271	0.000163532	0.000676913	0.000410779	0.000345438	0.000598325	0.000266677	0.000333432	0	0	0	0.00295567	0.00243536	0.00250374	0.00247091	0.00298579	0.00150787	0.00269828	0.000515771	0.000550381	0.000252653
f__Puniceicoccaceae	0.000252111	0	0	0	0	0	0.00299839	0.00270542	0.0028848	0	0.000147936	0	0	0	0	0.000639642	0	0.000365631	0	0	0	0	0	0	0.000228293	0	0	0	0	0	0	0	0	0	0	0	0	0	0	0	0	0	0	0	0	0.000245298	0.000238048	8.4674e-05	0
f__Raineyaceae	0	0	0	0	0	0	0	0	0	0	0	0	0	0	0	0	0	0	0	0	0	0	0	0	0	0	0	0	0.00012209	0	0	0	0	0	0	0	0	0	0	0	0	0	0	0	0	0	0	0	0
f__Reyranellaceae	0.00151267	0.00221989	0.0026915	0.000444899	0.00029791	0.000414062	0.00476666	0.0049857	0.00542797	0.000558611	0.000788994	0.000975153	0.00032275	0.000363769	0.000198586	0.00119933	0.000845568	0.00125939	0.00043827	0	0.000368358	0.000218522	0.000261438	0.000254237	0.00235903	0.00204184	0.00305041	0	0	0	0.0021502	0.00188958	0.00159765	0.000877543	0.000914321	0.00037048	0.000926523	0.00089708	0.00104594	0	0	0	0.00023912	0	0	0.000367948	0.000515771	0.000254022	0.00218966
f__Rhizobiaceae	0.00647086	0.00751645	0.00606656	0.00146817	0.00136188	0.00128359	0	0	0.000607326	0.000644551	0.00152867	0.00152124	0.000806875	0.0019401	0.00127095	0.000639642	0.00134522	0	0.0034185	0.00356363	0.00455843	0.00467637	0.00440087	0.0034322	0.00445172	0.0033517	0.00385114	0.00811142	0.00716262	0.00682747	0	0	0	0	0	0.000407528	0.00439091	0.00403686	0.00450559	0.0021757	0.0011365	0.00266527	0.00131516	0.00195071	0.000855815	0.000163532	0.00103154	0.000889077	0.000421088
f__Rhizobiales_Incertae_Sedis	0.00798353	0.00934689	0.00927073	0.00920941	0.00672426	0.00612811	0.0100331	0.00954626	0.0104384	0.00107425	0.000986242	0.00327651	0.0150886	0.0177034	0.019104	0.0103542	0.0105312	0.0095064	0.00359381	0.0048109	0.00405194	0.00170447	0.00239651	0.00118644	0.00585952	0.00720422	0.0082361	0.00391722	0.00439525	0.0045789	0.0156486	0.0137611	0.0122631	0.00402872	0.0057907	0.00581654	0.00990976	0.0113358	0.0106203	0.0141215	0.0134757	0.0140128	0.00888729	0.0087185	0.00810987	0.0055601	0.00436421	0.0045724	0.0106956
f__Rhodanobacteraceae	0	0.000272618	0.000256334	0	0	0	0	0	0	8.59402e-05	0	0	0.000161375	0	0.000476607	0.000199888	0.00023061	0	0.000482097	0.000445454	0.000598582	0.000305931	0	0.000466102	0	0	0	0	0	0.000122649	0.00625149	0.00595629	0.00418844	0	0.000266677	0.000148192	0	0	0	0	0	0	0	0	0.000122259	0.000572363	0.00202341	0.00207451	0.0071585
f__Rhodobacteraceae	0.0471448	0.056315	0.0387491	0.00938737	0.00404307	0.00571405	0.0430537	0.0356342	0.0381856	0.00584393	0.00769269	0.00858135	0.00855287	0.0102664	0.0118754	0.0253458	0.0262895	0.0220191	0.124337	0.0905163	0.102219	0.0190114	0.019695	0.0214831	0.0167415	0.0178372	0.0201327	0.00126617	0.00113951	0.000776778	0.00963606	0.00846204	0.00816097	0.00402872	0.00537163	0.00455691	0.0031824	0.00366987	0.00172983	0.00550082	0.0041807	0.00605742	0.010043	0.00919623	0.0119407	0.0121014	0.0112676	0.011304	0.00551625
f__Rhodocyclaceae	0.0375226	0.0337267	0.0371256	0.00560573	0.00519215	0.00298124	0.0151072	0.0182036	0.0145379	0.0141801	0.0122294	0.0121699	0.0330819	0.0354472	0.0366987	0.0345007	0.0424706	0.0402194	0.0061796	0.00939908	0.00994567	0.00231633	0.0020915	0.00237288	0.00407123	0.00342875	0.0020209	0.000712223	0	0	0.0131799	0.0171706	0.0177037	0.00622258	0.00811459	0.0112255	0.0102723	0.0074213	0.00784456	0.00857964	0.00580428	0.0091669	0.00928583	0.00843983	0.0115331	0.0100572	0.00809363	0.00821338	0.00593734
f__Rhodospirillaceae	0.000798353	0.00050629	0.000982612	0	0.000255352	0.000579686	0.00161452	0.00193244	0.00163219	0	0.000394497	0.000390061	0	0.00032335	0	0.000719597	0.000345914	0.000528133	0	0	0.000414403	0	0	0	0.00110342	0.00100166	0.00129642	0.000553951	0.000651148	0.000572363	0	0.000369701	0	0.00207419	0.00190483	0.00151897	0.000241702	0.00044854	0	0.000123153	0	0	0.000996333	0.000716589	0.000896569	8.17661e-05	0	0	0.000757959
f__Rhodothermaceae	0	0	0	0	0	0	0	0	0	0	0	0	0.000161375	0.00032335	0	0	0	0	0	0	0	0	0	0	0	0	0	0	0	0	0	0	0	0	0	0	0	0	0	0	0	0	0	0	0	0	0	0	0
f__Rickettsiaceae	0.00411782	0.00366086	0.0074764	0	0	0.000165625	0.000538172	0.000386488	0.000417537	0.000816432	0.00113418	0.000312049	0.000121031	0	0	0	0	0.000121877	0.000350616	0.00147	0.00161157	0	0	0	0.000494635	0	0.000305041	0.000593519	0.000569754	0.000449714	0.000238911	0.00078048	0.000561337	0.00219386	0.00220961	0.00196354	0.000120851	0	0	0	0	0	0.00023912	0.000278674	0.000448284	0.0019215	0.00138861	0.00220152	0.00197911
f__Rikenellaceae	0	0	0	0	0	0	0	0	0	8.59402e-05	0	0	0	0	0	0	0	0	0	0	0	0	0	0	0	0	0	0	0	0	0	0	0	0	0	0	0	0	0	0	0	0	0	0	0	0	0	0	0
f__Roseiflexaceae	0.000840371	0.000934689	0.000683556	0	0	0.000248437	0.000115323	0	0	0	0.00024656	0	0	0	0.000238303	0.000399776	0.000345914	0	0.000920366	0.00049	0.000506492	0.0019667	0.00183007	0.00139831	0	0	0	0	0	0	0.00354384	0.0014788	0.00172719	0	7.61934e-05	0	0.00128908	0.000611646	0.00108617	0.000205255	0	0.000242297	0.000438387	0.000199053	0.000122259	0	0.00162666	0	0.00421088
f__Rubinisphaeraceae	0.0106727	0.0136309	0.00640834	0.00137919	0.00183002	0.00144922	0.0167986	0.0103965	0.0140065	0.00515641	0.00655851	0.00784023	0.00346956	0.00379936	0.00794344	0.00815543	0.0080329	0.00471257	0.00631108	0.00414272	0.00354545	0.00174818	0.00183007	0.00152542	0.00277757	0.00273529	0.00404179	0.00332371	0.00203484	0.00183974	0.00887951	0.00303976	0.00449069	0.00235341	0.00327632	0.0037789	0.00789558	0.00872615	0.00844798	0.00250411	0.00178593	0.00359407	0.00458313	0.00406067	0.00354552	0.00347506	0.0062686	0.00499577	0.00644265
f__Rubritaleaceae	0.0151267	0.0159676	0.012304	0.00315878	0.00212793	0.00227734	0.00311371	0.00228028	0.00246726	0.00580096	0.00986242	0.0100636	0.0118207	0.0101855	0.0161252	0.00795554	0.00784073	0.00723136	0.0043827	0.00592454	0.00520306	0.000218522	0.000522876	0.000635593	0.00304391	0.00342875	0.00331732	0.0011079	0.00113951	0.000940311	0.00557458	0.00468288	0.00397254	0.0168728	0.0175626	0.0166716	0.0205849	0.0179824	0.0179419	0.0218801	0.0174534	0.0148205	0.0311255	0.0292209	0.0333768	0.00956664	0.0108709	0.00910246	0.000757959
f__Ruminococcaceae	0	0	0	0	0	0	0	0	0	0	0	0	0	0	0	0	0	0	0	0	0	0	0	0	0	0	0	0	0	0	0	0	0	0	0	0	8.05672e-05	0	0	0	0	0	0	0	0	0	0	0	0
f__Sandaracinaceae	0.000210093	0.000350508	0	0.00017796	0	0	0.000269086	0.000888923	0.000569368	0	0.00024656	0	0.000443781	0	0.00027802	0.00123931	0.00134522	0.00105627	0	0	0	0	0	0	0	0	0	0.000118704	0	0.000204415	0.00171219	0.00168419	0.00181355	0	0	0.000222288	0.00136964	0.00118252	0.00116663	0.00250411	0.00288184	0.00242297	0.0035868	0.00334408	0.0032195	0.000981194	0.00150764	0.000973751	0.0024002
f__Saprospiraceae	0.0168074	0.0183043	0.0193959	0.00120123	0.00029791	0.000372655	0.000807258	0.000618381	0.00053141	0.00476968	0.00557227	0.00526583	0.00431678	0.00485025	0.00365398	0.00259854	0.00211392	0.00325005	0.00468949	0.0128291	0.00976149	0.00109261	0.00100218	0.00131356	0	0	0.000266911	0.00284889	0.00394758	0.00282093	0.0216214	0.0268649	0.0275919	0.000558436	0	0.000518672	0.00108766	0.00106019	0.00116663	0.000697865	0.000527662	0.000686508	0	0	0.000122259	0.0535159	0.0474906	0.0515241	0.0408877
f__Schlesneriaceae	0.00088239	0.00105152	0.000640834	0.00013347	0.000127676	0.000165625	0.000845698	0.000850274	0.000227747	0.000300791	0	0.000234037	0	0	0	0.000239866	0	0.000203128	0.000569751	0.00102454	0.00110507	0	0	0	0	0	7.62602e-05	0	0	0	0.000159274	8.21558e-05	0.000474977	0	0.00022858	0	0	0	0	0	0	0	0	0.000238863	0.000244519	0.000899428	0.00142829	0.000973751	0
f__Sericytochromatia	0.00117652	0.0017136	0.00166617	0.00013347	0	8.28123e-05	0	0	0	0.00124613	0.00113418	0.000663104	0.000242062	0.000565862	0	0.000799552	0.00107618	0.00113752	0	0	9.20895e-05	0	0	0	0.000190244	0	0	0	0	0	0	0.000287545	8.63595e-05	0.000757878	0.000647644	0.000778008	0.000644538	0.000244658	0.00052297	0.000369458	0	0.000403828	0.00131516	0.00139337	0.00126335	0	0	0	0
f__Shewanellaceae	0	0	0	0	0	0	0	0	0	0	0	0	0	0	0	0	0	0	0	0	0	0	0	0	0	0	0	0	0	0	0	0	0.000172719	0	0	0.000333432	0	0	0	0	0	0	0	0	0	0	0	0	0
f__Silvanigrellaceae	0.00163872	0.000973634	0.00158072	0.00013347	0.000170234	0	0	0.000115947	0	0.000687521	0.000641057	0.000585092	0.00121031	0.00101047	0.000675193	0.000519709	0.00015374	0.000528133	0.000219135	0.000400909	0.000138134	0	0	0	0.00140781	0.00138691	0.0011439	0	0	0	0.000637095	0.00115018	0	0.000358995	0	0.00037048	0.000362552	0	0.000321828	0.00119048	0.000892966	0.000686508	0	0	0	0.000204415	0.000198373	0.000211685	0
f__Simkaniaceae	8.40371e-05	0	0.000213611	0.00022245	0	0	0.00165296	0.00204839	0.00174606	0.000558611	0.00024656	0.000273043	0	0	0	0.00103942	0	0.000893764	0	0.000222727	0	0.000262226	0.000261438	8.47458e-05	0.00186439	0.00150248	0.000762602	0.000237408	0.00012209	8.17661e-05	0.000159274	0.00139665	0.000993134	0.0283207	0.0251438	0.0186722	0	0	0.000201142	0.0021757	0.00215124	0.00201914	0.00207237	0.00246825	0.00142636	0.00486509	0.0029756	0.00524979	0.00155803
f__Solibacteraceae	0	0	0	0	0	0	0	0.000154595	0.000113874	0	0	0	0	0	0	0	0	0	0	0	0	0	0	0	0	0	0	0	0	0	0	0	0	0	0	0	0	0	0	0	0	0	0	0	0	0	0	0	0
f__Solimonadaceae	0	0	0	0	0	0	0	0	0	0.000644551	0.000542433	0.000351055	0.000564812	0.000929631	0.000595758	0.000799552	0.000576524	0.00065001	0	0	0	0	0	0	0	0	0	0.000633087	0.000488361	0.000654129	0.00135383	0.00131449	0.000993134	0.0122058	0.0102099	0.0102993	0.000362552	0.000285435	0.000362056	0.00332512	0.00263831	0.00286718	0	0	8.15062e-05	0.000776778	0.000912517	0.00110076	0.00467408
f__Solirubrobacteraceae	0	0	0	0	0	0	0.000269086	0	0	8.59402e-05	0	0	0	0	0	0	0	0	0	0	0	0	0	0	0.000152195	0	0	0	0	0	0	0	0	0	0	0.000148192	0	0	0	0	0	0	0.000199267	0	0	0	0	0	0
f__Sphingobacteriaceae	0.00100845	0.000817853	0.00128167	0.00017796	0	0.000455468	0	0.00034784	0.000265705	0.00360949	0.0040929	0.00331552	0.000201719	0	0	0	0	0.000243754	0	0	0.000920895	0.00511341	0.00379085	0.00550847	0.000837075	0.000963131	0.000533821	0	0	0.000490597	0.00752568	0.0126109	0.0122631	0.00279218	0.00331441	0.00396414	0	0	0	0.00123153	0.00194829	0.0014134	0.00904671	0.00863888	0.0091287	0.000654129	0.000674469	0.00139712	0.000547415
f__Sphingomonadaceae	0.00584058	0.00817853	0.0078609	0.00805268	0.00642635	0.00558983	0.0139156	0.011556	0.0151452	0.00408216	0.00399428	0.0019113	0.01174	0.0122065	0.0148542	0.0197489	0.0196018	0.0166565	0.00267345	0.00414272	0.00428216	0.00275338	0.00400871	0.00415254	0.00566928	0.00859113	0.0107908	0.00265105	0.00150578	0.00404742	0.00445966	0.0039024	0.00414526	0.0191065	0.0161911	0.0170421	0.010796	0.0151688	0.012672	0.0286946	0.0260584	0.0298429	0.0230352	0.0244436	0.0266118	0.00731807	0.00662567	0.00541914	0.00282129
f__Spirochaetaceae	0.000252111	0	0.000427223	0	0	0	0.000115323	7.72977e-05	7.59157e-05	0	0	0.000156024	0	0	0	0.000239866	0.000192175	0.000325005	0	0	0.000138134	0	0	0	0	0	0	0	0	0	0	8.21558e-05	8.63595e-05	0	0	7.4096e-05	8.05672e-05	0	0	0	0	0	0	0	0	0	0	0	0
f__Spirochaetota	0	0	0	0	0	0	0	0	0	0	0	0	0	0	0	0	0	0	0	0	0	0	0	0	0	0	0	0	0	0	0	0	0	0	0	0	0	0	0	0	0	0	0	0	0	0	0	0	0.000126326
f__Spirosomaceae	0.0517249	0.0384001	0.060452	0.0108111	0.00480912	0.00343671	0.0149919	0.0202906	0.0181439	0.0269852	0.0246067	0.0219604	0.0330819	0.0316883	0.0319724	0.0270648	0.0275194	0.0335974	0.00889688	0.0229409	0.0157934	0.00104891	0.000915033	0.00110169	0.00890343	0.00797473	0.00560512	0.0367586	0.0518883	0.0504497	0.00294656	0.00262898	0.00228853	0.0508975	0.0449541	0.0437167	0.0468901	0.0492171	0.0547108	0.0103859	0.00892966	0.00795542	0.00916627	0.00931566	0.00998451	0.00372036	0.00337235	0.00516511	0.000800067
f__Spongiibacteraceae	0	0	0	0	0	0	0	0	0	0	0	0	0	0	0	0	0	0	0	0	0	0	0	0	0	0	0	0	0	0	0	0	0	0	0	0	0	0	0	0	0	0	0	0	0	0	0	0	0
f__Sporichthyaceae	0.00121854	0.00101258	0.00136711	0.00111225	0	0.00053828	0.000884139	0.00108217	0.00113874	0.0269422	0.027812	0.0260561	0.0377214	0.038034	0.029351	0.0217878	0.0201783	0.0236847	0	0	0	0	0	0	0	0	0.00209716	0	0.000488361	0.000490597	0.000238911	0.000410779	0.000345438	0.0400878	0.0345537	0.0268598	0.00990976	0.00815528	0.00796524	0.066913	0.0838576	0.084602	0.0319225	0.0336001	0.0225772	0	0	0	0.000210544
f__Sporomusaceae	0	0	0	0	0	0	0	0	0	0	0	0	0	0	0	0	0	0	0	0	0	0	0	0	0	0	0	0	0	0	0	0	0	0	0	0	0	0	0	0	0	0	0.00011956	0	0	0	0	0	0
f__Steroidobacteraceae	0.000126056	0.000467344	0.000256334	0.000355919	0	0	0.000845698	0.00123676	0.00106282	0	0	0	0.000685843	0.0006467	0.000754627	0.00279843	0.00292105	0.00219378	0	0.000178182	0.000138134	0	0	0	0.00201659	0.00173364	0.00282163	0	0	0	0.00262802	0.000985869	0.00159765	0.00159553	0.00144767	0.00125963	0.00104737	0.000733975	0.000885027	0.00090312	0.000771198	0.000403828	0.000199267	0.000597158	0.000448284	0.000654129	0.000674469	0.000931414	0.00185279
f__Streptococcaceae	0.00155469	0.000467344	0.00196522	0.00191307	0.000978848	0.000621092	0.00261398	0.00355569	0.00337825	0.000730492	0	0.000390061	0.000564812	0.000687119	0.000357455	0.000359799	0.000307479	0.000487508	0.000350616	0.00049	0.000828806	0.000262226	0.000305011	0.000423729	0.00156	0.000886081	0.000305041	0	0.000447664	0.000490597	0	0	8.63595e-05	0	0.000380967	0.000518672	0.000402836	0	0	0.000369458	0	0.00028268	0	0	0	0.000122649	0.000158699	0.000254022	0
f__Sulfurimonadaceae	0	0	0	0	0	0	0	0	0	0	0	0	0	0	0	0	0	0	0	0	0	0	0	0	0	0	0	0	0	0	0	0	0	0	0	0	0	0	0	0	0	0	0	0	0	0	0	0	0
f__Sulfurospirillaceae	0	0	0	0	0	0	0	0	0	0	0	0	0	0	0	0	0	0	0	0	0	0	0	0	0	0	0	0	0	0	0	0	0	0	0	0	0	0	0	0	0	0	0	0	0	0	0	0	0
f__Sumerlaeaceae	0.000420186	0.00050629	0.000341778	0	0	0.000207031	0.000153763	0	0	0	0	7.80122e-05	0.000121031	0	0	0	7.68699e-05	0	0	0	9.20895e-05	0	0	8.47458e-05	0	0	0	0	0	0	0.000278729	0.000205389	8.63595e-05	0	0	0	0	0	0	0	0	0	0	0	0	0.000408831	0.000277723	0.000465707	0.000589523
f__Sutterellaceae	0.00479012	0.00486817	0.00414406	0.000622859	0.00029791	0	0.00434381	0.00313056	0.00493452	0.000644551	0	0.000936147	0.00205753	0.00250596	0.00409087	0.0123931	0.011223	0.00845013	0.00157777	0.00178182	0.00124321	0	0.000217865	0.000508475	0.0033483	0.00258119	0.00282163	0.00193883	0.00134299	0.00200327	0.0030262	0.00250575	0.00306576	0.00231352	0.00220961	0.00296384	0.00100709	0.00126407	0.00128731	0	0	0	0	0	0	0.00147179	0.00170601	0.00122777	0.00122116
f__Tannerellaceae	0	0	0	0	0	0	0	0	0	0.00012891	0	0	0	0	0	0.000199888	0.000269045	0	0	0	0	0	0	0	0	0	0	0	0	0	0.000159274	0.000205389	0.000302258	0	0.00011429	0	0	0	0.000402285	0	0.000324715	0.000242297	0	0	0	0	0	0	0
f__Tepidisphaeraceae	0.00147065	0.00159676	0.000897168	0	0.000212793	0	0.000384408	0.000309191	0.00053141	0.000515641	0.000542433	0.00070211	0.000887562	0.000202094	0.000516324	0.00163908	0.00126835	0.00093439	0.000482097	0	0.000414403	0	0.000174292	0	0.000152195	0	0.000305041	0	0	0	0.00306602	0.00271114	0.00215899	0.00071799	0.00102861	0.000518672	0.00128908	0.000815528	0.000965484	0.00172414	0.00150181	0.00133263	0.00294915	0.00195071	0.00220067	0.00376124	0.00436421	0.00410669	0.00290551
f__Terrimicrobiaceae	0	0	0	0	0	0	0.00261398	0.00243488	0.00231543	0.00683224	0.00764337	0.0095565	0.00177512	0.00198052	0.00289936	0.00175901	0.00207549	0.00211253	0	0.000445454	0.000368358	0.000218522	0	8.47458e-05	0.000380489	0.000346727	0.000228781	0.000712223	0.000529057	0.000408831	0	0	0	0.00686079	0.00792411	0.0074096	0.00044312	0.000285435	0.000120685	0.00541872	0.00580428	0.0054113	0	0	0	0	0	0.000169348	0
f__Thermaceae	0	0	0	0	0	0	0.000307527	0.00034784	0	0	0	0	0	0	0	0.000639642	0.000461219	0.000325005	0	0	0	0	0	0	0	0	0	0	0	0	0	0	0	0	0	7.4096e-05	0	0	0.000160914	0.000369458	0.000202947	0.00028268	0.00506137	0.00533461	0.00419757	0	0	0	0
f__Thermoactinomycetaceae	0	0	0	0	0	0	0.000691935	0.000927572	0.000948947	0	0	0	0	0	0	0	0	0	0	0	0	0	0	0	0	0	0	0	0	0	0	0	0	0.000119665	0	0	0	0	0	0	0	0	0	0	0	0	0	0	0
f__Thermoanaerobaculaceae	0.000252111	0.000194727	0.000256334	0.000756329	0.00029791	0.000703905	0.00046129	0.000270542	0.000303663	0	0	0	8.06875e-05	0.000282931	0	0.000279843	0	0	0	0.000222727	0.000184179	0	0.000392157	0.000381356	0	0	0	0	0	0	0.00103528	0.00143773	0.00116585	0	0	0	0	0	0	0	0	0	0	0	0	0.00171709	0.00170601	0.0014818	0.00282129
f__Vampirovibrionaceae	0	0	0	0	0	0	0	0	0	0	0	0	0	0	0	0	0	0	0	0	0	0	0	0	0	0	0	0	0	0	0	0	0	0	0.00011429	0	0	0	0	0	0	0	0	0	0	0	0	0	0
f__Vermiphilaceae	0.000546241	0.000467344	0.000469945	0.00280287	0.00161723	0.001325	0.000115323	0.000115947	0.000227747	0.000257821	0	0	8.06875e-05	8.08375e-05	7.94344e-05	0.000559687	0.000538089	0.00065001	0.000306789	0.00057909	0.000644627	0	0.000261438	0	0	0	0	0.00019784	0	0.000245298	0.000159274	0.000492935	0.000518157	0	0	7.4096e-05	0	0	0	0	0	0	0	0	0	0.000286182	0.000396747	0.000381033	0.000968503
f__Verrucomicrobiaceae	0.0246649	0.0319352	0.0153373	0.00191307	0.00183002	0.00240156	0.0178365	0.0143387	0.0180679	0.0105706	0.013117	0.0163436	0.00798806	0.00828584	0.00961157	0.0393779	0.0435083	0.0318505	0.0120962	0.00966635	0.00985358	0.00157336	0.00100218	0.00131356	0.00190244	0.00219594	0.00228781	0.0124243	0.00911607	0.0109975	0.0160468	0.00837989	0.0063906	0.00941364	0.00940988	0.0109662	0.00886239	0.00795139	0.00816639	0.0176108	0.0198482	0.0210798	0.0131117	0.0143318	0.0115331	0.0199101	0.0242015	0.0212108	0.00736904
f__Vibrionaceae	0	0	0	0	0	0	0	0	0	0.000300791	0.00024656	0.000156024	0	0	0	0.00147917	0.000576524	0.000731261	0	0	0	0	0	0	0	0	0	0	0	0	0	0	0	0.000279218	0.00045716	0.000592768	0	0	0	0	0	0	0	0	0	0	0	0	0
f__Vicinamibacteraceae	0.00155469	0.00202516	0.00170889	0	0	0	0.000538172	0.000309191	0.000151831	0.000257821	0.000295873	0.000156024	0	0	0.000198586	0	0	0	0.00157777	0.000890908	0.000920895	0	0.000392157	0	0	0	0.000610082	0.000158272	0	0	0.00143346	0.00164312	0.00194309	0	0	0	0.00145021	0.00159028	0.00128731	0.000492611	0.000405894	0.000726891	0.000278973	0.000477726	0.000326025	0.00208504	0.0029756	0.00245555	0.00357925
f__Waddliaceae	0	0	0	0	0	0	0	0	0	0	0	0	0	0	0	0	0	0	0	0	0	0	0	0	0.000456586	0	0	0	0	0	0	0	0	0	0	0	0	0	0	0	0	0	0	0	0	0	0	0	0
f__Weeksellaceae	0.0103786	0.00911321	0.0159781	0.11554	0.109503	0.114819	0.00822634	0.00935302	0.00910989	0.00176177	0.000838306	0.00117018	0.00100859	0.000767956	0.00119152	0.000639642	0.000269045	0.00101564	0.00867774	0.0173282	0.0151948	0.464927	0.444488	0.440847	0.0996119	0.0940787	0.0796538	0	0.000610451	0.000122649	0.00394202	0.00727079	0.00634742	0.00370961	0.00392396	0.0056313	0.00479375	0.00615723	0.00756296	0.000369458	0.00101473	0.0011711	0.00542005	0.00533461	0.00537941	0.000654129	0.00119024	0.00127011	0
f__Williamwhitmaniaceae	0	0	0	0	0	0	0	0	0	0	0	0	0	0	0	0	0	0	0	0	0	0	0	0	0	0	0	0	0	0	0	0	0	0	0	0	0	0	0	0	0	0	0	0	0	0	0	0	0
f__Woeseiaceae	0	0	0	0	0	0	0	0.000425137	0.000265705	0	0	0	0	0	0	0.000199888	0.000345914	0	0	0	0	0	0	0	0	0	0	0	0	0	0	0	0	0	0	0	0	0.000366987	0.000683884	0.000492611	0.000365304	0.000444211	0	0	0	0	0	0	0
f__Xanthobacteraceae	0.000924409	0.00159676	0.0011535	0	0	0	0.00330591	0.00251217	0.00425128	0.000343761	0	0	0.000564812	0	0.000476607	0.00255857	0.00219079	0.000853138	0	0	0	0	0	0	0.000532684	0.000693455	0.000724472	0	0	0	0	0	0	0.000678101	0.00022858	0	0	0	0	0.00119048	0	0.000686508	0.00482225	0.0049365	0.00423832	0	0	0	0
f__Xanthomonadaceae	0.0094962	0.0143319	0.0097834	0.00720737	0.00612844	0.0046789	0.00234489	0.00247353	0.00326438	0.00103128	0.00113418	0.00156024	0.00371162	0.00400146	0.003932	0.0030383	0.00334384	0.00280317	0.00420739	0.00743908	0.00653836	0.00537564	0.00723312	0.0065678	0.00468001	0.00477713	0.00617708	0	0	0	0.00788405	0.00480611	0.00557019	0.00163542	0.00220961	0.00214878	0.0269497	0.0298891	0.0284013	0.0116995	0.00787434	0.00973226	0.0398533	0.0374219	0.042261	0.00257563	0.00186471	0.00300593	0.00589523
f__Xenococcaceae	0	0	0	0	0	0	0	0	0	0	0	0	0	0	0	0	0	0	0	0.000222727	0	0	0	0	0	0	0	0	0	0	0	0.000164312	0	0	0	7.4096e-05	0	0	0	0	0	0	0	0	0	0	0	0	0
f__Xiphinematobacteraceae	0	0	0	0	0	0	0	0	0	0	0	0	0	0	0	0	0	0	0	0	0	0	0	0	0	0	0	0	0	0	0	0	0	0	0.000266677	0.00037048	0	0	0	0	0	0	0	0	0	0	0	0	0
f__Yersiniaceae	0	0	0	0	0	0	0	0	0	0	0	0	0	0	0	0	0	0	0	0	0	0	0	0	0	0	0	0	0	0	0	0	0	0	0	0	0	0	0	0	0	0	0	0	0	0	0	0	0
f__Zavarziniaceae	0.000252111	0	0	0	0	0	0	0	0	0	0	0	0	0	0	0	0	0	0	0	0	0	0	0	0	0	0	0	0	0	0	0	0	0	0	0	0	0	0	0	0	0	0	0	0	0	0	0	0
Unclassified	0.110929	0.124469	0.117059	0.0649998	0.0371111	0.0413647	0.161452	0.167079	0.166483	0.10966	0.102224	0.111714	0.14314	0.140455	0.134244	0.182738	0.182489	0.182084	0.0509708	0.0531872	0.0542407	0.112801	0.114553	0.116441	0.0678411	0.0617945	0.0612369	0.431488	0.343155	0.376043	0.224417	0.231433	0.22488	0.168528	0.175207	0.17131	0.117346	0.11817	0.119881	0.129844	0.135366	0.140855	0.113303	0.10721	0.107833	0.23659	0.261377	0.247079	0.351524
[truncated: 8 more columns]

## Sheet: Table S9
Table S9. ASVs table at latest classified level
Taxa	BB21	BB22	BB23	BB41	BB42	BB43	BB61	BB62	BB63	BW21	BW22	BW23	BW41	BW42	BW43	BW61	BW62	BW63	CBB21	CBB22	CBB23	CBB41	CBB42	CBB43	CBB61	CBB62	CBB63	CBW21	CBW22	CBW23	CBW41	CBW42	CBW43	CBW61	CBW62	CBW63	CTRL21	CTRL22	CTRL23	CTRL41	CTRL42	CTRL43	CTRL61	CTRL62	CTRL63	CW21	CW22	CW23	CW41
c__Acidimicrobiia	9	12	0	6	0	0	11	16	0	6	6	5	5	5	11	11	12	14	0	0	0	0	0	0	0	0	7	0	0	0	7	6	0	0	0	0	0	0	0	0	0	0	0	0	0	5	0	3	0
c__Acidobacteriae	0	0	0	6	0	3	12	0	16	0	0	0	0	0	0	6	0	11	0	0	0	0	0	5	0	0	0	0	0	0	21	42	32	12	0	5	12	14	8	0	0	0	0	0	0	44	35	49	42
c__Actinobacteria	10	0	16	0	17	14	203	227	237	0	0	4	39	36	21	39	66	78	0	0	0	0	0	0	132	135	149	0	0	0	8	14	0	43	34	31	0	0	0	36	31	36	64	77	48	0	0	0	0
c__Alphaproteobacteria	59	73	103	76	53	58	337	438	366	32	36	51	49	52	35	61	70	88	19	65	39	0	0	3	216	158	161	44	51	46	119	162	131	131	115	119	107	117	98	63	68	65	390	374	409	83	82	61	279
c__Anaerolineae	200	204	185	0	12	14	23	14	36	297	280	280	36	16	33	61	59	23	25	44	34	4	18	3	0	0	3	0	4	9	151	167	128	79	57	50	307	406	372	56	71	72	115	156	82	220	329	330	318
c__Bacilli	0	0	0	8	0	0	9	10	7	0	0	0	0	2	0	2	7	2	0	0	0	0	0	0	0	0	0	0	0	0	0	0	0	0	0	0	0	0	0	0	0	0	0	0	0	0	0	0	0
c__Bacteroidia	2	4	0	0	0	0	0	0	0	0	0	2	0	0	0	4	8	0	0	0	0	0	6	0	9	5	4	0	0	0	21	57	40	52	50	50	23	27	24	0	0	0	0	0	0	29	29	35	30
c__Berkelbacteria	0	0	0	0	0	0	0	0	0	0	0	0	0	0	0	0	0	0	0	0	0	0	0	0	3	0	0	0	0	0	5	2	6	0	0	0	0	0	0	0	0	0	0	0	0	0	0	0	0
c__Blastocatellia	109	109	147	17	15	13	67	50	39	113	74	158	29	25	31	78	76	58	39	59	52	0	16	19	15	15	10	171	144	146	376	525	456	32	34	7	98	72	73	6	3	0	0	0	7	942	882	959	2329
c__Clostridia	0	0	0	0	0	0	0	0	0	4	0	0	0	0	0	0	0	0	0	0	0	0	0	0	0	0	0	0	0	0	0	0	0	0	0	0	0	0	0	0	3	0	6	0	0	2	0	0	0
c__Cyanobacteriia	0	0	0	0	0	0	0	0	0	0	0	0	0	0	0	0	0	0	0	0	0	0	0	0	0	0	0	0	0	0	0	0	0	0	0	0	0	0	0	0	0	2	0	0	0	0	0	0	0
c__Desulfuromonadia	6	16	0	2	0	0	0	0	0	0	0	0	0	4	3	3	0	0	0	0	5	0	0	0	0	0	0	0	0	0	9	10	9	0	0	0	0	0	0	0	0	0	0	0	0	0	0	0	24
c__Gammaproteobacteria	147	147	187	36	15	19	88	78	77	46	38	77	75	100	108	155	167	144	36	71	49	15	18	18	42	32	34	20	50	58	302	316	247	70	103	111	164	154	156	90	80	79	65	75	65	236	246	259	354
c__Gracilibacteria	2	6	5	10	2	3	0	6	0	34	30	14	19	15	11	0	0	4	0	12	9	4	8	6	0	0	3	26	41	23	23	27	13	48	53	50	12	7	13	0	0	0	0	0	3	86	83	103	8
c__Kiritimatiellae	7	11	5	0	3	0	24	13	20	20	16	38	25	37	47	53	36	39	3	3	7	3	0	4	0	4	0	0	0	0	76	56	89	19	15	26	0	0	0	0	0	0	0	0	0	40	41	31	31
c__Microgenomatia	0	0	0	0	0	0	0	3	0	0	0	0	0	0	0	0	0	0	0	0	0	0	0	0	0	0	0	0	0	0	0	4	0	5	0	0	0	0	0	0	0	0	0	0	0	0	0	0	0
c__Oligoflexia	56	54	71	6	6	5	62	103	80	153	99	127	45	56	37	141	188	167	3	27	19	0	2	2	6	12	15	178	261	222	49	39	38	232	267	259	62	52	60	32	12	27	60	36	53	76	60	63	16
c__Parcubacteria	0	0	3	29	14	11	0	12	11	50	33	30	173	135	111	13	9	11	0	0	0	0	0	0	5	4	6	0	5	10	0	5	8	417	425	370	7	0	9	50	82	72	5	12	8	0	4	12	0
c__Planctomycetia	141	247	77	19	20	36	345	278	255	12	40	97	26	27	56	181	176	131	145	68	54	18	26	0	128	193	286	20	20	19	78	52	30	129	169	168	224	189	173	169	154	161	261	244	240	109	152	70	152
c__Polyangia	20	10	15	0	0	6	3	4	0	65	33	49	7	9	28	12	17	9	0	9	16	0	0	2	0	0	0	705	819	745	96	134	119	0	0	0	32	24	29	0	0	0	27	24	15	366	337	376	462
c__Sericytochromatia	28	44	39	3	0	2	0	0	0	29	23	17	6	14	0	20	28	28	0	0	2	0	0	0	5	0	0	0	0	0	0	7	2	19	17	21	16	6	13	9	0	10	33	35	31	0	0	0	0
c__Verrucomicrobiae	547	666	440	77	56	38	229	161	159	1017	955	1401	534	628	764	620	695	488	118	132	97	4	0	0	12	3	59	61	41	48	229	128	127	759	776	794	1420	1382	1315	973	1014	1055	1472	1367	963	483	610	446	191
c__Vicinamibacteria	25	28	17	0	0	5	22	13	15	0	0	3	0	0	0	12	14	8	6	0	0	14	21	17	21	16	23	0	0	0	135	55	72	14	15	12	0	0	0	0	0	0	0	0	0	4	5	6	64
f__Acetobacteraceae	63	55	45	10	0	3	301	218	241	73	20	81	0	17	26	124	131	102	0	9	10	4	0	0	22	24	25	0	0	0	17	10	10	19	40	28	153	177	176	92	55	69	116	91	83	17	21	17	3
f__Acidaminococcaceae	0	0	0	0	0	0	0	0	0	0	0	0	0	0	0	4	10	0	0	0	0	0	0	0	0	0	0	0	0	0	8	0	4	5	14	7	0	0	0	0	9	0	6	3	0	0	5	0	2
f__Alcaligenaceae	46	49	59	0	0	0	0	0	0	0	0	0	0	0	0	0	0	0	0	0	0	0	0	0	0	0	0	0	0	0	0	0	0	0	0	0	0	0	0	0	0	0	0	0	0	0	0	0	0
f__Amoebophilaceae	36	29	31	20	15	18	273	293	311	0	0	0	0	3	0	4	0	16	5	5	0	9	6	5	868	812	586	0	0	0	5	13	13	34	18	33	0	0	0	0	0	0	0	0	0	0	0	0	0
f__Anaerolineaceae	0	0	0	0	0	0	6	9	4	0	0	0	0	0	0	0	0	0	0	0	0	0	0	0	0	0	3	0	0	0	0	6	7	0	0	0	0	0	0	0	0	0	0	0	0	3	0	0	0
f__Babeliaceae	0	0	0	0	0	0	0	2	0	0	0	8	0	0	0	0	4	0	0	0	0	0	0	0	0	0	4	0	0	0	9	8	2	0	5	0	5	0	5	17	16	22	5	5	0	0	0	0	0
f__Bacteriovoracaceae	0	0	0	0	0	0	0	0	0	0	0	0	0	0	0	0	0	0	0	0	2	0	0	0	0	0	0	5	2	7	0	0	0	0	0	0	0	0	0	0	0	0	0	0	0	0	0	0	0
f__Barnesiellaceae	12	3	15	0	0	0	6	8	7	61	33	56	11	7	6	80	80	59	4	11	4	0	0	4	3	0	5	0	4	4	34	63	44	53	50	62	121	159	131	31	29	24	60	52	65	25	25	25	7
f__Bdellovibrionaceae	5	4	6	0	0	0	0	0	0	19	21	20	5	3	3	12	6	8	0	0	0	0	0	0	0	0	0	16	5	9	32	33	36	0	0	10	0	0	0	0	0	0	0	4	0	148	159	133	31
f__Beijerinckiaceae	66	80	63	30	0	14	160	151	163	40	34	54	75	81	66	110	161	85	21	38	40	0	11	11	0	28	46	36	49	42	30	12	13	22	0	21	18	19	29	152	126	122	66	80	173	18	35	22	16
f__Blastocatellaceae	0	9	7	7	10	8	51	42	58	0	0	0	22	20	33	171	157	102	7	0	0	12	18	15	44	24	31	0	0	0	97	34	30	90	113	153	26	0	13	110	71	75	81	60	116	21	31	18	87
f__Brocadiaceae	0	0	0	0	0	0	0	0	0	0	0	0	0	0	0	0	0	0	0	0	0	0	0	0	0	0	0	0	0	0	0	4	0	0	0	0	0	0	0	0	0	0	0	0	0	92	0	2	0
f__Burkholderiaceae	0	0	0	0	0	0	0	0	0	0	0	0	0	0	0	0	0	0	0	0	0	0	0	0	0	0	0	0	0	0	0	0	0	0	0	0	0	0	0	0	0	0	0	0	0	0	0	0	12
f__Caldilineaceae	269	310	130	72	45	99	567	500	533	1408	1310	1893	72	117	134	81	156	97	125	131	100	449	445	345	102	82	80	909	829	984	3424	2296	2206	296	360	321	44	57	47	28	18	17	0	0	4	1681	1927	1618	2325
f__Caulobacteraceae	0	0	0	0	0	0	0	0	6	0	0	0	0	0	0	0	0	0	0	0	0	0	0	0	0	0	3	0	0	0	0	0	0	0	0	0	0	0	5	0	0	0	11	4	11	0	0	6	0
f__Cellvibrionaceae	0	0	0	0	0	0	0	0	0	0	0	0	0	0	0	0	0	0	0	0	0	0	0	0	0	0	0	0	0	0	0	0	0	0	0	0	0	0	0	0	0	0	0	0	0	0	0	0	0
f__Chitinophagaceae	173	109	130	83	49	53	54	38	41	2671	2286	2979	2029	2017	1815	49	48	60	0	120	102	9	12	39	103	83	80	89	134	123	291	424	351	308	315	341	414	426	398	109	131	139	84	95	91	546	458	595	432
f__Chlamydiaceae	10	8	21	0	0	0	0	0	0	0	0	0	0	0	0	0	0	0	0	0	2	4	0	0	13	8	0	0	0	0	2	0	3	0	3	0	0	0	0	0	0	0	0	0	0	13	5	23	0
f__Chthoniobacteraceae	7	11	0	0	0	3	0	0	0	21	26	41	0	0	0	0	2	0	0	0	2	0	0	0	48	27	29	0	0	0	4	4	0	394	408	478	0	7	8	0	0	0	9	14	7	10	14	10	9
f__Clostridiaceae	0	0	0	0	6	0	8	9	8	0	0	0	6	2	5	5	6	0	0	0	0	0	0	0	15	19	13	0	0	0	0	8	0	9	11	7	0	0	0	0	0	0	13	20	0	0	0	0	0
f__Comamonadaceae	1175	1303	1190	377	193	133	600	683	652	1678	1525	1746	1535	1452	1654	1673	1697	1552	3628	3460	3234	421	416	639	549	539	462	2856	2858	2817	1344	1364	1406	1413	1647	1865	2418	2353	2338	2728	2496	2696	3139	3105	3516	3270	3030	2849	1488
f__Cryomorphaceae	0	0	0	0	0	0	0	0	0	0	0	0	0	0	0	0	0	0	0	0	0	0	0	0	0	0	0	0	0	0	0	0	0	0	0	0	0	0	0	0	0	0	0	0	0	0	0	0	0
f__Cyanobacteriaceae	0	0	0	0	0	0	0	0	0	0	0	0	5	0	4	0	0	2	0	0	0	0	0	0	0	0	0	0	0	0	0	0	0	0	0	0	0	0	0	0	0	0	0	0	0	0	0	0	0
f__Cyanobiaceae	16	28	16	0	0	0	0	5	4	0	0	0	0	0	0	0	0	0	0	0	0	0	0	0	0	0	0	0	0	0	0	0	0	0	0	0	0	0	0	0	0	0	0	0	0	0	0	0	0
f__Cyclobacteriaceae	31	29	25	0	0	0	0	0	0	5	7	10	0	0	0	0	0	0	0	0	0	0	0	0	0	0	0	0	0	0	19	18	20	0	0	0	0	0	0	0	0	0	0	0	0	5	11	13	18
f__Deinococcaceae	0	0	2	0	0	0	0	0	0	0	0	0	0	0	0	0	0	0	0	2	3	0	0	0	0	0	0	0	0	0	6	0	0	0	0	0	0	0	0	0	0	0	0	0	0	9	0	3	0
f__Demequinaceae	17	22	27	0	0	0	0	0	0	0	0	0	0	0	0	0	0	0	10	13	8	0	0	0	0	0	0	0	0	0	0	0	0	0	0	0	0	0	0	0	0	0	0	0	0	0	0	0	0
f__Diplorickettsiaceae	0	3	11	4	0	0	51	53	46	0	0	0	0	0	0	33	29	32	0	0	4	3	3	0	15	10	14	0	0	2	12	18	24	5	0	4	0	0	5	0	0	0	23	19	15	0	0	0	5
f__Dysgonomonadaceae	0	0	0	0	0	0	0	0	0	0	0	0	0	0	0	0	0	3	0	0	0	0	0	0	0	0	0	0	0	0	0	0	0	0	0	0	0	0	0	0	0	0	0	0	0	0	0	0	0
f__Enterobacteriaceae	1215	1207	1147	345	317	357	668	710	782	0	0	0	0	0	0	28	14	57	30	26	22	26	18	52	453	396	449	0	0	0	0	0	0	0	13	0	0	0	0	0	0	0	24	12	0	23	0	0	0
f__Erysipelotrichaceae	0	7	0	0	0	0	0	0	4	23	31	12	0	0	0	9	7	9	0	0	0	0	0	0	0	0	0	0	0	0	0	0	0	3	6	0	82	86	90	7	0	0	18	7	11	0	0	0	0
f__Fibrobacteraceae	6	6	14	0	0	0	0	0	0	19	37	31	8	13	8	3	0	12	3	0	7	0	0	0	0	0	0	2	0	5	27	39	23	27	26	34	13	18	18	5	0	9	6	6	5	64	35	48	4
f__Fimbriimonadaceae	24	18	18	23	0	13	178	193	150	53	33	44	131	144	86	499	567	590	15	35	26	20	11	13	73	62	63	110	134	87	73	74	105	821	787	770	26	23	25	376	420	398	430	388	423	196	173	216	30
f__Flavobacteriaceae	0	3	4	0	0	0	0	0	0	0	0	0	0	0	0	0	0	0	3	18	0	0	0	0	0	0	0	0	0	0	0	0	0	0	0	0	0	0	0	0	0	0	0	0	0	0	0	0	0
f__Fodinicurvataceae	6	13	0	0	0	0	0	0	0	0	0	0	0	0	0	0	0	0	0	7	10	0	0	0	0	0	0	0	0	0	0	0	6	0	0	0	0	0	0	0	0	0	0	0	0	10	11	11	9
f__Fokiniaceae	0	0	0	3	0	0	0	3	2	0	0	0	0	0	0	0	10	4	0	0	7	0	0	0	0	0	0	4	3	0	0	0	0	0	0	0	2	3	0	0	0	4	0	0	0	0	0	0	0
f__Francisellaceae	0	6	4	0	0	0	0	0	0	0	0	0	0	0	0	0	0	0	0	0	0	0	0	2	0	0	0	0	0	0	0	0	0	0	0	0	0	0	0	0	0	0	0	0	0	0	0	0	0
f__Geminicoccaceae	17	13	11	8	4	0	5	4	5	0	4	7	5	0	3	0	0	0	8	15	17	2	0	3	4	11	14	0	0	0	12	24	19	0	0	3	25	22	14	0	0	0	0	0	0	11	35	29	17
f__Gemmataceae	283	363	219	163	241	218	1101	800	999	37	50	99	217	225	330	192	161	143	49	43	45	214	191	167	310	268	253	0	0	0	575	346	347	102	169	148	105	76	96	11	6	9	0	0	0	39	83	41	159
f__Gemmatimonadaceae	17	26	9	0	0	0	32	16	25	0	5	0	8	9	7	42	45	29	12	9	8	7	0	0	4	7	10	0	0	0	118	96	84	12	9	4	103	106	94	121	123	129	192	223	199	44	76	49	136
f__Geodermatophilaceae	0	0	0	0	0	0	0	0	0	0	0	0	0	0	0	0	0	0	0	0	3	0	0	0	0	0	0	0	0	0	0	0	0	0	0	0	0	0	0	0	0	0	0	0	0	0	0	0	0
f__Gracilibacteraceae	0	0	0	0	0	0	0	0	0	0	0	0	0	0	4	0	0	3	0	0	0	0	0	0	0	0	0	0	0	0	3	3	0	0	0	0	0	0	0	0	0	0	0	0	0	0	0	0	16
f__Halieaceae	22	22	16	0	0	0	0	0	0	0	0	0	7	0	0	0	0	0	5	0	0	0	0	0	0	0	0	0	0	0	0	0	3	0	2	0	0	0	0	0	0	0	0	0	0	0	0	0	0
f__Halomonadaceae	0	0	0	0	0	0	0	0	0	0	0	0	22	20	8	5	4	6	0	0	0	0	0	0	0	0	0	4	0	0	9	5	0	23	22	32	0	0	0	0	0	0	0	0	0	5	0	6	0
f__Helicobacteraceae	0	0	0	0	0	0	0	0	0	0	0	0	0	0	0	0	0	0	0	0	0	0	0	0	0	0	0	0	0	0	0	0	0	0	0	6	0	0	0	0	0	0	0	0	0	0	0	0	0
f__Holophagaceae	0	0	0	0	0	0	0	0	0	0	0	0	0	3	5	36	14	14	0	0	0	0	0	0	0	0	0	0	0	0	0	0	11	0	0	0	0	0	0	0	0	0	0	0	0	0	0	0	0
f__Hungateiclostridiaceae	0	0	0	0	0	0	0	0	0	0	0	0	0	0	0	0	0	0	0	0	0	0	0	0	0	0	0	0	0	0	0	0	0	0	0	0	0	0	0	0	0	0	0	0	0	0	0	0	0
f__Hydrogenedensaceae	26	24	25	3	0	0	9	10	0	0	0	0	0	4	3	3	5	0	11	9	20	0	7	8	12	8	18	0	6	0	31	30	11	0	3	0	0	0	0	0	0	0	0	0	0	15	19	7	47
f__Hyphomicrobiaceae	0	0	0	0	0	0	0	0	0	0	0	0	0	0	0	0	2	0	0	0	0	0	0	0	9	0	8	0	0	0	0	0	0	0	0	0	0	0	0	2	0	7	0	0	0	3	0	0	0
f__Hyphomonadaceae	52	40	22	4	0	7	19	16	6	79	61	57	27	27	38	7	16	11	25	16	21	23	39	23	10	0	11	160	183	187	348	275	299	20	23	36	31	37	31	13	4	2	8	4	4	352	374	347	464
f__Ilumatobacteraceae	9	0	0	0	0	0	10	4	5	0	0	0	17	14	19	17	29	33	4	0	8	0	0	0	0	0	0	0	0	0	24	31	28	0	0	0	0	0	0	0	0	0	0	0	0	14	27	14	35
f__Kiloniellaceae	0	0	0	0	0	0	0	0	0	0	0	0	0	0	0	0	0	0	5	7	3	0	5	0	0	0	0	0	0	0	0	11	8	0	0	0	0	0	0	0	0	0	0	0	0	0	0	0	0
f__Legionellaceae	0	0	0	0	3	0	0	0	0	0	0	0	0	0	0	3	6	0	0	0	0	0	0	0	3	0	3	0	0	0	0	0	0	87	83	85	0	0	0	0	0	2	0	0	0	0	0	0	0
f__Lentimicrobiaceae	0	0	0	0	0	0	4	0	5	0	0	0	0	0	0	0	4	0	0	0	0	0	0	0	0	0	0	0	0	0	0	0	0	0	0	0	0	0	0	0	0	0	0	0	0	0	0	0	8
f__Leptolyngbyaceae	0	6	3	0	0	0	3	0	11	0	0	3	0	0	0	0	0	0	0	0	0	0	0	0	0	0	0	0	0	0	0	7	0	0	0	0	0	13	0	0	0	0	0	0	0	0	0	0	30
f__Marinilabiliaceae	0	0	0	0	0	0	0	0	0	0	0	0	0	0	0	0	0	0	0	0	0	0	0	0	0	0	0	0	0	0	0	10	11	0	0	0	0	0	0	0	0	0	0	0	0	0	0	0	0
f__Methylacidiphilaceae	0	0	0	0	0	0	14	8	9	0	0	0	0	0	0	10	17	6	0	0	0	0	0	0	0	0	0	0	0	0	8	2	0	0	0	0	0	0	0	0	0	0	0	0	0	0	0	0	7
f__Methylophilaceae	7	13	18	0	0	0	0	0	0	92	76	79	12	0	12	0	0	0	9	28	32	0	7	6	0	6	10	216	290	235	38	65	53	0	0	0	10	0	17	0	0	0	0	0	0	143	148	152	66
f__Microbacteriaceae	0	0	0	0	0	0	0	10	0	186	157	189	0	0	6	17	32	19	0	0	0	0	0	0	0	0	0	4	0	0	0	0	0	0	0	0	39	40	38	33	44	27	43	50	56	0	0	0	0
f__Micrococcaceae	0	0	0	5	0	0	0	11	0	0	0	0	0	0	0	0	0	0	0	0	0	0	0	3	0	0	5	0	0	0	0	0	0	0	0	0	0	0	0	0	0	0	0	0	0	0	0	0	0
f__Microcystaceae	2	0	0	0	0	0	0	0	0	8	11	12	30	31	11	0	6	0	2	0	0	0	0	0	0	0	0	0	0	0	0	7	5	0	0	0	0	0	0	0	0	0	0	0	0	0	0	0	0
f__Micropepsaceae	12	10	7	20	0	0	217	199	230	0	6	0	47	47	78	135	131	169	0	0	0	0	0	0	59	30	37	0	0	0	0	0	0	102	131	144	0	0	8	176	179	153	240	272	290	5	5	7	0
f__Microscillaceae	538	429	586	532	370	301	209	304	222	317	201	229	984	840	848	682	708	675	104	352	259	59	68	66	20	18	7	13	11	22	603	868	793	124	154	192	546	610	670	1012	1122	1045	259	241	213	832	748	800	775
f__Microtrichaceae	0	0	3	0	0	0	5	6	0	0	0	0	0	0	0	0	0	4	0	0	0	0	0	0	0	0	10	0	0	0	0	3	0	0	0	0	0	0	0	0	0	0	7	0	0	6	0	0	0
f__Mitochondria	0	3	0	9	0	0	40	53	71	57	56	65	8	19	11	73	34	68	0	0	4	0	0	0	2	0	0	31	55	27	2	21	8	18	28	12	35	29	20	19	16	14	22	18	15	23	9	3	5
f__Moraxellaceae	18	22	18	5	6	0	16	24	33	3	0	0	20	22	7	0	0	0	7	11	7	7	11	14	27	26	28	0	0	0	12	10	15	0	18	23	20	19	29	26	32	35	22	25	25	31	22	24	0
f__Myxococcaceae	0	16	12	0	2	0	0	0	0	24	43	54	28	16	24	21	17	13	6	11	14	2	3	0	0	0	0	0	15	7	67	80	77	8	9	11	93	121	111	20	29	47	209	208	179	152	205	131	104
f__Nannocystaceae	0	0	0	0	0	0	0	0	0	10	7	6	0	0	0	0	0	0	0	0	0	0	0	0	0	0	0	0	0	0	0	0	10	0	0	0	0	0	0	0	0	0	0	0	0	37	44	32	0
f__Neisseriaceae	41	4	0	7	5	9	875	1123	999	0	0	0	6	6	4	32	33	84	0	0	0	13	0	0	14	9	11	5	0	0	9	17	12	95	103	95	5	0	0	23	18	19	7	0	0	6	0	0	13
f__Nitrosomonadaceae	71	80	70	23	14	28	109	114	91	42	41	28	16	25	24	38	31	43	32	44	31	7	0	42	62	47	33	0	0	0	222	217	191	0	0	8	74	71	68	29	0	30	0	14	16	65	66	76	250
f__Obscuribacteraceae	9	2	12	4	0	3	27	11	17	10	11	24	0	6	3	9	5	0	2	4	7	0	0	2	0	0	0	6	9	9	75	87	63	5	3	6	2	0	4	0	2	0	0	0	0	44	44	22	73
f__Omnitrophaceae	0	0	0	0	0	0	0	0	0	0	0	0	0	0	0	0	0	0	0	0	0	0	0	0	0	0	0	0	0	0	0	0	0	0	2	0	0	0	0	0	0	0	0	0	0	0	0	0	0
f__Opitutaceae	50	39	62	48	43	24	101	168	117	285	229	263	186	163	117	458	503	550	0	7	10	0	3	0	54	36	17	76	37	64	132	186	194	350	286	336	1380	1056	1102	990	927	991	1466	1473	1738	246	271	306	124
f__Oxalobacteraceae	0	0	0	0	0	0	0	0	0	0	0	0	0	0	0	0	0	0	0	3	0	0	0	0	0	0	0	0	0	0	0	0	0	0	0	0	0	0	0	0	0	0	0	0	0	0	0	0	0
f__Paenibacillaceae	0	0	0	0	0	0	0	0	0	0	0	0	0	0	0	0	0	0	0	0	0	0	0	0	0	0	0	0	0	0	0	0	0	28	22	30	0	0	0	0	0	0	20	16	14	0	0	0	0
f__Paludibacteraceae	0	0	0	0	0	0	0	0	0	0	0	0	7	12	4	15	14	18	0	0	0	0	0	0	0	0	0	0	0	0	5	0	0	0	0	5	0	0	0	0	0	0	0	0	0	0	0	0	0
f__Paracaedibacteraceae	12	6	0	5	0	0	12	27	21	47	30	23	44	33	23	19	22	29	0	19	18	0	0	3	49	34	23	39	49	51	164	219	190	129	121	139	16	10	4	50	33	48	39	60	47	32	18	20	9
f__Parachlamydiaceae	0	0	2	18	11	9	15	18	11	0	0	0	142	146	77	16	12	28	0	0	0	0	0	0	5	0	0	0	0	0	0	3	10	27	19	12	0	0	4	0	7	0	13	18	21	7	7	0	0
f__Peptostreptococcaceae	0	0	0	0	0	0	0	0	0	0	0	4	17	10	7	0	0	0	0	0	0	0	0	0	0	0	0	0	0	0	0	0	0	0	0	0	0	0	0	0	0	0	0	0	0	0	0	3	0
f__Phormidiaceae	38	28	42	224	124	111	133	173	171	66	42	50	488	396	391	254	197	265	0	6	0	0	5	5	0	0	0	5	7	0	5	4	7	0	0	5	0	0	0	0	0	2	0	0	0	5	6	5	7
f__Pirellulaceae	197	226	160	70	82	89	592	467	515	58	13	71	33	63	87	347	386	284	55	57	66	62	63	72	274	264	244	4	7	0	423	271	333	217	267	244	20	12	12	30	16	32	75	89	88	236	265	226	424
f__Piscirickettsiaceae	0	0	0	0	0	0	0	0	0	0	0	0	0	0	0	0	0	0	0	0	0	0	0	0	0	0	0	0	0	0	0	0	0	0	0	0	0	0	0	0	0	0	0	0	0	0	0	0	6
f__Pleomorphomonadaceae	0	0	0	0	0	0	0	0	0	0	0	0	9	11	21	0	0	0	0	0	0	0	0	0	0	0	0	0	0	0	0	0	0	0	6	0	0	0	0	21	0	0	18	13	0	0	0	0	0
f__Polyangiaceae	23	24	26	0	0	0	0	0	0	16	22	23	0	0	4	0	0	0	0	36	39	0	0	0	0	0	0	0	0	0	0	0	0	0	0	0	0	0	0	0	0	0	0	0	0	59	83	62	0
f__Porticoccaceae	0	0	0	0	0	0	0	0	0	0	0	0	0	0	0	0	0	0	0	0	0	0	0	0	0	0	0	0	0	0	0	0	0	0	0	0	0	0	0	0	0	0	0	0	0	0	0	0	0
f__Prolixibacteraceae	0	0	0	0	0	0	0	0	0	0	0	0	0	0	0	0	0	5	0	0	2	0	0	0	0	2	0	0	0	0	5	0	0	0	0	8	0	0	0	0	0	0	0	0	0	0	0	0	0
f__Propionibacteriaceae	0	5	5	0	0	0	0	0	0	0	0	0	0	0	0	0	0	0	0	0	0	0	0	0	0	0	0	0	0	0	0	0	0	0	0	0	0	0	0	0	0	0	0	0	0	0	0	0	0
f__Pseudanabaenaceae	0	0	5	0	0	0	0	5	3	13	12	6	0	0	0	0	0	0	0	0	0	0	0	0	0	0	0	0	0	0	3	0	0	0	0	0	23	17	19	0	0	0	0	0	0	6	0	6	9
f__Pseudohongiellaceae	0	0	0	0	0	0	0	0	0	2	0	0	0	0	0	0	0	0	0	0	0	0	0	0	0	0	0	0	0	0	0	0	0	0	0	0	0	0	0	0	0	0	0	0	0	0	3	0	4
f__Puniceicoccaceae	0	0	0	0	0	0	0	0	0	0	3	0	0	0	0	11	0	0	0	0	0	0	0	0	0	0	0	0	0	0	0	0	0	0	0	0	0	0	0	0	0	0	0	0	0	6	6	0	0
f__Reyranellaceae	0	0	0	0	0	0	0	0	0	0	0	0	0	0	0	0	0	0	0	0	0	0	0	0	0	0	3	0	0	0	6	0	0	0	0	0	0	0	0	0	0	0	0	0	0	0	0	0	0
f__Rhizobiaceae	106	130	99	6	0	16	0	0	5	0	0	8	12	20	19	16	26	0	28	42	28	12	27	12	98	67	90	88	78	75	0	0	0	0	0	11	84	82	112	53	28	66	14	28	8	4	11	21	10
f__Rhodanobacteraceae	0	7	6	0	0	0	0	0	0	2	0	0	0	0	6	0	0	0	5	6	8	4	0	5	0	0	0	0	0	3	85	79	36	0	0	0	0	0	0	0	0	0	0	0	0	14	42	35	103
f__Rhodobacteraceae	449	539	302	71	95	91	844	676	748	56	90	115	115	132	183	355	404	316	115	104	268	38	48	57	440	454	517	0	0	0	90	52	52	101	141	114	79	68	43	86	41	99	202	182	228	38	42	69	48
f__Rhodocyclaceae	340	311	297	86	75	44	196	244	192	148	155	189	754	791	822	219	288	266	36	38	45	34	48	45	53	50	34	18	0	0	229	173	184	68	84	125	29	0	0	51	36	49	20	20	7	81	60	75	115
f__Rhodothermaceae	0	0	0	0	0	0	0	0	0	0	0	0	4	8	0	0	0	0	0	0	0	0	0	0	0	0	0	0	0	0	0	0	0	0	0	0	0	0	0	0	0	0	0	0	0	0	0	0	0
f__Rickettsiaceae	98	94	175	0	0	4	14	10	11	19	19	8	3	0	0	0	0	3	8	33	35	0	0	0	13	0	8	15	14	11	3	15	13	55	58	53	3	0	0	0	0	0	6	7	11	47	35	52	47
f__Roseiflexaceae	20	24	16	0	0	6	3	0	0	0	5	0	0	0	6	10	9	0	21	11	11	45	42	33	0	0	0	0	0	0	89	36	40	0	0	0	32	15	27	5	0	6	11	5	3	0	41	0	100
f__Rubritaleaceae	0	0	0	0	0	0	0	0	0	0	0	0	3	0	7	0	0	0	0	0	0	0	0	0	0	0	0	0	0	0	0	0	0	0	0	0	0	0	0	0	0	0	0	0	0	0	0	0	0
f__Ruminococcaceae	0	0	0	0	0	0	0	0	0	0	0	0	0	0	0	0	0	0	0	0	0	0	0	0	0	0	0	0	0	0	0	0	0	0	0	0	2	0	0	0	0	0	0	0	0	0	0	0	0
f__Sandaracinaceae	5	5	0	4	0	0	7	16	6	0	5	0	8	0	3	8	12	3	0	0	0	0	0	0	0	0	0	3	0	5	32	24	26	0	0	6	34	29	29	16	28	11	50	53	39	16	24	15	30
f__Silvanigrellaceae	0	5	0	0	0	0	0	0	0	0	0	0	0	0	0	0	0	0	0	0	0	0	0	0	0	0	0	0	0	0	0	3	0	0	0	0	0	0	0	0	0	0	0	0	0	0	0	0	0
f__Simkaniaceae	2	0	5	5	0	0	43	53	46	13	5	7	0	0	0	26	0	22	0	5	0	6	6	2	49	39	20	6	3	2	4	34	23	710	660	504	0	0	5	53	53	50	52	62	35	119	75	124	37
f__Solibacteraceae	0	0	0	0	0	0	0	4	3	0	0	0	0	0	0	0	0	0	0	0	0	0	0	0	0	0	0	0	0	0	0	0	0	0	0	0	0	0	0	0	0	0	0	0	0	0	0	0	0
f__Solimonadaceae	0	0	0	0	0	0	0	0	0	0	0	0	0	0	0	6	5	8	0	0	0	0	0	0	0	0	0	0	0	0	7	10	10	7	13	13	9	7	9	19	13	13	0	0	0	0	0	0	0
f__Solirubrobacteraceae	0	0	0	0	0	0	0	0	0	2	0	0	0	0	0	0	0	0	0	0	0	0	0	0	0	0	0	0	0	0	0	0	0	0	0	0	0	0	0	0	0	0	0	0	0	0	0	0	0
f__Sphingobacteriaceae	0	0	0	0	0	0	0	0	0	0	0	0	5	0	0	0	0	6	0	0	0	0	0	0	0	0	0	0	0	0	0	0	0	17	11	11	0	0	0	0	0	0	0	0	0	0	0	0	0
f__Sphingomonadaceae	120	200	166	172	138	117	298	249	337	95	81	49	280	293	354	440	447	351	23	47	54	30	49	63	149	223	278	67	37	99	112	95	96	479	425	449	268	372	315	670	609	713	497	500	561	136	136	85	38
f__Spirochaetaceae	6	0	10	0	0	0	3	2	2	0	0	4	0	0	0	6	3	8	0	0	3	0	0	0	0	0	0	0	0	0	0	2	2	0	0	2	0	0	0	0	0	0	0	0	0	0	0	0	0
f__Spirosomaceae	38	36	28	3	3	5	35	41	41	128	102	115	150	163	145	269	269	309	0	2	0	0	0	0	0	0	0	0	3	0	3	4	0	2	0	3	866	883	1023	83	90	73	107	123	143	11	0	7	0
f__Spongiibacteraceae	0	0	0	0	0	0	0	0	0	0	0	0	0	0	0	0	0	0	0	0	0	0	0	0	0	0	0	0	0	0	0	0	0	0	0	0	0	0	0	0	0	0	0	0	0	0	0	0	0
f__Sporichthyaceae	0	0	7	0	0	0	4	6	0	617	555	656	907	906	723	527	504	565	0	0	0	0	0	0	0	0	45	0	12	12	0	0	0	993	889	709	213	161	160	1596	2030	2055	774	820	517	0	0	0	0
f__Sporomusaceae	0	0	0	0	0	0	0	0	0	0	0	0	0	0	0	0	0	0	0	0	0	0	0	0	0	0	0	0	0	0	0	0	0	0	0	0	0	0	0	0	0	0	3	0	0	0	0	0	0
f__Steroidobacteraceae	3	12	6	0	0	0	15	22	22	0	0	0	17	16	19	64	71	54	0	4	3	0	0	0	53	45	74	0	0	0	66	24	37	40	38	34	26	18	22	6	8	0	0	9	11	16	17	22	44
f__Sutterellaceae	114	125	97	14	7	0	113	81	130	15	0	24	51	62	103	310	292	208	36	40	27	0	5	12	88	67	74	49	33	49	76	61	71	58	58	80	25	31	32	0	0	0	0	0	0	36	43	29	29
f__Terrimicrobiaceae	0	0	0	0	0	0	10	15	0	159	155	245	44	49	73	37	48	46	0	0	0	0	0	0	5	9	6	18	13	10	0	0	0	172	208	200	11	7	3	132	143	134	0	0	0	0	0	4	0
f__Thermoanaerobaculaceae	6	5	6	17	7	17	12	7	8	0	0	0	2	7	0	7	0	0	0	5	4	0	9	9	0	0	0	0	0	0	26	35	27	0	0	0	0	0	0	0	0	0	0	0	0	42	43	35	67
f__Unknown_Family	62	44	104	32	34	19	0	3	0	28	22	38	11	5	7	0	0	0	14	31	23	3	5	4	11	10	13	6	0	5	15	14	18	15	0	7	17	16	21	0	0	0	4	5	6	107	91	104	23
f__Vermiphilaceae	13	12	11	63	38	32	3	3	6	6	0	0	2	2	2	14	14	16	7	13	14	0	6	0	0	0	0	5	0	6	4	12	12	0	0	2	0	0	0	0	0	0	0	0	0	7	10	9	23
f__Verrucomicrobiaceae	414	575	224	20	7	22	44	49	55	90	107	192	136	135	149	288	315	217	231	150	166	36	20	23	50	55	60	109	86	85	352	184	148	190	205	236	35	46	46	0	0	0	0	10	0	281	358	298	129
f__Vicinamibacteraceae	37	52	40	0	0	0	0	8	4	6	6	4	0	0	5	0	0	0	36	20	20	0	9	0	0	0	6	4	0	0	36	40	45	0	0	0	36	39	32	12	10	18	7	12	8	51	75	58	85
f__Weeksellaceae	0	0	0	168	123	626	0	0	0	16	17	10	0	0	0	0	0	0	0	0	0	9763	9260	9455	41	45	32	0	0	0	14	45	28	0	0	0	12	14	14	0	0	0	0	0	0	0	0	0	0
f__Xanthobacteraceae	22	33	27	0	0	0	54	42	65	8	0	0	14	0	12	33	46	21	0	0	0	0	0	0	14	18	19	0	0	0	0	0	0	17	6	0	0	0	0	0	0	0	0	7	0	0	0	0	0
f__Xanthomonadaceae	65	80	82	0	0	0	0	0	0	16	14	23	0	10	9	0	0	0	0	31	26	19	26	0	0	0	0	0	0	0	49	35	39	0	0	0	15	21	33	30	0	27	746	702	756	42	38	25	0
f__Xenococcaceae	0	0	0	0	0	0	0	0	0	0	0	0	0	0	0	0	0	0	0	5	0	0	0	0	0	0	0	0	0	0	0	4	0	0	0	2	0	0	0	0	0	0	0	0	0	0	0	0	0
f__Xiphinematobacteraceae	0	0	0	0	0	0	0	0	0	0	0	0	0	0	0	0	0	0	0	0	0	0	0	0	0	0	0	0	0	0	0	0	0	0	7	10	0	0	0	0	0	0	0	0	0	0	0	0	0
f__Yersiniaceae	0	0	0	0	0	0	0	0	0	0	0	0	0	0	0	0	0	0	0	0	0	0	0	0	0	0	0	0	0	0	0	0	0	0	0	0	0	0	0	0	0	0	0	0	0	0	0	0	0
f__Zavarziniaceae	6	0	0	0	0	0	0	0	0	0	0	0	0	0	0	0	0	0	0	0	0	0	0	0	0	0	0	0	0	0	0	0	0	0	0	0	0	0	0	0	0	0	0	0	0	0	0	0	0
g__Abditibacterium	70	57	89	0	0	0	0	0	2	17	21	23	7	0	0	0	0	0	0	12	14	0	0	0	19	8	0	0	0	0	8	19	18	6	6	9	0	0	0	0	0	0	0	0	0	0	0	0	46
g__Achromobacter	0	0	0	0	0	0	0	7	0	0	0	0	0	0	0	0	0	0	0	0	0	0	0	0	0	0	10	0	0	0	0	0	0	0	0	0	0	0	0	0	0	0	0	0	0	14	0	0	0
g__Acidibacter	0	0	0	0	0	0	0	0	0	0	0	0	0	0	0	0	0	0	0	0	7	0	0	0	0	0	0	0	0	0	18	5	9	0	0	0	0	0	0	0	0	0	0	0	0	0	0	0	17
g__Acinetobacter	285	242	325	51	21	31	14	31	0	0	0	0	9	0	13	9	14	13	28	68	58	302	262	263	64	59	65	0	0	0	16	16	12	12	16	10	6	6	7	0	0	0	6	7	0	0	0	10	0
g__Aeromonas	2656	2849	2685	10976	14336	14967	501	587	581	108	104	110	208	232	216	179	158	174	9913	7497	7502	3708	4190	4325	916	788	652	38	38	41	32	44	57	50	54	58	150	163	180	59	56	56	56	61	88	136	97	133	0
g__Afipia	0	8	0	0	0	0	0	0	0	0	0	0	0	0	0	0	0	0	0	0	0	0	0	0	0	0	0	0	0	0	0	0	0	0	0	0	0	0	0	0	0	0	0	0	0	0	0	0	0
g__Ahniella	0	0	0	0	0	0	0	0	0	0	0	0	4	0	6	5	6	0	6	0	5	3	0	6	0	0	0	0	0	0	72	66	61	0	0	0	0	0	0	0	0	0	0	0	0	0	9	14	67
g__Akkermansia	0	3	3	0	0	0	0	0	0	11	12	13	9	0	2	7	7	16	6	3	3	0	0	0	0	0	0	0	0	0	13	7	0	0	3	6	15	16	13	0	4	4	4	6	0	7	5	6	0
g__Algoriphagus	0	0	0	0	0	0	0	0	0	0	0	0	0	0	0	0	0	0	0	0	0	0	0	0	0	0	0	0	0	0	0	0	0	0	0	0	0	0	0	0	0	0	0	0	0	0	0	0	0
g__Alkanindiges	0	0	0	0	0	0	0	0	0	0	0	0	0	0	0	0	0	0	0	0	0	0	0	0	0	0	0	0	0	0	0	5	0	0	0	0	0	0	0	0	0	0	0	0	0	0	0	0	0
g__Alsobacter	0	0	0	0	0	0	0	0	0	0	0	0	0	0	0	0	0	0	0	0	0	0	0	0	0	0	0	0	0	0	0	0	0	0	0	0	0	0	0	0	0	0	45	45	52	0	0	0	0
g__Alterococcus	0	5	5	0	0	0	0	0	0	23	8	21	5	10	6	13	11	13	0	0	0	0	0	0	0	0	0	0	0	0	14	13	16	0	3	6	7	0	8	0	0	0	0	0	0	11	9	14	4
g__Anaerocella	0	0	0	0	0	0	0	0	0	0	0	0	0	0	0	0	0	0	0	0	0	0	0	0	0	0	0	0	0	0	0	0	0	0	0	0	0	0	0	0	0	0	0	0	0	0	0	0	0
g__Anaeromyxobacter	0	0	0	0	0	0	0	0	0	0	0	0	0	0	0	0	0	0	0	0	0	0	0	0	0	0	0	0	0	0	7	8	13	0	0	0	0	0	0	0	0	0	0	0	0	0	0	0	26
g__Ancalomicrobium	21	17	25	0	0	0	0	0	0	7	5	7	0	0	0	13	7	11	11	15	11	0	0	0	0	0	0	0	0	0	0	0	9	0	0	0	10	12	9	0	0	0	0	0	0	29	34	46	6
g__Aquabacterium	0	0	0	0	0	0	0	0	0	0	0	0	0	0	0	0	0	0	0	0	0	0	0	0	0	0	0	0	0	0	0	0	0	0	0	12	0	0	0	0	0	0	0	25	17	7	0	0	0
g__Aquicella	85	63	96	60	62	44	737	634	678	12	25	25	5	7	0	234	221	242	0	0	4	90	85	61	87	52	74	0	0	0	27	23	50	26	23	16	4	3	6	8	8	10	12	10	11	10	0	7	66
g__Arcicella	0	0	0	0	0	0	0	0	0	0	0	0	0	0	0	0	0	0	0	8	8	0	0	0	0	0	0	7	32	28	0	0	0	0	0	0	0	0	0	0	0	0	0	0	0	0	0	0	0
g__Arcticibacter	0	0	0	0	0	0	0	0	0	0	0	0	0	0	0	0	0	0	0	0	0	0	0	0	0	0	0	0	0	0	0	0	0	0	0	0	0	0	0	0	0	0	0	0	0	0	0	6	0
g__Arenimonas	20	47	13	34	26	18	9	9	16	0	0	0	0	0	7	0	0	0	18	13	17	86	91	103	0	11	19	0	0	0	82	37	42	0	0	0	0	0	0	0	0	0	0	0	0	8	9	11	103
g__Aridibacter	0	0	0	0	0	0	0	0	0	0	0	0	0	0	0	0	0	0	0	0	0	0	0	0	0	0	0	0	0	0	0	0	0	3	0	0	0	0	0	0	0	0	0	0	0	0	0	0	0
g__Armatimonas	0	0	0	0	0	0	0	0	0	247	262	408	14	0	7	32	38	33	4	0	0	0	6	9	7	0	0	85	58	58	77	44	57	177	243	262	26	22	18	0	10	0	0	4	0	21	17	19	19
g__Arsenicibacter	0	0	0	0	0	0	0	4	0	0	0	0	0	0	0	0	3	9	0	0	0	0	0	0	0	0	0	0	0	0	0	0	0	0	4	0	0	0	0	0	0	0	0	0	0	0	0	0	0
g__Asticcacaulis	19	22	14	4	0	0	16	25	32	192	189	261	12	18	17	54	48	28	28	26	29	0	0	0	10	7	4	78	68	81	0	0	0	27	22	31	0	0	0	281	271	264	619	678	542	0	0	0	0
g__Aurantimicrobium	10	20	33	0	0	0	0	0	0	113	94	127	0	0	0	0	0	0	0	0	0	0	0	0	0	0	0	0	0	0	0	0	0	0	0	0	27	28	33	0	0	0	0	0	0	0	0	0	0
g__Aurantisolimonas	52	36	17	29	15	17	0	10	12	0	0	0	150	139	157	22	44	29	0	15	19	0	0	0	0	0	0	0	0	0	0	12	0	0	0	0	91	71	84	0	0	0	0	0	0	7	0	0	0
g__Bacillus	180	29	43	124	77	77	3794	3684	3728	0	15	14	9	0	0	0	0	204	11	0	15	81	106	81	13104	13804	14653	18	12	10	0	0	7	39	35	38	0	0	0	29	13	10	112	97	80	0	0	0	17
g__Bacteriovorax	3	3	0	0	0	0	0	0	0	0	0	6	0	0	0	0	0	0	0	0	0	0	0	0	0	0	0	4	0	0	0	4	2	3	0	7	0	0	0	0	0	0	0	0	0	7	7	0	0
g__Bacteroides	24	26	54	3	0	0	8	0	4	166	107	116	20	24	11	22	11	31	4	0	0	0	0	0	0	0	0	0	21	12	22	39	29	25	27	25	357	387	339	16	21	32	82	80	90	22	33	0	0
g__Bdellovibrio	63	110	121	7	0	2	62	30	36	92	52	76	72	71	58	66	93	75	37	114	104	0	4	8	29	35	34	19	31	22	63	89	95	109	114	129	85	57	59	13	0	14	27	25	28	137	85	104	73
g__Bifidobacterium	0	0	0	0	0	0	0	0	0	0	0	0	0	0	0	0	0	0	0	0	0	0	0	0	0	0	0	0	0	0	0	0	0	0	0	0	0	0	0	0	0	0	0	0	0	0	0	0	0
g__Blastocatella	10	11	16	0	0	2	19	12	24	0	0	7	8	0	10	96	117	92	11	14	13	0	8	0	0	0	0	0	0	0	20	24	27	0	0	0	124	60	68	436	277	239	204	245	397	0	11	0	0
g__Blastopirellula	40	53	30	0	0	0	18	20	27	4	0	0	12	20	31	17	23	18	3	0	0	0	4	0	0	0	8	0	0	0	55	22	30	0	0	8	0	3	4	0	0	0	0	0	0	6	7	0	41
g__Bosea	47	52	51	24	0	14	24	59	33	15	12	17	24	25	0	40	41	18	0	8	8	0	0	0	11	9	8	0	0	4	0	0	0	0	4	5	69	81	58	47	35	49	52	99	99	0	0	0	0
g__Brachymonas	0	0	0	0	0	0	0	0	0	0	0	0	0	0	0	0	0	0	0	0	0	0	0	0	0	0	0	0	0	0	0	0	12	0	0	0	0	0	0	0	0	0	0	0	0	0	0	0	0
g__Bradyrhizobium	0	0	0	0	0	0	0	0	0	0	0	0	0	0	0	18	0	0	0	0	0	0	0	0	0	0	0	0	0	0	0	0	0	0	0	0	0	0	0	0	0	0	35	39	0	0	0	0	0
g__Brevifollis	0	0	0	0	0	0	0	0	0	0	11	17	0	0	0	0	0	0	0	0	0	0	0	0	0	0	0	45	37	40	0	0	0	0	0	0	0	0	0	0	0	0	0	0	0	0	0	0	0
g__Bryobacter	49	18	18	14	5	0	93	119	105	23	12	14	15	24	25	58	32	21	0	10	5	0	0	0	44	45	23	0	0	0	56	70	26	13	33	32	108	131	108	95	104	96	274	249	175	18	26	23	57
g__Caedibacter	0	0	0	0	0	0	0	16	5	0	0	0	0	0	0	0	4	0	3	0	4	0	0	0	0	0	0	0	0	0	0	0	0	0	0	0	0	0	0	0	0	0	0	0	0	0	0	0	0
g__Caulobacter	32	28	22	0	0	0	0	0	15	0	4	11	5	0	0	0	0	0	6	8	7	0	0	9	0	0	17	5	0	0	0	0	0	32	43	34	11	13	0	43	26	30	0	20	7	0	0	0	0
g__Cavicella	0	0	0	0	0	0	0	0	0	0	0	0	4	0	7	0	0	0	0	0	0	0	0	0	0	0	0	0	0	0	6	8	19	12	0	6	0	0	0	0	0	0	0	0	0	0	0	0	0
g__Cellulomonas	0	0	0	0	0	0	9	0	8	0	0	0	0	0	0	0	0	0	0	0	0	0	0	0	27	17	27	0	0	0	0	0	0	0	0	0	0	0	0	0	0	0	34	21	29	0	0	0	0
g__Cellvibrio	9	12	23	0	0	0	0	0	0	436	288	271	41	40	33	65	46	53	15	24	24	0	0	0	3	0	4	33	36	38	28	32	32	9	11	11	324	255	326	79	72	76	410	366	325	161	140	151	0
g__Cephaloticoccus	0	0	0	0	0	0	0	0	0	0	0	0	17	0	9	74	54	87	0	0	0	0	0	0	0	0	0	0	0	0	0	22	15	28	11	0	0	0	0	0	0	0	0	0	0	0	0	0	0
g__Cerasicoccus	6	0	0	0	0	0	78	70	76	0	0	0	0	0	0	5	0	9	0	0	0	0	0	0	6	0	0	0	0	0	0	0	0	0	0	0	0	0	0	0	0	0	0	0	0	0	0	2	0
g__Cetobacterium	502	344	731	21	9	7	45	55	56	1121	887	820	132	147	67	101	107	116	21	84	73	15	23	18	31	24	13	39	64	71	175	372	325	94	105	99	2681	2813	2777	257	235	245	192	237	207	361	252	354	11
g__Chitinibacter	0	16	19	23	29	24	0	0	0	0	0	4	0	6	6	0	0	0	0	0	0	52	20	41	46	43	22	0	0	0	0	7	0	0	5	0	0	0	0	0	0	0	0	0	0	0	0	0	0
g__Chitinilyticum	27	35	16	42	34	35	7	21	12	8	12	17	19	20	16	14	22	21	6	0	0	26	32	31	34	27	23	0	0	0	31	30	19	14	0	15	12	14	6	8	0	7	24	21	22	0	15	16	0
g__Chitinimonas	0	11	8	0	12	0	0	0	0	0	0	0	0	0	0	0	0	0	24	40	43	0	0	0	0	0	0	0	0	0	0	7	0	0	0	0	0	0	0	0	0	0	0	0	0	0	0	0	0
g__Chitinivorax	91	101	102	10	8	0	21	16	11	22	14	22	6	4	17	51	91	90	0	0	0	0	0	6	5	4	0	0	0	0	11	0	9	9	14	19	6	12	12	7	3	6	43	49	55	0	0	0	6
g__Chromobacterium	8	0	0	248	194	159	183	203	192	0	0	0	33	34	34	188	140	145	0	0	0	0	0	0	35	33	22	0	0	0	0	0	0	0	16	12	127	140	139	21	19	19	92	122	108	0	0	0	0
g__Chryseobacterium	12	20	21	2392	2424	2108	207	242	232	6	0	6	11	12	30	16	0	21	115	174	159	429	459	447	2375	2217	1901	0	15	3	74	122	100	93	103	138	5	0	11	0	25	23	136	134	132	0	0	12	0
g__Chthoniobacter	166	243	58	27	17	30	52	41	79	162	141	244	20	44	47	126	150	89	49	47	45	15	16	20	35	58	54	8	0	7	183	67	70	223	276	285	159	137	139	0	0	0	0	0	4	26	41	36	58
g__Chthonomonas	0	0	0	0	0	4	5	3	3	0	0	0	0	0	0	0	0	3	0	0	0	0	0	0	4	12	6	0	0	0	4	0	0	0	0	0	0	0	0	0	0	0	0	0	0	0	0	0	3
g__Cloacibacterium	235	214	353	37	26	39	7	0	8	19	0	14	14	7	0	0	7	4	83	215	171	446	482	502	202	180	156	0	0	0	11	10	19	0	0	14	102	137	163	9	0	6	0	0	0	16	30	18	0
g__Cohnella	0	0	0	0	0	0	0	0	0	0	0	0	0	0	0	0	0	0	0	0	0	0	0	0	0	0	0	0	0	0	5	0	0	0	0	0	0	0	0	0	0	0	0	0	0	0	0	0	0
g__Comamonas	0	0	0	0	0	0	0	0	0	0	0	0	0	0	0	0	0	0	0	0	0	0	0	0	0	0	0	0	0	0	0	0	0	104	126	117	0	0	0	0	0	0	0	0	0	0	0	0	0
g__Conexibacter	0	0	0	0	0	0	7	0	0	0	0	0	0	0	0	0	0	0	0	0	0	0	0	0	4	0	0	0	0	0	0	0	0	0	0	4	0	0	0	0	0	0	5	0	0	0	0	0	0
g__Corallococcus	0	0	0	0	0	0	0	0	0	0	0	0	0	0	0	0	0	0	0	0	0	0	0	0	0	0	0	11	12	11	0	0	0	0	0	0	0	0	0	0	0	0	0	0	0	0	0	0	0
g__Coxiella	4	0	0	0	0	0	0	6	0	0	0	0	0	0	0	0	0	0	0	0	0	0	0	0	6	10	0	0	0	0	0	7	0	0	4	0	0	0	0	0	0	0	0	0	0	0	0	0	0
g__Crenobacter	22	23	26	0	0	0	0	0	0	0	0	0	0	0	0	0	0	0	28	28	30	63	49	73	0	0	12	0	0	0	0	0	0	0	0	0	0	0	0	0	0	0	0	0	0	15	18	14	0
g__Crenothrix	0	0	0	0	0	0	0	0	0	0	0	0	0	0	0	0	0	0	0	0	0	0	0	0	0	2	0	0	0	0	0	0	0	0	0	0	0	0	0	0	0	0	0	0	0	0	0	0	0
g__Crocinitomix	0	0	0	0	0	0	0	0	0	0	0	4	0	0	0	0	0	0	0	0	0	0	0	0	0	0	0	0	0	0	0	0	0	0	0	0	0	0	0	0	0	0	0	0	0	11	13	10	0
g__Cytophaga	183	174	140	85	80	68	99	71	91	361	351	508	428	432	568	458	458	375	0	0	0	0	0	0	5	0	0	0	0	0	0	0	5	230	215	266	44	74	64	576	751	686	311	269	183	0	7	7	10
g__Dechloromonas	0	0	0	0	0	0	8	7	0	0	0	0	23	16	14	59	70	72	0	0	0	19	0	11	0	0	0	0	0	0	71	125	98	43	41	55	0	0	0	0	0	0	0	0	0	0	0	0	0
g__Deefgea	0	0	0	0	0	0	0	0	0	0	0	0	0	0	0	0	0	0	0	0	0	0	0	0	0	0	0	0	0	0	0	0	0	0	0	0	0	0	0	0	0	0	0	0	0	0	0	0	0
g__Deinococcus	90	74	80	0	0	0	0	0	0	27	26	48	0	0	0	0	0	0	5	21	5	0	0	0	0	0	0	3	2	0	0	0	0	11	7	10	1104	813	1063	0	0	0	0	0	0	3	0	0	0
g__Denitratisoma	22	20	16	17	16	0	58	79	68	0	0	0	0	0	0	0	0	0	0	0	0	0	0	0	13	0	14	0	0	0	0	0	0	0	0	0	0	0	15	0	0	0	0	0	0	10	0	0	2
g__Desulfobulbus	0	0	0	0	0	0	0	0	0	0	0	0	3	0	0	0	0	0	0	0	0	0	0	0	0	0	0	0	0	0	0	0	0	0	0	0	0	0	0	0	0	0	0	0	0	0	0	0	0
g__Desulfomicrobium	0	0	0	0	0	0	0	0	0	0	0	0	10	11	5	3	0	4	0	0	0	0	0	0	0	0	0	0	0	0	0	0	0	0	0	0	0	0	0	0	0	0	0	0	0	0	0	0	0
g__Desulfovibrio	0	0	0	0	0	0	0	0	0	0	0	0	4	0	6	0	0	0	0	0	0	2	2	0	0	0	0	0	0	0	0	9	0	3	0	0	0	0	0	0	0	0	0	0	0	0	0	0	4
g__Devosia	7	0	0	0	0	0	19	0	0	0	0	0	55	60	58	105	104	73	0	0	0	0	0	0	0	0	15	0	0	0	0	0	0	47	37	60	120	132	117	105	114	111	114	124	155	9	0	0	0
g__Dielma	2	0	2	0	0	0	0	0	5	9	15	0	0	0	0	10	8	10	0	0	0	0	0	0	0	0	0	0	0	0	0	0	0	4	15	10	0	13	14	5	0	0	37	50	30	0	0	0	0
g__Dinghuibacter	494	497	453	86	86	90	166	114	160	25	32	99	483	564	580	265	278	254	45	35	49	16	7	18	39	37	48	0	0	0	273	190	235	77	97	86	501	575	515	737	702	624	965	1063	985	41	46	37	30
g__Dongia	0	0	0	21	13	6	28	18	11	0	0	0	5	7	6	0	4	4	8	28	25	0	0	7	0	8	0	0	0	0	29	33	32	0	0	7	0	7	0	0	0	0	0	0	0	28	21	21	136
g__Duganella	0	0	0	64	69	42	47	50	48	0	0	0	20	28	32	83	75	77	0	0	0	0	0	0	65	50	31	0	0	0	0	0	0	42	60	89	31	39	34	30	38	32	32	43	29	0	0	0	0
g__Dyadobacter	0	0	0	0	0	0	0	0	0	0	0	0	0	0	0	0	0	0	0	0	0	0	0	0	0	0	0	0	0	0	0	0	0	0	0	0	0	0	0	0	0	0	25	13	10	0	0	0	0
g__Dyella	0	0	0	0	0	0	0	0	0	0	0	0	0	0	0	0	0	0	0	0	0	0	0	0	0	0	0	0	0	0	0	0	0	0	0	0	0	0	0	0	0	0	0	0	3	0	0	0	0
g__Dysgonomonas	0	0	0	0	0	0	0	4	0	0	0	0	0	0	0	0	0	0	0	0	0	0	0	0	0	0	0	0	0	0	0	0	0	0	0	0	0	0	0	0	0	0	0	0	0	0	0	0	0
g__Edaphobaculum	53	35	65	84	32	38	343	402	364	22	6	0	281	298	274	476	474	524	0	52	19	42	37	25	142	155	106	76	74	76	461	818	744	3296	3077	3055	101	116	132	657	686	682	1537	1665	1467	4	12	0	0
g__Elstera	0	0	0	0	0	0	0	0	0	0	0	0	0	0	0	0	0	0	0	0	0	0	0	0	0	0	0	0	0	0	0	0	0	0	0	0	3	0	0	0	0	0	0	0	0	0	0	0	0
g__Emticicia	193	131	231	76	35	33	170	263	216	68	76	92	143	138	178	39	56	61	12	48	50	0	0	0	41	52	36	3	0	0	8	12	5	36	35	48	14	21	27	42	30	35	93	86	82	18	32	33	0
g__Ensifer	22	36	26	27	22	15	0	0	0	15	31	31	0	0	0	0	0	0	35	38	57	95	74	69	19	20	11	0	0	0	0	0	0	0	0	0	25	17	0	0	0	0	0	0	0	0	0	0	0
g__Enterococcus	0	0	0	0	0	0	0	0	0	0	0	0	0	0	0	0	0	0	0	0	0	0	0	0	0	0	0	0	0	0	0	0	0	0	0	0	0	0	0	0	0	0	0	0	0	0	0	0	0
g__Epulopiscium	0	0	0	0	0	0	0	0	0	0	0	0	0	0	0	0	0	0	0	0	0	0	0	0	0	0	0	0	0	0	0	0	0	0	0	0	0	0	0	0	0	0	0	4	0	0	0	0	0
g__Erysipelatoclostridium	0	0	0	0	0	0	0	0	0	0	0	0	0	0	2	0	0	0	0	0	0	0	0	0	0	0	0	0	0	0	0	0	0	0	0	0	0	0	0	0	0	0	0	0	0	0	0	0	0
g__Estrella	0	0	0	0	0	0	0	0	0	0	0	0	0	0	0	0	0	0	0	0	0	0	0	0	0	0	0	0	0	0	0	0	0	0	0	0	0	0	0	0	0	0	0	0	0	0	0	0	0
g__Exiguobacterium	20	17	22	18	9	9	0	0	0	0	0	0	0	0	0	0	0	0	11	24	32	21	19	17	17	19	13	0	0	0	0	0	0	0	0	0	0	0	0	0	0	0	0	0	0	0	0	0	0
g__Ferrovibrio	0	0	0	0	0	0	0	0	0	0	0	0	0	0	0	0	0	0	0	0	0	0	0	0	0	0	0	9	0	0	0	0	0	3	0	2	0	0	0	0	0	0	0	0	0	0	3	9	0
g__Ferruginibacter	109	133	143	116	72	31	132	190	161	26	13	15	144	134	127	260	234	247	95	165	160	59	48	56	214	215	155	0	8	0	167	193	170	40	40	60	167	153	168	296	277	298	751	745	755	103	68	69	111
g__Fibrella	0	0	0	0	0	0	0	0	0	0	0	0	0	0	0	0	0	0	0	0	0	0	0	0	0	0	0	0	0	0	0	0	0	0	0	0	0	0	0	0	2	0	0	0	0	0	0	0	0
g__Fibrobacter	0	0	0	0	0	0	0	0	0	0	0	0	0	0	3	0	0	0	0	0	0	0	0	0	0	0	0	0	0	0	0	0	0	0	0	0	0	0	0	0	0	0	0	0	0	0	0	0	0
g__Fimbriiglobus	116	163	64	0	0	0	130	94	92	4	8	16	9	4	13	64	87	47	45	0	11	14	8	5	5	3	5	8	0	7	212	68	61	0	17	40	86	106	96	14	34	18	149	131	98	125	183	128	268
g__Flavihumibacter	571	485	577	140	108	98	163	195	184	78	44	49	156	140	148	32	40	45	61	88	93	76	58	55	114	82	71	0	0	0	85	108	110	24	37	31	156	145	181	124	160	138	166	179	156	33	29	40	36
g__Flavisolibacter	0	0	0	0	0	0	0	0	0	0	0	0	0	0	0	0	0	0	0	0	0	0	0	0	0	0	0	0	0	0	0	0	0	0	0	0	0	0	0	0	0	0	20	22	13	0	0	0	0
g__Flavitalea	0	0	0	0	0	0	21	19	16	0	0	0	0	0	0	17	19	19	0	0	0	0	0	0	0	0	0	0	0	0	0	0	0	0	0	0	0	0	0	0	0	0	0	0	0	0	0	0	0
g__Flavobacterium	98	134	203	76	38	43	143	199	174	360	295	364	335	337	205	115	100	117	148	501	435	265	267	254	92	89	91	371	561	427	127	223	200	124	131	167	474	464	490	82	92	85	47	28	40	135	111	153	9
g__Flectobacillus	761	585	893	124	51	34	123	138	144	110	93	99	71	45	52	89	90	120	144	363	215	0	0	0	0	0	0	96	143	135	0	0	0	0	3	0	68	74	84	48	53	53	0	3	0	0	0	0	0
g__Flexibacter	0	0	0	0	0	0	0	0	0	0	0	0	0	0	0	0	0	0	0	0	0	0	0	0	0	0	0	0	0	0	0	0	0	0	0	0	0	0	0	0	0	3	0	0	0	0	0	0	0
g__Fluviicoccus	0	0	0	0	0	0	0	0	0	0	0	0	0	0	0	0	0	0	0	0	0	0	0	0	0	0	0	0	0	0	0	0	0	0	0	0	0	0	0	0	0	0	0	0	0	0	0	0	0
g__Fluviicola	0	0	0	0	0	0	0	0	0	50	29	54	138	135	141	0	0	0	0	0	0	0	0	0	3	0	0	0	0	0	22	35	24	0	0	0	39	26	39	101	106	94	0	0	0	16	5	7	0
g__Fonticella	0	0	0	0	0	0	0	0	0	0	0	0	0	0	0	0	0	0	0	0	0	0	0	0	0	0	0	0	0	0	0	0	0	0	0	4	0	0	0	0	0	0	0	0	0	0	0	0	0
g__Formivibrio	0	0	0	0	0	0	0	0	0	0	0	0	0	0	0	0	0	0	0	0	0	0	0	0	0	0	0	0	0	0	11	6	0	10	0	9	0	0	0	0	0	0	0	0	0	0	0	0	0
g__Gaiella	0	0	5	0	0	0	0	4	6	0	0	0	0	0	0	0	3	0	0	0	0	0	0	0	0	0	0	0	0	0	0	0	0	0	2	0	0	0	0	0	0	0	0	0	0	0	0	0	0
g__Gemmata	118	152	37	26	24	27	225	162	203	12	26	38	11	16	39	68	98	75	39	5	18	5	8	10	0	8	0	3	0	0	133	40	36	0	4	10	135	176	146	5	6	18	46	63	48	37	150	49	267
g__Gemmatimonas	10	10	8	0	0	0	0	0	0	5	0	5	0	5	5	0	0	0	0	0	0	0	6	6	4	0	0	0	0	0	31	34	37	4	0	12	34	36	31	12	15	5	7	0	6	15	13	18	48
g__Gemmobacter	606	808	550	140	0	47	0	0	0	61	48	72	44	63	61	0	0	0	2692	1904	1928	397	404	450	0	0	0	32	28	19	123	134	121	0	0	0	0	22	0	0	0	0	0	0	0	162	167	138	45
g__Georgenia	0	0	0	0	0	0	0	0	0	0	0	0	0	0	0	0	0	0	0	0	0	0	6	0	13	11	23	0	0	0	16	13	0	0	7	0	0	0	0	0	0	0	0	0	0	0	0	0	11
g__Geothrix	0	0	0	0	0	0	0	0	0	0	0	0	0	0	0	0	0	0	0	0	0	0	0	0	0	5	4	0	0	0	0	0	0	3	3	0	0	3	0	0	0	0	0	0	0	0	0	0	0
g__Haliangium	150	193	211	24	3	0	0	3	0	78	93	104	9	0	0	2	0	9	102	293	301	24	13	24	0	0	0	116	68	77	410	470	361	3	0	5	22	34	28	0	0	2	0	0	0	443	329	371	605
g__Haliscomenobacter	136	128	156	0	0	0	0	0	0	37	37	28	0	0	0	0	0	0	31	84	55	0	0	0	0	0	3	10	0	7	20	53	31	0	0	0	7	13	7	0	0	0	0	0	0	191	204	230	24
g__Halomonas	80	49	50	143	96	98	184	220	195	45	50	60	1090	1063	1222	324	339	387	0	0	0	0	0	0	13	24	8	0	0	0	0	0	0	87	86	104	0	0	0	1833	2176	1876	0	8	8	0	0	0	0
g__Herpetosiphon	7	9	0	0	0	0	0	0	0	0	0	0	0	0	0	0	0	0	0	0	0	0	0	0	0	0	0	0	0	0	0	13	9	0	2	0	0	0	0	0	0	0	0	0	0	15	12	0	0
g__Hirschia	0	8	0	0	0	0	0	0	0	4	6	11	0	0	0	0	0	0	10	8	10	0	0	0	0	6	0	6	8	3	29	20	24	5	14	6	14	7	13	9	7	13	20	18	16	78	87	102	41
g__Hydrogenophaga	0	0	0	0	0	0	0	0	0	0	0	0	0	0	0	0	17	0	22	22	0	0	0	18	55	58	73	0	0	0	22	38	30	0	0	0	0	0	0	0	0	0	0	0	0	0	0	0	0
g__Hymenobacter	8	4	11	0	0	0	0	0	0	0	5	5	0	0	0	0	0	0	2	0	0	0	0	0	0	0	0	0	0	0	0	3	0	0	0	0	54	50	57	0	0	0	0	0	0	4	0	5	0
g__Hyphomicrobium	77	87	55	23	14	21	49	51	47	17	20	19	34	37	45	27	45	35	7	24	20	0	0	0	12	13	12	0	0	0	7	5	0	0	0	11	38	28	35	13	21	18	19	21	9	8	0	0	0
g__Iamia	0	9	7	0	0	0	14	16	16	0	0	0	0	8	0	4	4	0	0	0	0	0	0	0	0	9	0	0	0	0	0	0	0	6	9	0	0	0	0	0	0	0	0	4	0	0	0	0	0
g__Ilumatobacter	0	0	0	0	0	0	0	0	0	0	0	0	0	0	0	0	0	0	0	0	0	0	0	0	0	0	0	0	0	0	0	0	0	0	0	0	0	0	0	0	0	0	0	0	0	0	0	0	0
g__Inhella	0	7	7	0	0	0	0	0	0	0	0	10	0	0	9	0	0	0	0	0	11	0	0	0	0	0	0	0	0	0	23	32	24	0	0	0	0	0	0	0	0	0	0	0	0	59	35	33	25
g__Kaistia	0	0	0	0	0	6	32	84	46	0	0	0	0	0	7	29	39	28	0	0	0	0	0	0	0	0	0	0	0	0	0	0	0	0	0	0	0	0	0	0	0	0	15	22	0	0	0	0	0
g__Ketobacter	0	0	0	0	0	0	0	0	0	0	0	0	0	0	0	0	0	0	0	8	0	0	0	6	0	0	0	0	0	0	0	0	0	0	0	0	0	0	0	0	0	0	0	0	0	0	0	0	0
g__Kouleothrix	0	0	0	0	0	0	0	0	0	0	0	0	0	0	0	0	0	0	0	0	0	0	0	0	0	0	0	0	0	0	0	0	0	0	2	0	0	0	0	0	0	0	0	0	0	0	0	0	0
g__Lacibacter	6	22	13	28	0	0	94	96	96	0	11	0	147	138	127	175	192	207	0	0	0	0	0	0	30	22	22	0	0	0	0	11	10	81	101	116	191	196	234	690	850	637	383	389	390	0	0	18	3
g__Lacihabitans	0	0	4	19	16	7	28	49	33	0	0	9	393	371	363	89	126	113	0	0	0	2	0	0	176	140	96	0	0	0	3	4	5	605	560	533	0	0	0	63	22	18	0	0	0	0	0	0	0
g__Lactococcus	37	12	46	43	23	15	68	92	89	17	0	10	14	17	9	9	8	12	8	11	18	6	7	10	41	23	8	0	11	12	0	0	2	0	10	14	10	0	0	9	0	7	0	0	0	3	4	6	0
g__Lautropia	0	0	0	0	0	0	0	0	0	10	10	18	64	32	55	45	45	25	0	0	6	0	0	0	0	0	0	59	54	64	37	23	30	13	11	20	0	0	0	16	0	19	0	0	0	0	0	0	7
g__Leeia	0	0	0	16	20	12	0	0	0	0	14	10	0	0	0	0	9	0	0	0	0	0	0	0	0	0	0	0	0	0	41	48	64	0	26	15	0	0	0	0	0	0	0	0	0	22	19	19	13
g__Legionella	9	27	28	17	12	16	68	58	76	70	49	83	0	0	0	13	18	23	9	19	0	22	10	4	71	59	66	42	35	38	31	44	34	89	115	96	6	0	4	4	7	0	0	0	0	25	34	9	19
g__Leuconostoc	0	0	0	0	0	0	0	0	0	0	0	0	0	0	0	0	0	0	0	0	0	0	0	0	0	0	0	0	0	0	0	0	0	0	3	0	0	0	0	0	0	0	0	0	0	0	0	0	0
g__Lewinella	9	4	5	0	0	0	0	0	0	14	7	16	0	0	0	0	0	0	5	30	16	0	0	0	0	0	0	11	11	7	32	36	29	0	0	0	0	0	0	0	0	0	0	0	0	282	265	291	80
g__Limnobacter	0	0	0	0	0	0	0	0	0	0	0	0	0	0	0	0	0	0	0	0	0	0	0	0	0	0	0	0	0	0	0	0	0	0	0	0	0	0	0	0	0	0	0	0	0	13	0	0	0
g__Limnothrix	0	0	0	0	0	0	0	0	0	23	23	18	0	0	0	0	0	0	0	0	0	0	0	0	0	0	0	37	33	39	33	86	52	0	0	0	0	0	0	0	0	0	0	0	0	16	13	12	60
g__Longivirga	22	26	25	25	0	13	19	22	24	10	9	12	28	35	16	18	21	18	0	0	0	0	0	0	0	0	10	0	0	0	6	10	8	12	18	16	33	39	38	34	36	40	27	24	37	0	0	0	5
g__Luteibacter	0	0	0	0	0	0	0	0	0	0	0	0	0	0	0	0	0	0	0	0	0	0	0	0	0	0	0	0	0	0	0	0	0	0	7	4	0	0	0	0	0	0	0	0	0	0	0	0	0
g__Luteimonas	0	0	0	0	0	0	0	0	0	0	0	0	0	0	0	0	0	0	13	23	0	0	0	0	0	0	0	0	0	0	0	0	0	0	0	0	0	0	0	0	0	0	0	0	0	0	0	24	0
g__Luteitalea	0	0	0	0	0	0	14	0	0	0	0	0	0	0	0	0	0	0	0	0	0	0	0	0	0	0	10	0	0	0	0	0	0	0	0	0	0	0	0	0	0	0	0	0	0	0	0	0	0
g__Luteolibacter	360	410	288	71	50	55	81	59	65	135	200	258	290	252	399	199	204	178	100	133	113	5	12	15	80	89	87	28	28	23	140	114	92	423	461	450	511	441	446	533	430	367	781	734	819	234	274	215	18
g__Macellibacteroides	0	0	0	0	0	0	0	0	0	3	0	0	0	0	0	5	7	0	0	0	0	0	0	0	0	0	0	0	0	0	4	5	7	0	3	0	0	0	10	0	8	6	0	0	0	0	0	0	0
g__Magnetococcus	0	0	0	0	0	0	0	0	0	0	0	0	0	0	0	0	0	3	0	0	0	0	0	0	0	0	0	0	0	0	0	0	0	0	2	3	0	0	0	0	0	0	0	0	0	0	0	0	0
g__Mariniradius	0	0	0	0	0	0	0	0	0	0	0	0	0	0	0	0	0	0	0	0	0	0	0	0	0	0	0	0	0	0	0	0	0	0	0	0	0	0	0	0	0	0	0	0	0	0	0	0	0
g__Marinobacter	0	0	0	0	0	0	0	0	0	0	0	0	0	0	0	0	0	0	0	0	0	0	0	0	0	0	0	0	0	0	13	25	16	0	0	0	0	0	0	0	0	0	0	0	0	0	0	0	0
g__Marmoricola	0	0	0	0	0	0	0	0	0	0	0	0	0	0	0	7	7	5	0	0	0	0	0	0	0	0	0	3	0	4	0	0	0	12	16	18	0	0	0	0	0	0	0	0	0	0	0	0	0
g__Massilia	0	0	0	0	0	0	0	0	0	0	0	0	0	0	0	0	0	0	0	0	0	6	0	0	0	0	0	0	0	0	0	0	0	0	0	0	0	0	0	0	0	0	0	0	0	0	0	0	0
g__Meiothermus	0	0	0	0	0	0	8	9	0	0	0	0	0	0	0	16	12	8	0	0	0	0	0	0	0	0	0	0	0	0	0	0	0	0	0	2	0	0	4	9	5	7	127	134	103	0	0	0	0
g__Mesorhizobium	26	27	17	0	10	0	0	0	11	0	0	0	8	28	13	0	9	0	15	0	14	0	0	0	0	0	0	117	98	92	0	0	0	0	0	0	0	0	0	0	0	0	19	21	13	0	15	0	0
g__Minicystis	0	0	0	0	0	0	0	0	0	0	0	0	0	0	0	0	0	0	0	0	0	0	0	0	0	0	0	0	0	0	0	0	0	0	0	0	0	0	0	0	0	0	0	0	0	0	0	0	0
g__Mitsuaria	0	0	0	0	0	15	0	0	0	43	38	53	19	16	15	0	23	24	0	0	0	45	36	57	0	0	0	0	0	0	0	12	11	0	10	0	415	386	381	45	71	54	80	67	80	26	0	23	0
g__Mucilaginibacter	0	0	0	0	0	0	0	0	0	0	0	0	0	0	0	0	0	0	0	0	0	0	0	0	0	0	0	0	0	0	0	0	0	35	40	62	0	0	0	30	48	35	227	217	224	0	0	0	0
g__Mycobacterium	17	16	12	24	12	0	45	38	84	0	0	0	16	18	0	29	28	28	0	4	0	3	0	0	62	62	77	0	0	0	0	0	0	38	41	30	8	0	0	67	44	44	29	0	37	0	0	5	0
g__Nakamurella	0	0	0	0	0	0	15	20	21	0	0	0	0	9	0	9	9	9	0	0	10	0	4	5	12	7	11	0	0	0	13	7	14	8	6	0	0	0	0	0	0	0	0	0	9	20	12	19	11
g__Nannocystis	9	34	28	0	0	0	3	0	0	11	6	9	0	0	0	21	18	20	4	29	29	2	5	0	2	0	0	3	0	0	32	21	0	19	8	27	0	0	0	0	0	0	0	0	0	199	270	128	60
g__Neochlamydia	8	0	0	3	2	0	35	42	45	19	9	13	0	0	2	5	19	23	3	0	10	0	0	0	0	0	0	0	3	0	0	11	0	0	0	0	25	13	32	0	0	0	0	0	0	3	4	4	0
g__Neorickettsia	0	0	0	0	0	0	0	0	0	0	0	0	0	0	0	0	0	0	0	0	0	0	0	0	0	0	0	0	0	0	0	0	0	0	0	0	0	0	0	0	0	0	0	0	0	0	0	0	0
g__Nevskia	0	0	0	0	0	0	0	0	0	0	0	0	0	0	0	2	0	0	0	0	0	0	0	0	0	0	0	0	0	0	0	0	0	0	0	0	0	0	0	0	0	0	0	0	2	0	0	0	0
g__Nitrosomonas	22	18	0	3	0	0	11	24	23	19	11	10	30	27	7	50	48	52	0	0	7	0	0	0	0	0	0	10	0	0	21	38	40	16	0	6	19	18	0	61	52	58	63	95	81	49	35	55	17
g__Niveibacterium	15	27	15	0	20	12	0	0	0	0	0	0	0	8	10	0	0	0	43	72	67	0	0	0	0	0	0	0	0	0	0	0	0	0	0	0	33	16	22	0	26	29	49	24	45	0	0	0	0
g__Nocardioides	0	0	0	0	0	0	63	65	70	0	0	0	0	5	9	10	16	11	0	0	0	0	0	0	0	0	0	0	0	0	0	0	0	0	0	0	0	0	0	0	0	7	19	0	7	0	0	0	0
g__Nordella	7	10	11	0	0	9	38	20	37	0	0	0	21	24	32	94	71	57	0	0	0	0	0	0	0	0	0	0	0	0	0	0	11	0	0	0	0	0	0	0	0	0	0	0	0	0	0	0	5
g__Ohtaekwangia	24	26	38	0	0	0	0	0	0	0	0	0	0	0	0	0	0	0	0	7	0	0	0	7	0	0	0	0	0	0	0	0	3	0	0	0	40	47	32	0	0	0	0	0	0	0	0	0	6
g__Oikopleura	18	49	11	15	14	10	9	8	9	14	14	12	14	13	18	92	106	71	0	6	8	0	0	0	9	0	0	10	0	5	28	7	14	11	9	12	0	11	9	0	8	9	21	14	6	90	177	104	24
g__Oligoflexus	5	11	6	0	3	3	0	7	0	0	0	6	14	11	25	4	11	11	0	0	12	0	0	0	5	3	3	0	2	0	18	12	18	14	17	29	4	0	0	0	0	0	3	5	0	14	17	12	27
g__Opitutus	0	9	0	0	10	10	36	36	34	4	0	0	62	74	65	167	205	191	0	0	0	0	0	0	0	0	0	0	0	0	15	0	0	0	0	0	22	16	18	21	26	32	152	138	132	10	18	16	0
g__Paenibacillus	0	0	0	12	10	6	16	17	25	0	0	0	6	0	2	3	5	5	0	0	0	0	0	0	46	52	37	0	0	0	0	0	0	913	993	1067	0	0	0	15	30	38	33	28	29	0	0	0	0
g__Pajaroellobacter	24	17	11	4	0	0	21	11	14	0	0	6	8	6	11	23	15	37	5	0	5	5	10	9	0	0	0	0	0	0	82	44	54	3	3	5	63	79	45	12	0	7	28	30	21	29	27	38	64
g__Paludibacter	0	5	0	0	0	0	0	0	0	0	6	0	0	5	5	0	0	0	0	0	0	0	0	0	0	0	0	0	0	5	0	9	4	4	13	0	0	0	5	26	25	22	3	3	0	0	0	0	0
g__Paludibacterium	0	0	0	0	0	0	13	17	15	0	0	0	0	0	0	117	124	101	0	0	0	0	10	7	8	10	0	0	0	0	0	0	0	7	0	0	0	0	0	0	0	0	0	0	0	0	0	0	0
g__Paludibaculum	0	5	7	0	0	0	8	24	30	0	0	10	24	0	12	28	46	39	0	0	0	5	0	0	0	0	0	4	0	0	4	21	27	23	36	12	122	112	136	49	43	44	165	151	98	47	46	42	18
g__Panacagrimonas	0	0	0	0	0	0	0	0	0	15	11	9	14	23	15	0	0	0	0	0	0	0	0	0	0	0	0	16	12	16	27	22	13	0	0	0	0	0	0	62	52	58	0	0	0	19	23	26	111
g__Parablastomonas	0	0	0	0	0	0	0	0	0	0	0	0	0	0	0	0	0	0	0	0	0	0	0	0	0	0	0	0	0	0	0	0	0	0	0	0	0	0	0	0	0	0	0	9	0	0	0	0	0
g__Parafilimonas	0	0	0	0	0	0	7	12	9	0	0	0	0	0	0	13	22	18	0	0	0	0	0	0	0	0	0	0	0	0	0	0	0	0	0	0	0	0	0	0	0	0	0	0	0	0	0	0	0
g__Parvibaculum	0	0	0	0	0	0	7	0	0	0	0	0	0	0	0	0	7	0	0	0	0	0	0	0	0	0	0	0	0	0	0	0	0	0	0	0	0	0	0	0	0	0	0	0	0	0	0	0	0
g__Pasteuria	0	0	0	0	0	0	18	24	25	0	0	0	0	0	0	0	0	0	0	0	0	0	0	0	0	0	0	0	0	0	0	0	0	3	0	0	0	0	0	0	0	0	0	0	0	0	0	0	0
g__Pedobacter	17	21	30	4	0	11	0	9	7	84	83	79	0	0	0	0	0	0	0	0	0	117	87	130	22	25	14	0	0	0	182	296	268	18	36	34	0	0	0	0	0	0	0	0	0	0	0	5	13
g__Pedomicrobium	10	15	6	0	0	0	7	0	0	0	0	0	0	5	0	0	0	0	0	0	0	0	0	0	0	0	0	0	0	0	0	0	10	0	0	10	8	9	14	0	0	0	0	0	0	11	4	0	6
g__Peredibacter	0	0	2	0	0	0	0	0	0	0	0	0	0	0	0	0	0	0	0	8	5	0	0	0	0	0	0	0	0	0	0	0	0	0	0	0	0	0	0	0	0	0	0	0	0	5	0	4	0
g__Permianibacter	0	0	0	0	0	0	0	0	0	0	0	0	0	0	0	0	0	0	0	0	0	0	0	0	0	0	0	0	0	0	0	0	0	0	0	0	0	0	0	0	0	0	0	0	0	0	14	0	0
g__Phaeodactylibacter	0	16	21	0	0	0	0	0	0	0	0	0	13	10	0	12	10	7	0	0	0	4	0	5	0	0	0	0	0	0	36	24	24	0	0	0	0	0	0	0	0	0	0	0	0	0	0	2	30
g__Phaselicystis	23	25	29	0	0	0	2	0	0	24	12	32	0	0	5	25	27	28	0	3	0	2	0	0	0	3	0	0	0	0	46	57	57	9	9	7	241	228	210	3	8	3	24	26	5	121	132	119	77
g__Phenylobacterium	10	18	11	6	6	0	54	38	30	40	41	88	41	41	69	73	87	82	8	10	0	16	11	8	40	37	38	95	87	76	24	24	22	60	79	70	103	85	102	106	77	69	85	79	99	27	33	17	33
g__Phreatobacter	0	27	30	128	67	60	92	98	83	0	0	29	216	249	251	104	159	114	12	24	15	11	20	18	13	43	30	28	36	35	315	270	221	93	120	149	110	114	93	136	122	133	77	70	71	22	26	17	204
g__Pirellula	580	593	618	483	359	295	995	917	972	2460	2134	2534	2989	3073	2934	877	1242	1113	378	741	745	938	885	701	527	448	366	4525	4685	4438	2747	2343	2637	764	736	661	458	413	411	678	578	590	125	158	146	1383	1259	1401	624
g__Planctopirus	0	0	0	3	0	0	9	10	0	0	0	0	0	0	0	0	0	5	0	0	7	0	0	0	0	0	2	0	0	0	4	2	11	0	6	0	0	0	0	0	0	0	0	0	0	9	11	7	0
g__Plasticicumulans	0	0	0	0	0	0	0	0	0	0	0	0	0	0	0	0	0	0	0	0	3	0	0	0	0	0	0	0	0	0	35	33	33	0	0	0	0	0	0	0	0	0	0	0	0	0	0	0	312
g__Pleomorphomonas	0	0	0	0	0	0	0	0	0	0	0	0	0	0	0	0	0	0	0	0	0	0	0	0	0	0	0	0	0	0	0	0	0	0	0	0	0	0	0	0	0	0	19	12	0	0	0	0	0
g__Polyangium	58	73	71	14	0	0	0	0	0	64	67	79	10	13	18	0	0	0	56	149	100	0	0	0	0	0	0	0	23	15	43	75	78	0	0	0	41	60	48	0	0	0	0	0	0	143	126	142	23
g__Polymorphobacter	0	0	3	0	0	0	0	0	0	0	0	0	0	0	4	0	5	0	0	0	0	0	0	0	0	0	5	0	0	0	0	0	0	0	0	0	0	0	0	0	0	0	0	0	0	0	0	0	0
g__Polynucleobacter	33	33	23	0	0	0	13	27	14	1035	992	930	1642	1573	1676	629	633	629	0	0	5	0	0	0	28	29	18	54	71	54	0	12	0	1664	1791	1898	74	74	79	258	212	236	45	49	72	0	0	0	11
g__Porticoccus	0	0	0	0	0	0	0	6	7	0	0	0	0	0	0	0	3	6	0	0	0	0	0	0	0	0	0	0	0	0	0	0	0	0	0	0	0	0	0	0	0	0	0	0	0	0	0	0	0
g__Prevotella	0	0	0	0	0	0	0	0	0	0	0	0	0	0	0	0	6	5	0	0	0	0	0	0	0	0	0	0	0	0	0	0	0	25	28	30	0	0	0	0	0	0	13	10	8	0	0	0	0
g__Propionivibrio	0	0	0	0	0	0	0	0	0	8	0	0	14	12	25	0	14	0	0	0	0	0	0	0	0	0	0	0	0	0	0	0	0	0	0	0	0	0	0	0	0	0	0	0	0	0	0	0	0
g__Prosthecobacter	173	241	135	23	36	36	420	322	421	156	148	210	58	70	93	697	817	567	45	60	44	0	3	8	0	2	0	160	101	144	51	20	0	46	42	60	185	149	157	427	489	522	329	350	283	206	252	203	46
g__Prosthecomicrobium	0	0	0	0	0	0	0	0	0	0	0	0	0	0	0	0	0	0	0	0	0	0	0	0	0	0	0	0	0	0	0	0	0	0	0	0	34	42	39	0	0	0	0	0	0	0	0	0	0
g__Proteocatella	0	0	0	0	0	0	0	0	0	0	0	0	0	0	0	0	0	0	0	0	0	0	0	0	0	0	0	0	0	0	0	0	0	0	0	0	0	0	0	0	0	0	0	0	0	2	0	3	0
g__Pseudarcicella	0	0	0	5	0	0	17	10	11	235	156	159	27	27	18	157	130	186	0	0	0	0	0	0	0	0	0	0	0	0	0	0	0	591	530	572	0	0	0	12	15	11	0	0	0	0	0	0	0
g__Pseudofulvimonas	0	0	0	0	0	0	0	0	0	0	0	0	0	0	0	0	0	0	0	4	0	0	0	0	0	0	0	0	0	0	0	0	0	0	0	0	0	0	0	0	0	0	0	0	0	0	0	0	0
g__Pseudohongiella	0	0	0	0	0	0	0	0	0	0	0	0	0	0	0	0	0	0	0	0	0	0	0	0	0	0	0	0	0	0	0	0	0	0	0	0	0	0	0	0	0	0	0	0	0	0	0	0	0
g__Pseudolabrys	0	0	0	0	0	0	32	23	47	0	0	0	0	0	0	13	11	0	0	0	0	0	0	0	0	0	0	0	0	0	0	0	0	0	0	0	0	0	0	29	0	17	71	63	90	0	0	0	0
g__Pseudomonas	1032	1137	1012	1150	1220	1233	67	78	68	11	0	0	4	0	10	8	6	16	1200	1290	1219	806	889	924	59	0	32	0	9	4	17	10	8	15	7	9	0	0	0	72	60	62	62	75	37	66	13	13	6
g__Pseudorhodobacter	38	46	36	0	0	0	0	0	0	0	0	0	0	0	0	0	0	0	0	0	0	0	0	0	0	0	0	0	0	0	0	0	0	0	0	0	0	0	0	0	0	0	0	0	0	0	0	0	0
g__Pseudoxanthomonas	0	0	7	0	0	0	0	0	0	0	0	0	3	2	0	5	0	0	51	86	81	18	27	17	0	0	4	0	0	0	10	7	10	0	7	0	0	0	0	0	0	0	0	0	0	13	0	11	16
g__Qipengyuania	0	0	0	0	0	0	16	16	11	0	0	0	0	0	0	19	25	10	0	0	0	0	0	0	0	0	0	0	0	0	0	0	0	0	0	0	0	0	0	0	0	0	27	23	23	0	0	0	0
g__Raineya	0	0	0	0	0	0	0	0	0	0	0	0	0	0	0	0	0	0	0	0	0	0	0	0	0	0	0	0	3	0	0	0	0	0	0	0	0	0	0	0	0	0	0	0	0	0	0	0	0
g__Ramlibacter	0	0	0	0	0	0	0	0	0	0	0	0	0	0	0	0	0	0	0	0	0	0	0	0	0	0	0	0	0	0	0	0	0	0	0	0	0	0	0	0	0	0	0	0	0	0	0	0	0
g__Reyranella	36	57	63	10	7	10	124	129	143	13	16	25	8	9	5	30	22	31	10	0	8	5	6	6	62	53	77	0	0	0	48	46	37	22	24	10	23	22	26	0	0	0	6	0	0	9	13	6	52
g__Rheinheimera	0	0	0	0	0	0	0	0	0	0	0	0	13	8	0	0	0	0	12	16	10	0	8	16	0	0	0	17	24	23	18	25	24	0	0	0	0	0	0	0	0	0	0	0	0	8	18	12	0
g__Rhizobacter	0	0	0	0	0	0	35	31	30	0	19	0	0	0	0	32	51	29	0	0	0	0	0	0	0	0	0	0	0	0	9	17	16	0	0	0	0	0	0	0	0	0	23	26	23	0	0	0	0
g__Rhizorhapis	0	0	0	9	10	18	15	16	28	0	0	0	0	0	7	0	7	6	0	10	6	25	27	22	0	0	0	0	0	0	0	0	0	0	0	7	0	0	0	0	0	0	0	0	0	0	0	0	0
g__Rhodobacter	29	20	19	0	0	0	236	198	215	19	18	33	23	16	24	225	214	171	30	24	24	0	0	0	0	0	0	0	0	0	29	20	16	0	0	0	0	0	0	48	62	51	50	49	65	96	75	60	38
g__Rhodoluna	0	12	0	0	0	0	0	0	0	721	643	798	25	39	46	0	0	0	0	0	0	0	0	0	0	0	0	0	0	0	0	0	0	0	0	0	35	35	37	0	0	0	0	0	0	0	0	0	0
g__Rhodopirellula	15	12	12	0	0	0	16	6	9	0	0	0	12	6	8	20	26	16	0	0	0	0	0	0	11	9	7	0	0	0	43	15	22	19	21	32	0	0	0	12	0	4	0	0	0	0	11	8	74
g__Rhodopseudomonas	0	0	0	0	0	0	0	0	0	0	0	0	0	0	0	0	0	0	0	0	0	0	0	0	0	0	0	0	0	0	0	0	0	0	0	0	0	0	0	0	0	0	15	15	14	0	0	0	0
g__Rhodovarius	0	0	0	0	0	0	0	7	0	0	0	0	0	0	0	0	0	0	0	0	0	0	0	0	0	0	0	0	0	0	0	0	0	0	0	0	0	0	9	0	0	0	12	11	8	0	0	0	0
g__Rhodovastum	0	0	0	0	0	0	0	15	0	0	0	0	0	0	0	0	0	0	0	0	0	0	0	0	0	0	0	0	0	0	0	0	0	0	0	0	0	40	45	0	0	0	0	0	0	0	0	0	0
g__Rickettsia	0	0	0	0	0	0	0	0	0	0	4	0	0	0	0	0	0	0	0	0	0	0	0	0	0	0	0	0	0	0	3	4	0	0	0	0	0	0	0	0	0	0	0	0	0	0	0	0	0
g__Rikenella	0	0	0	0	0	0	0	0	0	2	0	0	0	0	0	0	0	0	0	0	0	0	0	0	0	0	0	0	0	0	0	0	0	0	0	0	0	0	0	0	0	0	0	0	0	0	0	0	0
g__Romboutsia	0	0	3	6	0	0	54	66	56	0	0	0	8	0	0	22	20	15	0	0	0	0	0	0	74	58	48	0	0	0	9	17	15	35	30	44	0	0	0	0	6	0	20	17	23	0	0	0	0
g__Roseimicrobium	0	4	0	0	0	0	0	0	0	0	0	0	4	0	0	0	0	0	0	7	4	0	0	0	0	0	0	0	0	0	0	0	0	0	0	0	0	0	0	2	0	0	0	0	0	0	0	0	0
g__Roseomonas	63	58	58	14	15	12	47	55	36	22	15	60	31	41	41	45	19	36	8	9	5	4	0	5	14	7	14	0	0	0	15	26	9	7	9	0	43	175	90	14	13	11	11	11	16	4	0	18	14
g__Rubellimicrobium	0	33	0	0	0	0	0	0	0	0	0	0	0	0	0	0	0	0	0	0	0	0	0	0	0	0	0	0	0	0	0	0	0	0	0	0	0	0	0	0	0	0	0	0	0	0	0	0	0
g__Rubrivivax	0	0	0	0	0	0	0	0	0	0	0	0	0	0	0	0	0	0	0	0	0	0	0	0	0	0	0	0	0	0	0	0	0	0	0	0	0	0	0	0	0	0	0	0	0	17	16	0	0
g__Ruminiclostridium	0	0	0	0	0	0	0	0	0	0	0	0	0	0	0	0	0	0	0	0	0	0	0	0	0	0	0	0	0	0	0	0	0	0	0	0	0	0	0	0	0	0	0	0	0	0	0	0	0
g__Runella	239	234	259	11	8	4	0	0	8	87	72	89	36	35	44	0	8	7	47	94	70	22	21	26	17	15	15	823	1097	1071	60	44	43	42	48	24	216	229	222	0	0	0	0	0	0	62	53	82	19
g__Rurimicrobium	0	0	0	11	0	0	0	0	0	12	0	12	0	0	0	0	0	0	0	0	0	0	0	0	0	0	0	0	0	0	0	0	0	0	0	0	0	0	0	0	0	0	0	0	0	0	0	0	0
g__Sandaracinus	0	4	0	0	0	0	0	7	9	0	0	0	3	0	4	23	23	23	0	0	0	0	0	0	0	0	0	0	0	0	11	17	16	0	0	0	0	0	0	45	43	49	40	31	40	8	14	8	27
g__Schlesneria	21	27	15	0	3	4	13	12	6	7	0	6	0	0	0	6	0	0	13	23	17	0	0	0	0	0	0	0	0	0	0	0	0	0	0	0	0	0	0	0	0	0	0	6	6	13	25	16	0
g__Sediminibacterium	37	28	34	6	7	0	111	114	84	243	217	260	90	86	69	211	170	155	65	112	140	0	7	0	16	21	29	1169	1566	1504	0	0	0	13	18	30	0	0	10	0	0	0	30	38	35	106	120	137	20
g__Shewanella	0	0	0	0	0	0	0	0	0	0	0	0	0	0	0	0	0	0	0	0	0	0	0	0	0	0	0	0	0	0	0	0	4	0	0	9	0	0	0	0	0	0	0	0	0	0	0	0	0
g__Silanimonas	0	0	0	0	0	0	0	0	0	0	0	0	0	0	0	0	0	0	0	0	0	0	0	0	0	0	0	0	0	0	0	0	0	0	0	0	0	0	0	0	0	0	0	0	0	0	0	0	0
g__Silvanigrella	39	20	37	3	4	0	0	3	0	16	13	15	30	25	17	13	4	13	5	9	3	0	0	0	37	36	30	0	0	0	16	25	0	9	0	10	9	0	8	29	22	17	0	0	0	5	5	5	0
g__Solibacillus	0	0	0	0	0	0	10	10	0	0	0	0	0	0	0	0	0	0	0	0	0	0	0	0	0	0	0	0	0	0	0	0	0	0	0	0	0	0	7	0	0	0	0	0	0	0	0	0	0
g__Solimonas	0	0	0	0	0	0	0	0	0	0	0	0	0	0	0	12	10	8	0	0	0	0	0	0	0	0	0	0	0	0	0	0	0	299	255	265	0	0	0	0	0	0	0	0	0	0	0	0	0
g__Solitalea	7	0	0	0	0	0	0	0	0	0	0	6	0	0	0	0	0	0	0	0	20	0	0	0	0	0	0	0	0	12	7	11	16	0	0	0	0	0	0	0	0	0	0	0	0	16	17	22	0
g__Soortia	0	0	0	0	0	0	0	0	0	0	0	0	0	0	0	0	0	0	0	0	0	0	0	0	0	0	0	0	0	0	0	0	0	0	0	0	0	0	0	0	0	0	0	0	0	0	0	0	0
g__Sorangium	0	0	0	0	0	0	0	0	0	0	0	0	0	0	0	0	0	0	0	0	0	0	0	0	0	0	0	0	0	0	0	0	0	0	0	0	0	0	0	0	0	0	0	0	0	0	0	0	0
g__Sphaerotilus	0	0	0	0	0	0	0	0	0	0	0	0	0	0	0	0	0	0	0	0	0	0	0	0	0	0	0	0	0	0	0	0	0	0	0	0	0	0	0	0	0	0	0	0	0	0	0	0	0
g__Sphingobium	0	0	0	0	0	0	0	0	0	0	0	0	5	0	0	8	0	11	0	0	0	8	16	13	0	0	0	0	0	0	0	0	0	0	0	0	0	0	0	18	16	18	17	15	17	7	12	14	0
g__Sphingomonas	0	0	0	0	3	0	33	18	23	0	0	0	6	9	9	27	26	32	0	0	0	0	0	0	0	0	0	0	0	0	0	0	0	0	0	4	0	0	0	11	17	8	37	67	52	0	0	0	17
g__Sphingopyxis	19	10	15	0	0	0	0	0	0	0	0	0	0	0	0	0	0	0	38	36	33	0	0	0	0	0	0	0	0	0	0	0	0	0	0	0	0	0	0	0	0	0	0	0	0	36	19	29	12
g__Spirosoma	0	0	0	5	0	0	17	20	25	0	0	0	0	5	5	34	34	22	0	0	0	0	0	0	0	0	0	0	0	0	0	0	0	0	0	0	0	0	4	5	8	7	5	9	10	0	0	0	0
g__Sporichthya	7	0	0	0	0	0	0	0	6	0	0	0	0	0	0	0	0	0	0	0	0	0	0	0	0	0	0	0	0	0	0	0	0	0	0	0	0	0	0	0	0	0	0	0	0	0	0	0	0
g__Sporocytophaga	0	0	0	0	0	0	0	0	0	0	0	0	0	0	0	0	0	0	0	0	0	0	0	0	0	0	0	0	0	0	0	3	0	0	0	0	0	0	0	0	0	0	0	0	0	0	0	0	0
g__Stella	0	0	0	0	0	0	0	0	0	0	0	0	0	0	0	0	0	0	5	13	10	0	0	0	0	0	0	5	10	5	6	0	3	3	0	6	0	0	0	6	0	0	0	0	0	13	17	13	33
g__Stenotrophobacter	36	40	22	7	0	0	0	0	0	0	0	0	3	0	0	0	0	0	31	26	27	18	21	11	0	0	0	0	0	0	106	64	81	0	0	0	0	0	0	0	0	0	0	0	0	11	20	12	64
g__Stenotrophomonas	0	0	0	0	0	0	0	0	6	0	0	0	0	0	0	0	0	0	0	0	0	0	0	0	0	0	0	0	0	0	0	0	0	0	0	0	0	0	0	0	0	0	0	0	0	0	0	0	0
g__Steroidobacter	0	0	0	8	0	0	7	10	6	0	0	0	0	0	0	6	5	0	0	0	0	0	0	0	0	0	0	0	0	0	0	0	0	0	0	0	0	0	0	16	11	10	5	6	0	0	0	0	0
g__Sulfurimonas	0	0	0	0	0	0	0	0	0	0	0	0	0	0	0	0	0	0	0	0	0	0	0	0	0	0	0	0	0	0	0	0	0	0	0	0	0	0	0	0	0	0	0	0	0	0	0	0	0
g__Sulfuritalea	6	0	0	0	0	0	30	18	19	0	0	0	0	0	0	0	0	0	16	0	25	0	0	0	20	18	5	0	0	0	0	0	0	0	0	0	0	0	0	0	0	0	0	0	0	0	0	0	0
g__Sumerlaea	10	13	8	0	0	5	4	0	0	0	0	2	3	0	0	0	2	0	0	0	2	0	0	2	0	0	0	0	0	0	7	5	2	0	0	0	0	0	0	0	0	0	0	0	0	10	7	11	14
g__Taonella	4	0	0	0	0	0	10	0	0	0	0	0	0	0	0	0	0	0	0	0	0	0	0	0	0	0	0	0	0	0	0	0	0	0	0	0	0	0	0	0	0	5	0	0	5	0	5	0	0
g__Telmatocola	8	7	11	0	0	0	0	0	0	0	0	0	0	0	0	0	0	0	0	0	5	0	0	2	9	0	7	0	0	0	0	5	0	8	7	4	0	0	0	0	0	0	0	0	0	12	19	15	8
g__Terrimicrobium	0	0	0	0	0	0	58	48	61	0	0	0	0	0	0	7	6	6	0	10	8	5	0	2	5	0	0	0	0	0	0	0	0	0	0	0	0	0	0	0	0	0	0	0	0	0	0	0	0
g__Terrimonas	158	108	136	22	14	0	18	22	24	0	0	13	12	9	10	0	6	0	50	158	146	18	5	21	0	16	0	13	15	0	240	292	304	0	17	14	75	69	80	0	0	0	0	5	7	211	182	201	297
g__Thauera	0	0	0	0	0	0	0	0	0	0	0	0	0	0	0	0	0	0	0	0	0	0	0	0	0	0	0	0	0	0	0	0	0	0	0	0	0	0	0	0	0	0	0	0	0	0	0	0	24
g__Thermoflexibacter	0	0	0	0	0	0	0	0	0	0	0	0	0	0	0	0	0	0	0	0	0	0	0	0	0	0	0	0	0	0	5	4	4	0	0	0	0	0	0	0	0	0	0	0	0	4	0	4	0
g__Thermomonas	141	241	127	128	118	95	52	55	64	8	9	17	89	87	83	71	87	69	14	14	18	0	22	35	123	113	139	0	0	0	57	38	38	41	51	58	654	712	673	255	194	214	254	238	281	0	0	0	21
g__Thioclava	0	0	0	0	0	0	40	48	43	0	0	0	30	43	31	54	66	55	0	0	0	0	0	0	0	9	11	0	0	0	0	0	0	0	0	9	0	0	0	0	0	0	0	0	0	0	0	0	0
g__Thiomonas	0	0	0	0	0	0	5	6	0	0	0	0	0	0	0	0	0	0	0	0	0	0	0	0	0	0	0	0	0	0	0	0	0	0	0	0	0	0	0	0	0	0	0	0	0	0	0	0	0
g__Treponema	0	0	0	0	0	0	0	0	0	0	0	0	0	0	0	0	2	0	0	0	0	0	0	0	0	0	0	0	0	0	0	0	0	0	0	0	2	0	0	0	0	0	0	0	0	0	0	0	0
g__Trichlorobacter	0	0	0	0	0	0	0	0	0	0	0	0	0	0	0	0	2	0	0	0	0	0	0	0	0	0	0	0	0	0	0	0	0	0	0	0	0	0	0	0	0	0	0	0	0	0	0	0	0
g__Turneriella	0	9	0	0	0	0	0	0	0	0	0	0	0	0	0	0	0	0	8	0	15	0	0	0	0	0	0	5	0	0	40	22	17	0	0	0	0	2	0	0	0	0	0	0	0	32	24	31	35
g__Uliginosibacterium	510	508	541	23	11	16	101	123	104	174	93	123	29	50	53	585	733	645	46	101	79	0	0	0	21	21	0	0	0	0	31	120	128	45	88	123	193	166	158	158	81	149	164	168	231	155	144	119	0
g__Undibacterium	341	351	390	50	35	45	13	11	19	111	84	106	61	44	36	155	114	170	0	0	0	202	196	233	0	0	0	0	0	0	122	189	171	74	83	89	146	152	131	75	107	83	65	82	54	57	46	58	28
g__Vampirovibrio	0	0	0	0	0	0	0	0	0	0	0	0	0	0	0	0	0	0	0	0	0	0	0	0	0	0	0	0	0	0	0	0	0	0	3	0	0	0	0	0	0	0	0	0	0	0	0	0	0
g__Variovorax	19	0	20	0	0	0	0	0	0	0	0	0	0	0	0	0	0	0	0	0	0	0	0	0	0	0	0	0	0	0	0	0	0	0	0	0	0	0	0	0	0	0	0	0	0	0	0	0	0
g__Vibrio	0	0	0	0	0	0	0	0	0	7	5	4	0	0	0	37	15	18	0	0	0	0	0	0	0	0	0	0	0	0	0	0	0	7	12	16	0	0	0	0	0	0	0	0	0	0	0	0	0
g__Vogesella	0	6	0	14	18	19	0	0	0	0	0	0	0	0	0	0	0	0	0	14	14	158	162	165	0	0	0	0	0	0	0	16	0	0	0	0	23	21	19	0	0	0	0	0	0	0	0	0	10
g__Waddlia	0	0	0	0	0	0	0	0	0	0	0	0	0	0	0	0	0	0	0	0	0	0	0	0	12	0	0	0	0	0	0	0	0	0	0	0	0	0	0	0	0	0	0	0	0	0	0	0	0
g__Williamwhitmania	0	0	0	0	0	0	0	0	0	0	0	0	0	0	0	0	0	0	0	0	0	0	0	0	0	0	0	0	0	0	0	0	0	0	0	0	0	0	0	0	0	0	0	0	0	0	0	0	0
g__Woeseia	0	0	0	0	0	0	0	11	7	0	0	0	0	0	0	5	9	0	0	0	0	0	0	0	0	0	0	0	0	0	0	0	0	0	0	0	0	9	17	12	9	11	0	0	0	0	0	0	0
g__Zavarzinella	18	17	0	0	0	0	0	0	4	0	3	0	0	0	0	0	0	0	8	0	12	7	0	0	0	0	0	19	24	14	0	0	0	0	0	0	26	31	27	37	37	37	5	0	0	38	33	23	0
g__Zoogloea	0	0	0	0	0	0	0	0	0	0	0	0	0	0	0	0	0	7	0	0	0	0	0	0	0	0	0	0	0	0	0	0	0	0	0	0	0	0	0	0	0	0	0	0	0	0	0	0	0
k__Bacteria	388	406	643	214	120	120	616	963	834	227	179	175	244	199	161	301	246	418	59	155	150	40	22	29	143	135	81	128	314	229	421	664	600	353	382	357	201	204	170	510	469	517	282	242	269	294	288	308	268
k__Eukaryota	4	0	0	0	0	0	34	254	97	0	0	0	0	0	0	0	0	6	0	0	0	0	0	0	0	0	0	0	0	0	0	0	0	0	0	0	0	0	0	0	0	0	0	0	0	0	0	0	0
o__Acetobacterales	0	0	0	0	0	0	0	0	0	0	0	0	0	0	0	0	0	0	0	0	0	0	0	0	15	0	14	0	0	0	0	0	0	0	0	0	0	0	0	0	0	0	0	0	0	0	0	0	0
o__Ardenticatenales	0	0	0	0	0	0	0	0	0	0	0	0	0	0	0	0	0	0	0	0	0	0	0	0	0	0	0	0	0	0	0	6	8	0	0	0	0	0	0	0	0	0	0	0	0	0	0	0	2
o__Armatimonadales	0	0	3	0	0	3	12	6	7	0	0	0	0	0	0	0	0	0	0	0	0	0	0	0	0	0	0	0	0	0	0	0	0	0	4	0	74	40	35	0	0	0	0	0	0	0	0	0	0
o__Babeliales	0	9	0	7	0	3	187	140	177	11	14	19	6	3	0	153	167	108	4	6	17	0	10	6	178	167	176	10	2	11	77	133	77	158	188	196	0	0	0	12	5	13	10	9	9	22	10	8	28
o__Bacillales	0	0	0	7	0	0	0	0	0	0	0	0	0	0	0	0	0	0	0	0	0	0	0	0	0	0	0	0	0	0	0	0	0	0	0	0	0	0	0	0	0	0	0	0	0	0	0	0	0
o__Bacteroidales	0	0	0	5	7	0	0	0	0	0	0	0	13	0	11	0	0	0	0	0	0	0	0	0	0	0	0	0	0	0	13	5	9	0	7	13	0	0	0	0	0	0	4	5	3	0	0	0	0
o__Bradymonadales	0	0	0	0	0	0	0	0	0	0	0	0	0	0	0	0	0	0	0	0	0	0	0	0	0	0	0	4	6	0	0	3	0	0	0	0	0	0	0	0	0	0	0	0	0	2	0	0	16
o__Burkholderiales	228	238	206	187	86	245	214	256	263	101	38	63	271	278	201	679	831	702	6	24	34	2072	2003	2106	83	67	82	5	5	5	99	125	94	615	638	546	26	5	0	19	11	15	0	8	0	20	15	11	96
o__Caenarcaniphilales	3	0	8	0	2	0	4	0	6	31	24	31	0	0	0	0	4	2	0	0	0	0	0	0	0	0	0	0	0	0	3	13	9	3	4	0	0	0	0	0	0	0	0	0	0	10	13	15	0
o__Campylobacterales	0	0	0	0	0	0	0	0	0	0	0	0	0	0	0	0	0	0	0	0	0	0	0	0	0	0	0	0	0	0	0	0	0	0	0	0	0	0	0	0	0	0	0	0	0	0	0	0	0
o__Chitinophagales	264	340	279	45	10	13	97	96	90	112	119	144	225	228	189	136	127	148	75	185	160	71	56	62	41	32	14	125	198	159	789	1038	1020	200	209	243	301	282	347	166	181	187	98	83	80	1005	874	871	952
o__Chlamydiales	11	3	22	8	0	0	79	117	114	9	8	14	6	12	6	71	79	103	0	7	3	0	2	0	35	29	18	7	9	4	5	15	11	174	183	155	0	0	0	1467	1516	1612	18	16	7	0	4	0	9
o__Chloroplast	21	13	28	19	0	3	148	163	140	356	269	216	197	161	136	1237	912	1231	0	23	9	0	0	0	0	2	0	693	1503	1073	174	523	405	59	73	68	201	249	270	104	120	108	88	93	73	677	692	790	614
o__Clostridiales	0	0	0	0	0	0	0	0	0	0	0	0	0	0	0	0	0	0	0	0	0	0	0	0	0	0	0	0	0	0	0	0	0	0	0	0	0	0	0	0	0	0	0	0	3	0	0	0	0
o__Cyanobacteriales	0	0	0	0	0	0	0	0	0	0	0	0	0	0	0	0	0	0	0	0	0	0	0	0	0	0	0	0	0	0	4	0	0	0	0	0	0	0	0	0	0	0	0	0	0	0	0	0	0
o__Cytophagales	0	2	3	0	0	0	0	0	0	25	9	6	69	67	49	6	6	0	9	19	19	0	0	0	0	0	0	0	5	0	104	109	81	0	0	5	12	11	28	0	0	0	0	0	0	50	58	35	48
o__Defluviicoccales	0	4	0	6	0	0	5	0	7	7	7	0	0	0	0	0	0	0	0	0	0	0	0	0	0	0	0	0	0	0	0	0	0	0	0	0	0	0	0	0	0	0	12	0	4	0	0	0	0
o__Elsterales	14	0	0	0	12	0	9	17	22	0	0	0	0	0	0	0	0	0	0	0	0	0	0	0	4	5	0	0	0	0	0	0	0	0	0	0	0	0	0	0	0	0	0	0	0	0	0	0	0
o__Enterobacterales	0	0	0	0	0	0	7	8	0	0	0	0	0	0	0	0	0	0	0	18	16	65	77	77	0	0	0	0	0	0	16	9	2	0	0	0	0	0	0	0	0	0	0	0	0	0	0	0	0
o__Ferrovibrionales	12	0	0	0	0	0	9	14	0	0	0	4	49	51	74	4	0	0	0	0	0	0	0	0	0	0	0	11	13	9	21	13	15	0	0	0	8	7	9	0	0	0	0	0	0	6	0	6	25
o__Fimbriimonadales	0	0	0	0	0	0	0	0	0	0	0	0	0	0	0	0	0	0	0	0	0	0	0	0	0	0	0	0	0	0	0	0	0	0	0	0	0	0	0	0	0	0	0	0	0	6	0	0	0
o__Flavobacteriales	145	218	202	14	3	10	37	35	32	39	51	50	57	43	61	42	23	25	37	55	53	0	5	3	0	0	0	20	24	35	68	62	64	39	52	41	58	38	72	0	0	0	0	0	0	51	53	71	82
o__Frankiales	0	0	0	0	0	0	0	5	0	0	0	0	0	0	0	0	7	0	0	0	0	0	0	0	6	0	10	0	0	0	0	0	0	0	0	0	0	0	0	0	0	0	0	0	0	0	0	0	0
o__Gaiellales	8	12	9	0	0	0	4	0	0	0	0	0	0	0	2	2	0	0	0	0	0	0	0	0	0	0	0	0	0	0	4	4	0	0	2	0	0	0	0	0	0	0	0	0	0	0	0	0	0
o__Kapabacteriales	194	275	110	51	33	43	47	62	52	345	385	682	124	168	173	147	149	128	362	253	302	62	64	74	85	94	87	8729	5953	6899	270	191	170	132	170	175	45	42	33	155	164	170	150	132	137	1285	1889	1183	741
o__Micavibrionales	0	3	0	0	0	0	0	0	0	0	0	0	6	7	7	0	0	0	0	0	0	0	0	0	6	4	6	0	0	0	2	0	0	34	28	51	0	0	2	14	9	7	8	5	6	0	0	0	2
o__Micrococcales	0	0	0	0	0	0	0	0	0	0	0	0	0	0	0	0	7	0	0	0	0	0	0	0	0	0	0	0	0	0	0	0	0	0	0	0	0	0	0	0	0	0	0	0	26	0	0	0	0
o__Microtrichales	0	5	0	0	0	0	10	10	11	0	4	0	0	0	0	7	8	10	0	0	0	0	0	0	0	0	0	0	0	0	0	0	0	0	0	0	3	0	4	0	0	0	16	8	7	0	0	0	0
o__Myxococcales	0	0	0	0	0	0	0	0	0	15	11	27	0	0	0	0	0	0	0	0	0	0	0	0	0	0	0	13	14	8	0	0	0	0	0	0	16	14	11	0	0	0	0	0	0	20	24	12	0
o__Oligoflexales	36	23	27	0	0	0	4	9	2	132	105	128	21	14	11	4	0	2	15	41	38	0	5	3	0	2	0	26	31	32	58	56	67	18	18	13	0	0	4	0	0	0	0	2	0	153	117	167	17
o__Planctomycetales	684	1001	346	120	153	158	1381	921	1197	188	211	380	110	117	257	597	649	494	593	250	222	165	211	191	340	358	360	467	270	331	891	372	375	324	468	518	218	223	237	83	52	103	150	127	105	331	538	343	1020
o__Polyangiales	14	6	10	7	0	2	59	45	63	63	56	55	167	137	150	173	142	157	0	0	3	0	0	0	10	6	13	0	0	0	85	98	97	18	25	17	71	78	80	86	66	81	211	223	180	26	46	33	60
o__Rhizobiales	304	362	264	146	155	150	414	300	406	103	100	149	240	355	356	248	279	249	91	102	102	33	44	48	341	400	424	78	78	84	324	231	245	189	277	265	166	179	185	243	245	232	322	289	337	552	477	498	733
o__Rickettsiales	28	32	35	54	45	37	338	350	349	4	5	6	19	36	50	57	18	43	2	5	12	5	0	4	199	148	152	73	67	70	20	39	41	54	61	70	30	18	28	0	0	7	238	260	237	10	10	8	66
o__Saccharimonadales	27	7	0	53	23	16	258	183	266	0	0	0	136	110	91	134	133	140	0	0	0	4	7	0	6	17	3	0	0	0	14	6	22	30	54	36	83	63	110	85	66	101	57	40	49	0	0	0	12
o__Solirubrobacterales	0	0	0	0	5	5	48	63	46	0	0	0	0	0	3	2	0	3	0	2	0	0	0	0	19	25	19	0	0	0	0	0	0	6	11	13	0	4	3	7	5	10	5	14	8	0	0	0	0
o__Sphingobacteriales	224	288	305	96	76	47	301	289	287	266	168	248	1444	1457	1382	1406	1292	1304	17	73	62	52	65	59	175	135	122	187	215	165	1239	1321	1314	943	896	1033	1176	1273	1220	501	709	641	772	676	551	446	469	441	448
o__Thermomicrobiales	0	3	0	0	0	5	14	9	6	0	0	0	0	0	0	0	4	0	0	0	0	0	0	0	14	0	5	0	0	0	0	0	0	7	6	4	0	0	0	0	0	0	0	0	0	0	0	0	6
o__Vampirovibrionales	5	4	6	0	5	3	6	0	3	0	0	0	14	20	13	0	4	0	3	0	0	0	0	0	0	0	0	0	3	0	12	5	9	0	0	0	0	0	0	0	0	0	0	0	0	0	0	0	2
o__Verrucomicrobiales	0	3	2	0	0	0	0	0	0	0	0	0	0	0	0	0	0	0	0	0	0	0	0	0	0	0	0	2	0	0	0	0	5	0	0	0	0	0	0	0	0	0	0	0	0	0	0	7	0
o__Vicinamibacterales	39	44	14	10	21	17	67	34	71	0	0	0	0	0	4	3	18	7	21	8	12	32	33	44	31	25	64	0	2	0	17	12	14	0	0	3	0	0	0	0	0	0	0	0	0	0	0	0	27
o__Woesearchaeales	0	0	0	3	0	0	0	0	0	0	0	0	10	7	0	5	4	0	0	0	0	0	0	0	0	4	0	0	0	0	0	0	0	6	0	7	0	0	0	0	0	0	0	0	0	0	0	0	0
o__Xanthomonadales	0	0	0	0	0	0	0	0	0	0	0	0	0	0	0	0	0	0	0	0	0	0	0	0	0	0	0	0	0	0	0	0	0	0	0	0	0	5	4	0	0	5	0	0	0	0	0	0	0
p__Acidobacteriota	0	0	0	0	0	0	0	0	0	0	0	0	0	0	0	0	0	0	0	0	0	0	0	0	0	0	0	0	0	0	0	0	0	0	0	0	0	0	0	0	0	0	0	0	0	0	0	0	8
p__Bacteroidota	6	14	13	62	38	32	12	12	7	2	5	2	0	0	0	0	0	0	0	16	10	26	24	23	6	4	6	10	14	11	29	62	70	0	0	0	0	0	0	0	0	0	0	0	0	28	24	31	91
p__Chloroflexi	8	12	0	0	0	5	0	15	15	0	0	0	0	0	0	0	0	0	0	0	0	0	0	0	6	0	4	0	0	0	0	0	0	0	0	0	2	0	0	0	0	0	0	0	0	0	0	4	0
p__Crenarchaeota	0	0	0	0	0	0	0	0	0	0	0	0	0	0	0	0	0	0	0	0	0	0	0	0	0	0	0	0	0	0	0	0	0	0	0	0	0	0	0	0	3	0	0	0	0	0	0	2	0
p__Desulfobacterota	31	39	30	3	0	0	15	4	20	7	5	8	0	5	0	0	7	7	11	6	12	3	0	6	13	6	14	0	0	0	49	44	37	7	10	6	0	0	8	0	0	0	0	0	0	20	17	12	84
p__Elusimicrobiota	0	0	0	0	0	0	8	8	7	0	0	0	0	6	4	11	5	6	4	13	4	0	0	0	0	0	0	0	5	0	7	12	0	0	0	0	0	0	0	0	0	0	0	0	0	4	0	0	15
p__Firmicutes	0	0	0	0	0	0	0	0	0	0	0	0	0	0	0	0	0	0	0	0	0	0	0	0	3	0	0	0	0	0	0	0	2	0	0	0	0	0	0	0	0	0	0	0	0	0	4	0	0
p__Latescibacterota	0	0	0	0	0	0	0	0	0	0	0	0	0	0	0	0	0	0	0	0	0	0	0	0	0	0	0	0	0	0	4	0	0	0	0	0	0	0	0	0	0	0	0	0	0	0	0	0	0
p__Margulisbacteria	0	0	0	0	0	0	0	0	0	0	0	0	26	41	22	34	36	43	0	0	2	0	0	0	0	0	0	24	23	22	7	8	0	262	265	264	0	0	0	0	0	0	0	2	0	0	0	0	0
p__Myxococcota	0	0	0	0	0	0	0	0	0	0	0	0	0	0	0	0	0	0	0	0	0	0	0	0	0	0	0	0	0	0	0	0	0	0	0	0	0	0	0	0	0	0	0	0	0	0	0	0	10
p__Patescibacteria	31	36	51	326	91	77	0	6	0	213	114	81	281	199	169	0	0	0	0	13	12	0	0	0	0	0	2	6	13	3	0	0	0	0	0	3	0	2	0	0	0	0	0	0	0	66	34	51	5
p__Planctomycetes	114	157	70	117	126	101	385	366	388	96	101	161	86	112	200	571	537	410	62	27	37	10	4	9	17	14	32	71	46	61	588	329	314	144	160	163	49	31	38	74	61	62	266	258	350	419	615	493	697
p__Proteobacteria	5	0	0	0	0	0	7	11	18	0	0	0	6	0	0	6	0	2	0	0	0	0	0	0	0	0	0	5	3	2	0	0	0	20	21	19	11	14	7	0	0	0	0	0	0	3	4	3	13
p__Spirochaetota	0	0	0	0	0	0	0	0	0	11	6	8	0	0	0	0	0	0	0	0	0	0	0	0	0	0	0	0	0	0	8	7	3	0	0	0	0	0	0	0	0	0	0	0	0	0	0	0	9
Unclassified	0	0	7	0	0	0	6	8	2	0	0	0	4	0	0	0	0	6	0	0	0	0	0	0	0	0	0	0	0	0	0	0	0	0	0	0	0	0	0	0	0	0	0	0	0	0	0	0	0
[truncated: 8 more columns]

## Sheet: Table S10
Table S10. ALDEx2 test results
Taxa	Medium difference	Effect size	BH adjust P-value	Comparison
c__Acidimicrobiia	-2.26516	-0.478267	0.115984	Water samples. BA vs. BF
c__Clostridia	1.26299	0.224377	0.542148	Water samples. BA vs. BF
f__Paracaedibacteraceae	-0.906912	-0.387654	0.188766	Water samples. BA vs. BF
f__Parachlamydiaceae	-1.73514	-0.281949	0.441091	Water samples. BA vs. BF
f__Peptostreptococcaceae	-0.807193	-0.151552	0.709279	Water samples. BA vs. BF
f__Phormidiaceae	-4.34997	-0.81353	0.0260545	Water samples. BA vs. BF
f__Pirellulaceae	0.628543	0.206662	0.579041	Water samples. BA vs. BF
f__Piscirickettsiaceae	2.33708	0.367469	0.310171	Water samples. BA vs. BF
f__Pleomorphomonadaceae	-0.0604229	-0.00746106	0.816848	Water samples. BA vs. BF
f__Polyangiaceae	0.445509	0.0646739	0.806484	Water samples. BA vs. BF
f__Porticoccaceae	NA	NA	NA	Water samples. BA vs. BF
f__Prolixibacteraceae	0.211976	0.0275235	0.79297	Water samples. BA vs. BF
c__Cyanobacteriia	NA	NA	NA	Water samples. BA vs. BF
f__Propionibacteriaceae	NA	NA	NA	Water samples. BA vs. BF
f__Pseudanabaenaceae	3.14151	0.517684	0.12408	Water samples. BA vs. BF
f__Pseudohongiellaceae	NA	NA	NA	Water samples. BA vs. BF
f__Puniceicoccaceae	0.324173	0.0513667	0.737887	Water samples. BA vs. BF
f__Reyranellaceae	NA	NA	NA	Water samples. BA vs. BF
f__Rhizobiaceae	2.32708	0.364593	0.280251	Water samples. BA vs. BF
f__Rhodanobacteraceae	1.01806	0.134003	0.736456	Water samples. BA vs. BF
f__Rhodobacteraceae	-0.290963	-0.0838337	0.852725	Water samples. BA vs. BF
f__Rhodocyclaceae	-1.481	-0.481095	0.00846536	Water samples. BA vs. BF
f__Rhodothermaceae	NA	NA	NA	Water samples. BA vs. BF
c__Desulfuromonadia	-0.553319	-0.0762508	0.772625	Water samples. BA vs. BF
f__Rickettsiaceae	0.763584	0.138158	0.731114	Water samples. BA vs. BF
f__Roseiflexaceae	2.53867	0.411394	0.248585	Water samples. BA vs. BF
f__Rubritaleaceae	NA	NA	NA	Water samples. BA vs. BF
f__Ruminococcaceae	NA	NA	NA	Water samples. BA vs. BF
f__Sandaracinaceae	2.46591	0.610863	0.0111913	Water samples. BA vs. BF
f__Silvanigrellaceae	NA	NA	NA	Water samples. BA vs. BF
f__Simkaniaceae	2.55386	0.477846	0.119431	Water samples. BA vs. BF
f__Solibacteraceae	NA	NA	NA	Water samples. BA vs. BF
f__Solimonadaceae	-0.0343707	-0.00431915	0.856022	Water samples. BA vs. BF
f__Solirubrobacteraceae	NA	NA	NA	Water samples. BA vs. BF
c__Gammaproteobacteria	1.07836	0.858442	0.00999177	Water samples. BA vs. BF
f__Sphingobacteriaceae	-1.47649	-0.272367	0.54226	Water samples. BA vs. BF
f__Sphingomonadaceae	0.515739	0.22619	0.673209	Water samples. BA vs. BF
f__Spirochaetaceae	-0.294344	-0.0559468	0.761666	Water samples. BA vs. BF
f__Spirosomaceae	0.214262	0.028009	0.90071	Water samples. BA vs. BF
f__Spongiibacteraceae	NA	NA	NA	Water samples. BA vs. BF
f__Sporichthyaceae	-1.43417	-0.1449	0.713051	Water samples. BA vs. BF
f__Sporomusaceae	NA	NA	NA	Water samples. BA vs. BF
f__Steroidobacteraceae	0.0197242	0.00503502	0.921604	Water samples. BA vs. BF
f__Sutterellaceae	-2.56307	-0.741183	0.00144723	Water samples. BA vs. BF
f__Terrimicrobiaceae	-3.32825	-0.480684	0.163185	Water samples. BA vs. BF
c__Gracilibacteria	-1.27462	-0.25237	0.422495	Water samples. BA vs. BF
f__Thermoanaerobaculaceae	1.07075	0.161516	0.683061	Water samples. BA vs. BF
f__Unknown_Family	0.706818	0.147651	0.685387	Water samples. BA vs. BF
f__Vermiphilaceae	-0.791353	-0.145246	0.709102	Water samples. BA vs. BF
f__Verrucomicrobiaceae	-1.36286	-0.392468	0.0516883	Water samples. BA vs. BF
f__Vicinamibacteraceae	3.59731	0.716347	0.00634385	Water samples. BA vs. BF
f__Weeksellaceae	-0.81771	-0.134557	0.715673	Water samples. BA vs. BF
f__Xanthobacteraceae	-1.92536	-0.295353	0.5113	Water samples. BA vs. BF
f__Xanthomonadaceae	3.48598	0.55527	0.0407117	Water samples. BA vs. BF
[truncated: 912 more rows]

[truncated: 2 more sheets: Table S11, Table S12]
